# Supplementary material for: Massively parallel digital transcriptional profiling of single cells
Source: Nat Commun. 2017 Jan 16;8:14049. doi: 10.1038/ncomms14049 (PMC5241818; doi:10.1038/ncomms14049)
Supplement: Supplementary Data 1 — First 10 PCs of principal component analysis on combined samples of 293T, Jurkat, 50:50 293T: Jurkat and 99:1 293T: Jurkat. [file ncomms14049-s2.xlsx]

## Sheet: Sheet1
Sample	PC1	PC2	PC3	PC4	PC5	PC6	PC7	PC8	PC9	PC10
Jurkat only	14.7021	-16.6431	3.24788	-4.02769	-7.72629	9.85756	-1.72029	-0.937955	0.754451	3.8122
Jurkat only	13.8167	-7.46295	11.1054	5.44779	-2.47591	3.60931	8.13036	-0.0950984	-3.47196	-5.31207
Jurkat only	12.8177	-20.2558	4.36301	8.18715	-4.0603	-2.96582	-0.3991	-0.480774	-2.21226	0.918504
Jurkat only	13.4236	-20.604	10.7473	-0.188769	0.878365	-1.72484	-2.64739	0.717126	4.20927	-8.55304
Jurkat only	13.9802	-20.2622	10.6182	4.0025	2.05099	-2.51107	3.59055	0.35015	1.9026	-5.04534
Jurkat only	17.2654	-12.4409	12.2143	-5.64275	1.87569	-9.19004	-3.06431	1.09111	-3.32403	1.04428
Jurkat only	14.3342	-13.8729	6.92099	10.2442	-0.458035	-1.69654	3.81245	-0.225134	2.73377	-0.152427
Jurkat only	14.5897	-18.638	13.4102	-23.0954	-6.06945	-8.7353	25.5892	-0.0910257	-1.87506	3.56776
Jurkat only	15.7017	-15.7578	-1.55467	0.920253	-15.4002	-1.39383	-2.22118	-0.236952	-2.36687	-2.7237
Jurkat only	14.5741	-16.0357	8.31004	8.3903	4.82426	-1.04636	6.68538	-0.0573327	3.90655	1.05347
Jurkat only	13.8581	-10.8654	11.034	8.89828	3.18267	-2.474	2.90065	-0.0885461	1.99144	0.452285
Jurkat only	12.4814	-24.3915	4.47575	5.77803	-4.91403	3.81952	1.81102	0.0872713	2.15828	0.616857
Jurkat only	14.3025	-14.4501	7.82095	9.37485	-0.366973	-2.92528	0.730981	-0.279317	-0.0268524	0.265703
Jurkat only	13.4685	-15.4049	6.0085	0.92398	-5.05251	-9.41161	-3.33105	0.323426	5.02036	4.27303
Jurkat only	11.5516	-22.5717	2.31715	-0.832347	-0.0930364	-1.97713	2.42726	0.0621671	-4.40212	4.05365
Jurkat only	15.0414	-13.7072	5.07177	-19.1329	-5.29128	-19.024	9.91884	3.82441	3.4801	-0.461452
Jurkat only	14.8207	-14.359	12.0607	-7.33928	3.71809	-11.6638	0.889197	2.33185	1.43817	-1.72004
Jurkat only	16.2835	-8.84209	8.54951	2.25627	-8.92696	-6.29302	8.09847	0.53696	-2.27119	-3.91726
Jurkat only	14.5253	-2.32566	16.5104	-5.77893	-8.34395	2.42243	-8.73296	0.199202	0.199801	1.7665
Jurkat only	14.9991	-12.0742	9.75487	-1.60206	-8.00281	10.6762	0.669051	-0.869807	0.895136	3.85116
Jurkat only	14.2787	-16.1878	6.58685	-2.9836	-1.80666	-1.59546	-9.83195	-1.81314	-2.32197	1.68484
Jurkat only	12.5441	-23.7929	3.24052	0.258468	3.74425	7.01089	3.43898	0.106996	0.515961	-1.43786
Jurkat only	13.419	-15.2423	12.4329	-0.227295	-7.30401	-3.08457	-8.85926	0.536021	-0.234699	2.33288
Jurkat only	15.8728	-7.68499	12.756	10.0397	-4.7648	-5.87978	-2.00023	-0.880929	1.61624	2.97509
Jurkat only	12.8847	-19.0538	9.63747	0.926237	1.90127	-4.5075	-4.32969	0.297026	1.69743	2.49216
Jurkat only	12.6516	-22.7748	4.2878	-1.17239	4.25197	-7.96981	8.84366	0.666731	-2.1304	2.18458
Jurkat only	11.8006	-18.371	5.56418	1.23121	5.09933	1.12621	-0.943886	1.56596	9.99892	-4.47151
Jurkat only	12.1385	-26.5386	-3.58551	4.00316	0.0475907	-0.328049	2.69891	-0.00918652	-2.79761	4.33071
Jurkat only	12.9	-15.4128	9.53607	7.83322	3.93652	-4.57878	-0.213323	0.0702108	3.67086	5.35174
Jurkat only	13.2612	3.66235	20.3281	-0.706285	-0.632845	5.30373	6.35998	0.519714	9.62395	-8.29212
Jurkat only	10.6276	-32.0008	-11.8793	-8.14814	-3.06694	-4.77167	-7.46222	0.9209	0.945199	4.37977
Jurkat only	13.4191	-11.3146	3.52234	8.312	3.50966	-3.73978	0.783377	-0.67159	-4.5623	0.197506
Jurkat only	15.9002	-22.3847	12.9452	-6.68338	-5.59729	-2.61235	-6.10507	1.51827	2.84065	3.83416
Jurkat only	12.4257	-13.7785	6.80519	-2.75356	-2.15193	-8.24922	14.3306	1.10236	0.94269	0.333149
Jurkat only	15.1924	-11.8462	14.9504	6.50867	2.68243	-4.7355	2.38925	0.145671	4.2091	2.99887
Jurkat only	13.7389	-14.7347	6.86219	8.48294	-1.21384	-3.56722	-3.2709	-0.298371	-3.32524	4.40201
Jurkat only	11.975	-12.9385	4.25383	3.79863	-6.32667	5.82858	-0.916404	-1.2039	-3.20897	-0.991271
Jurkat only	15.1801	-23.6881	18.4058	-2.87978	-6.89379	3.08734	-2.88261	-2.14109	0.877961	2.6021
Jurkat only	16.3705	-5.58885	13.4995	5.05363	-8.85755	3.736	2.96468	-1.20235	-7.02222	-0.775484
Jurkat only	13.8898	-15.2134	4.13442	5.63046	-3.94665	6.46934	2.67807	-0.511906	-1.68983	-1.02057
Jurkat only	10.6676	-25.1594	-3.39359	4.59939	-8.19352	-1.39182	-5.10372	-0.481762	-3.07786	0.083497
Jurkat only	14.1671	-18.9681	0.995081	0.605275	-9.05506	0.205911	1.10716	-0.0260069	-0.0447031	-0.340956
Jurkat only	14.3437	-19.7468	4.18463	6.39686	1.15417	0.0222048	4.2718	-0.695648	-3.34804	2.68203
Jurkat only	13.1438	4.94233	0.245996	-0.947739	1.37882	6.43546	6.51864	0.0519186	5.29751	-9.12185
Jurkat only	14.0394	-11.1437	8.82127	4.34404	1.08897	-3.94062	-6.95656	-0.373589	-5.09652	3.10762
Jurkat only	13.5783	-10.8237	16.2127	-8.89837	-2.5599	10.4684	6.56327	0.479906	3.46733	5.55048
Jurkat only	14.6306	-14.4794	10.8105	-1.07854	-0.279612	0.617347	-10.3246	-0.21832	-3.31329	1.84351
Jurkat only	12.9421	-20.1608	6.65816	6.70493	-0.815347	0.0344715	5.00913	0.470162	0.441917	-0.0917512
Jurkat only	14.2688	-17.9507	1.65381	7.68853	-0.159491	0.598066	1.64793	-0.146191	-2.01657	0.238713
Jurkat only	13.4219	-9.25409	9.74165	9.79667	4.34103	-1.47289	0.989051	-0.475728	2.79199	3.05115
Jurkat only	14.1907	-10.4942	6.56698	-0.22399	-10.6696	7.06947	3.28003	0.0318977	2.09596	-1.27848
Jurkat only	13.5895	-16.5458	14.5654	-10.5386	0.38042	-2.33412	2.92599	0.958124	3.98625	-14.5077
Jurkat only	14.0562	-14.5074	8.45856	11.1522	3.99465	-3.4964	3.93619	0.557122	6.93557	-6.88811
Jurkat only	17.6769	-12.4958	27.8404	-12.7906	-5.0198	-3.35626	2.51385	0.832824	1.89683	-1.35382
Jurkat only	12.377	-19.3389	-1.11439	5.53953	-4.53759	-3.56069	5.82532	0.722301	3.28054	-7.41623
Jurkat only	16.8029	-15.2449	8.77638	-20.2321	-5.53309	-20.598	13.9721	5.15065	6.09634	-0.227547
Jurkat only	14.1336	-19.664	0.0551702	6.15975	-4.29783	1.52974	3.35481	1.48498	4.81913	-8.9167
Jurkat only	14.2413	-11.7287	12.8209	0.429422	5.72144	-1.81814	-3.89055	-0.0377099	3.10113	-0.385073
Jurkat only	16.1127	-10.037	3.49194	9.84376	-3.11302	-2.50467	2.57872	-1.15759	-8.79099	-0.699185
Jurkat only	13.6831	-7.01713	6.57856	10.7372	0.783774	-2.58933	0.0347373	-0.230166	-1.13167	2.35219
Jurkat only	12.9151	-14.9551	17.2202	-2.79288	2.92721	6.02106	-5.88584	-0.316778	-2.80033	4.9209
Jurkat only	17.6755	2.83787	13.2038	-7.67101	-16.0736	-1.03206	-1.38466	1.13075	6.64731	0.533658
Jurkat only	16.1469	-7.57875	14.3612	6.67986	1.07831	-6.52911	2.11354	0.419507	-1.28902	1.50963
Jurkat only	14.9228	-16.3064	15.094	-4.06429	-2.72194	1.66182	-1.71873	0.00671417	0.640866	-1.89382
Jurkat only	15.8336	-23.552	14.3589	-8.83234	-5.83754	-1.20001	-0.903383	1.79325	3.49775	1.69949
Jurkat only	14.8479	-12.2331	10.869	-0.7529	-10.6784	6.54793	-2.63789	-0.439708	-3.17335	3.60693
Jurkat only	12.1759	-24.0625	-0.253853	1.38078	-2.09456	-0.0699559	2.14581	-4.10919	-1.82877	3.76971
Jurkat only	10.6632	-14.8273	0.908116	5.94037	4.48561	1.81434	3.18924	-0.311603	-0.267814	1.10391
Jurkat only	13.9848	-15.3705	11.749	-7.0571	3.13786	-12.3583	6.92737	2.95046	6.96251	3.30536
Jurkat only	12.5545	-14.9417	8.85216	-2.55584	-3.78303	2.10444	-3.53062	0.829845	5.33703	-4.36273
Jurkat only	12.2979	-23.1181	-2.49227	3.93659	-8.53296	3.43768	-1.68288	-0.109697	-2.37339	-4.1578
Jurkat only	15.9501	1.52497	18.9888	-4.68577	-8.89565	6.52189	-4.43584	-0.634776	1.80841	6.03598
Jurkat only	15.0503	-6.61258	8.61583	6.71956	-9.05951	8.10757	1.27379	-0.589773	-3.52807	1.4351
Jurkat only	14.2838	-16.8923	7.45799	7.22095	-9.36372	0.677763	0.731659	-0.558188	-4.33983	-2.53759
Jurkat only	13.091	-13.5384	6.50044	4.52844	5.7743	-4.59983	0.358343	-0.696306	1.14482	1.04741
Jurkat only	14.647	-15.2178	10.7555	6.61799	2.24925	-3.64465	-2.28416	-0.0415964	-1.0183	7.38392
Jurkat only	15.9003	-10.5452	9.44713	8.08734	-10.69	1.99149	0.991128	-0.650073	-4.88314	-1.03869
Jurkat only	12.9835	-17.5861	1.37493	6.25077	1.9417	-1.48009	0.259297	-0.612862	-0.934079	1.11149
Jurkat only	11.9315	-28.036	0.36238	4.24875	3.15242	5.65337	2.12472	-0.477387	-3.20071	-0.560801
Jurkat only	13.3055	-17.3259	12.7613	6.1825	-1.04457	-4.22149	-3.02709	0.965611	6.46871	4.67498
Jurkat only	14.5232	-13.4956	16.6258	-1.33833	-6.7328	3.6114	-3.09992	0.285189	5.71103	-9.74191
Jurkat only	13.6666	-14.5334	9.50996	8.30361	-1.8838	-5.26856	-4.42463	0.244249	0.450335	2.11402
Jurkat only	12.7432	-22.9114	0.0788719	6.9947	-4.04187	-0.646348	-0.486088	-0.700272	-6.6615	0.366046
Jurkat only	13.4249	-17.6637	5.59465	-7.49536	0.191559	-0.516208	-3.35948	0.949217	2.46283	-3.29812
Jurkat only	12.2703	-32.9288	-1.74822	-1.97132	3.41727	4.71569	0.509091	1.281	5.354	-0.166468
Jurkat only	14.1225	-20.9333	15.7512	-0.233829	-13.0254	1.28022	-6.90687	-0.121512	1.67072	2.93446
Jurkat only	12.8292	-21.9483	-8.5093	1.22513	-8.50678	6.54618	-3.21211	0.718107	2.94096	3.65598
Jurkat only	13.695	-14.3724	12.1177	8.39121	-6.88216	-2.3439	4.44424	-0.110506	-1.07928	0.641208
Jurkat only	15.4692	-15.0751	13.9896	-9.36548	-3.69938	-0.164188	2.59208	0.338866	0.215614	-1.83243
Jurkat only	15.5641	-15.5706	9.96974	-2.98319	-11.4147	-3.99469	-3.86936	0.444616	4.29104	-3.73703
Jurkat only	10.8485	-19.4593	-3.24032	6.75388	-5.09151	0.943519	-1.42122	0.0510215	-1.30266	1.28157
Jurkat only	12.8935	-34.0684	4.12846	-8.00933	0.794333	9.02517	-5.15799	1.39864	6.14273	7.21462
Jurkat only	15.1471	-8.42742	8.03402	8.68444	6.0024	1.56144	9.12315	-0.270626	-1.34086	3.64648
Jurkat only	11.2674	-19.4258	-1.3677	6.51557	-4.85215	-3.49659	-1.43372	-0.023499	6.2324	0.087302
Jurkat only	14.6951	-15.2107	6.01545	0.0711512	-18.8534	3.61762	-2.25197	1.08523	12.7397	3.76362
Jurkat only	13.3857	-15.8309	3.87791	5.45149	4.039	-7.42939	1.45364	0.108224	6.42671	-6.04277
Jurkat only	14.9326	-11.9698	0.769071	8.28882	-5.62964	1.7467	-0.00320073	-0.872153	-5.92107	-1.41763
Jurkat only	13.7042	-16.4404	12.8188	-0.208228	1.15485	1.86578	-4.8294	0.603903	4.55942	2.72614
Jurkat only	13.4583	-15.0646	8.55866	-0.78945	4.67743	-3.87366	-4.99757	0.223248	3.08642	0.0282798
Jurkat only	14.8607	-15.5577	7.27574	8.49362	-1.90638	-4.09064	3.03965	-0.137845	-0.928276	0.13891
Jurkat only	15.0819	-12.1708	8.10207	7.26542	-0.449409	4.09522	1.45508	-1.11763	-1.24576	1.73388
Jurkat only	12.1392	-18.3049	1.89359	5.14343	-0.922742	4.59951	6.51709	-0.298603	-4.17544	-0.212191
Jurkat only	14.4666	-13.5488	6.55123	9.47168	2.69301	2.50685	-2.44528	-0.425711	1.47059	4.75582
Jurkat only	14.7866	-15.7585	4.09304	-0.154322	-5.77465	-11.7722	-4.2306	0.936146	0.773421	2.97158
Jurkat only	13.0455	-29.7441	2.80692	-0.855336	5.38309	-2.1123	-1.88501	-2.71652	-0.100429	3.37816
Jurkat only	15.5368	-8.56912	16.2669	0.167395	-6.2161	-2.48202	-8.94802	0.137863	0.868732	1.50267
Jurkat only	14.8581	-18.5804	-5.20822	4.75518	-11.5795	-1.71377	-3.12421	-0.59083	3.8785	-7.82369
Jurkat only	13.4543	-16.3039	4.62141	5.96087	-3.12503	-7.1029	-2.79041	0.353394	-1.19362	4.37848
Jurkat only	12.4496	-12.9077	4.84836	4.90891	-5.15941	-3.19067	3.52635	1.0481	3.95271	-3.63315
Jurkat only	13.8766	-7.6645	11.9689	-0.969222	0.747491	9.95297	3.73142	0.0833765	5.1422	0.728453
Jurkat only	15.7432	-15.1311	12.079	1.08399	-3.12053	-9.92119	-5.55742	0.510645	-1.5364	5.40346
Jurkat only	11.3871	-18.1052	3.58583	5.90308	-8.39437	5.79847	1.80604	0.619568	3.13866	-6.59318
Jurkat only	12.5585	-20.9558	6.38163	8.09429	1.00147	-1.36939	4.82275	0.409617	2.90854	1.27843
Jurkat only	13.7	-18.5096	13.1942	-5.05401	1.80558	7.27388	-3.93288	0.329561	1.89379	-0.37603
Jurkat only	13.8061	-14.3203	11.8576	-1.50259	-4.46207	4.12862	-5.56467	-0.454007	-2.10673	1.02636
Jurkat only	12.4002	-8.19554	14.8246	7.69022	8.17049	0.44032	1.03413	0.309734	2.68067	3.24013
Jurkat only	12.2244	-13.8864	9.09753	8.71006	1.91488	-2.32443	5.13864	0.631528	2.94039	-2.62038
Jurkat only	12.5764	-8.71437	12.4435	6.35495	0.52795	-8.17182	2.60483	0.647367	8.81286	-8.08765
Jurkat only	11.9062	-10.5582	2.36301	-0.534889	-10.856	9.92466	0.326255	0.772605	5.84451	1.87597
Jurkat only	16.4854	-14.3841	11.1998	10.3633	0.877295	-4.84671	1.9338	-0.709387	2.07052	2.61926
Jurkat only	13.2183	-17.9155	3.42043	9.94456	-4.65353	4.20112	0.648599	-0.873139	-3.05205	-0.225434
Jurkat only	11.9409	-23.7498	-3.92237	4.2215	-2.21107	0.92029	-2.51295	-0.69031	-0.950245	-1.38417
Jurkat only	11.4233	-20.9714	1.35518	5.16257	-0.656877	4.2205	4.87408	0.0197632	-3.11848	-0.658932
Jurkat only	14.4807	-11.5478	10.3833	-1.17146	-7.96461	6.54304	3.95939	0.72279	4.947	-8.38056
Jurkat only	15.4305	-22.5543	9.45471	3.82917	-1.64355	-1.52473	6.45543	0.228348	2.51926	5.61617
Jurkat only	15.4948	-27.1668	21.3394	-9.52503	-3.33875	1.68781	-2.76985	0.786192	4.22441	1.04647
Jurkat only	15.4461	-16.0406	14.1242	4.2079	2.44108	2.74286	0.667727	-0.25364	1.73361	4.47933
Jurkat only	13.7116	-14.0877	3.73033	1.86413	-6.68658	6.97166	1.5487	-0.347269	-3.51549	2.66529
Jurkat only	13.86	-14.9772	10.745	5.75792	4.83623	-3.51141	2.38777	0.216101	6.21742	3.84359
Jurkat only	13.8852	-14.3474	9.55047	-6.38008	-7.23937	-13.2009	-2.68983	1.8273	1.78826	0.311072
Jurkat only	13.9535	-15.6184	12.4159	-3.55832	-0.628692	2.12374	-5.24045	0.567987	6.8322	-5.86915
Jurkat only	13.0362	-20.185	4.52746	2.34787	-6.70335	5.46384	6.0958	-0.182067	0.470782	-0.377529
Jurkat only	13.1948	-20.0339	12.0228	8.84798	3.65032	0.281923	6.86971	-0.0287331	1.99957	3.02366
Jurkat only	15.4822	-19.0018	18.2015	-6.98631	-4.93742	-2.45293	-1.49419	0.485339	-1.16772	2.4149
Jurkat only	13.6596	-18.0546	6.11421	2.98304	-9.9282	-2.06036	7.45277	0.721842	-1.29359	-2.44141
Jurkat only	13.9698	-11.3639	15.3515	-1.19522	-2.52624	6.6979	-5.15669	-0.324527	-2.99768	1.07359
Jurkat only	18.3979	-13.4526	16.4887	-3.81899	-0.661509	-13.9478	14.0422	1.74631	5.75975	-1.08185
Jurkat only	13.4948	-16.1424	19.1786	-3.66191	0.805885	1.42884	1.79652	0.591461	2.96111	-1.71673
Jurkat only	13.2272	-14.4677	6.55151	8.17819	1.18269	-3.65623	1.85256	-0.404372	-2.30245	5.63969
Jurkat only	16.8079	-0.538476	16.6424	1.16107	-7.58931	5.70427	-0.291438	-1.42238	-2.69441	1.7325
Jurkat only	11.2056	-23.3978	7.04505	5.69498	3.97211	-0.825807	2.67147	0.347899	5.54959	6.17394
Jurkat only	14.7512	-22.3773	4.35548	2.97567	0.0993355	-5.49032	9.97957	0.882989	0.652035	1.85015
Jurkat only	15.0596	-10.0053	5.13806	4.96352	-8.61379	7.60616	-4.15219	-1.22865	0.391302	1.54437
Jurkat only	15.7875	-15.7781	19.4817	0.306946	-5.63387	0.66374	-6.39763	-1.17453	3.31046	2.80947
Jurkat only	16.48	-18.9699	13.6455	-8.06762	-6.84545	-0.848374	-3.73573	0.743557	-0.555187	0.381872
Jurkat only	15.9454	-9.96221	6.60703	7.78545	-5.55438	2.4924	4.35119	-0.0247306	-6.50018	-3.96267
Jurkat only	16.7761	-11.6457	10.6331	8.08143	0.0666529	-5.01659	-1.71701	0.0163037	1.01504	4.18214
Jurkat only	14.2297	-8.78846	8.77739	10.8168	-2.36883	-4.97734	-0.93429	-0.495951	-1.18809	3.01283
Jurkat only	15.2548	-18.9471	1.92829	-18.5813	-2.86009	-9.13057	2.37316	2.0569	-4.24449	-4.13064
Jurkat only	10.7943	-17.6769	7.97378	3.9845	8.81529	-0.99148	3.43226	0.0934834	4.24993	6.01935
Jurkat only	12.8262	-15.5475	1.43944	2.72177	-3.64076	3.95644	3.82799	-0.515575	-3.31299	-3.20096
Jurkat only	13.0579	-15.0304	-0.101813	7.42863	-2.8102	4.17133	2.90646	-0.137732	-1.16045	-1.1198
Jurkat only	12.9836	-21.9251	2.64064	1.96636	1.80044	2.88016	9.02284	0.226913	-0.535643	0.00821321
Jurkat only	7.95103	-40.701	-12.3383	-34.3381	-1.23286	-8.17787	29.0712	0.0976841	6.82749	0.0993396
Jurkat only	14.1612	-9.96941	3.81922	6.31605	-6.11698	3.48303	3.22184	-1.37804	0.299674	-12.2756
Jurkat only	14.4909	-22.2475	5.6293	-2.33025	4.87229	-5.63108	2.61137	0.567137	-1.53142	2.01242
Jurkat only	13.0391	5.18403	11.2257	-2.66322	-3.26379	-1.22729	8.56781	-0.914422	1.5952	5.68821
Jurkat only	11.4017	-18.49	-1.14856	6.50149	4.00355	1.49368	2.47312	0.30543	1.46849	-0.761672
Jurkat only	13.0312	-14.7936	-0.52751	-2.73278	-7.60964	2.01657	2.36637	0.350385	-5.47483	-4.44182
Jurkat only	14.3271	-15.962	16.9967	8.78066	-3.30409	-1.54651	1.70653	0.0504462	0.0623368	4.91236
Jurkat only	15.8226	-18.9313	10.2456	5.31187	1.13318	-5.05509	-0.672093	0.339725	-3.12098	5.22996
Jurkat only	13.928	-12.0901	11.5276	0.822773	1.46382	-9.85515	-2.52089	0.599846	2.16148	1.90725
Jurkat only	13.5394	-19.6256	2.52565	5.67859	4.69808	-0.0515309	0.678588	0.0198332	3.57175	6.41157
Jurkat only	14.6742	-15.9306	21.6231	-7.37651	-0.620455	-5.92298	-2.22842	0.363665	-1.60911	1.04665
Jurkat only	13.6101	-15.414	7.72678	5.78592	-6.67864	4.74443	0.348084	-1.22748	-0.62468	0.467619
Jurkat only	14.1478	-23.854	10.5505	-4.30141	-2.9126	-2.3655	-3.46602	0.292216	-1.34062	-0.794233
Jurkat only	13.1371	-13.7001	3.44402	6.24575	-3.44852	4.75205	3.52226	0.430713	3.27065	-9.37623
Jurkat only	13.6061	-17.2637	12.0976	7.92269	-6.16111	-5.10295	-1.44325	0.10753	-0.439324	5.48594
Jurkat only	11.7798	-18.0851	5.09855	7.74163	5.88279	2.70933	6.22878	-0.762626	-1.63027	3.53546
Jurkat only	13.1338	-15.9977	6.82341	-5.07498	2.45506	-8.26169	12.4276	1.89779	6.08498	0.374246
Jurkat only	14.3726	-22.6698	12.9882	4.46825	0.0186231	-5.3274	-0.631899	-0.93697	-1.22029	3.84877
Jurkat only	12.6654	-7.32941	6.50068	1.13714	-14.2352	-0.735439	6.39906	-0.134442	-4.93426	-2.09744
Jurkat only	15.1512	-8.38538	5.4227	2.95877	-9.33637	6.78295	-0.546596	-0.823704	-5.40179	0.427054
Jurkat only	14.2775	-19.9613	4.01758	6.96605	2.4402	2.36033	3.42382	-0.0103592	-0.166103	-0.204554
Jurkat only	12.0642	-22.1061	4.03968	3.86262	-1.30618	-3.61033	4.94143	1.66671	7.12232	-9.92031
Jurkat only	12.3396	-18.9171	3.15474	6.36825	-8.97038	1.36606	4.87243	1.27268	4.96485	-7.22327
Jurkat only	13.3653	-20.0949	2.63767	-0.162531	1.37765	-6.87815	-4.61873	1.72535	6.02183	3.4242
Jurkat only	13.4344	-29.0616	7.54247	-0.667695	-5.65455	4.44496	-0.992141	0.553481	3.50423	1.22304
Jurkat only	13.9173	-20.3386	2.76417	6.29168	-5.03403	-4.17547	-0.277053	-5.35695	-2.89036	4.43093
Jurkat only	15.2589	-15.4385	19.9708	1.47892	-7.78923	-1.25968	-3.8818	0.266777	3.23789	2.75027
Jurkat only	13.5985	-18.7724	0.201039	0.361431	-7.73367	1.89493	6.92909	1.33031	4.02565	-8.86786
Jurkat only	14.0567	-11.9204	10.5154	-5.35087	-1.43424	-5.67493	0.143442	1.62509	4.07436	-9.18598
Jurkat only	15.9292	-13.02	5.62869	9.78058	-5.8697	-4.58593	0.242689	-1.15375	-4.12801	0.348619
Jurkat only	11.9869	-27.666	-6.81182	-15.1698	-0.439624	-7.02138	-2.80417	1.8576	5.5417	-5.80798
Jurkat only	13.2412	-12.7464	6.05282	4.21939	-6.99862	8.41808	1.31329	-0.32378	-2.13767	3.79362
Jurkat only	13.8205	-16.9905	3.36572	8.33434	-5.42309	0.344491	3.18523	-0.0759577	-2.51803	2.25999
Jurkat only	15.5489	-12.2304	9.17181	3.8273	0.748094	6.00241	9.30555	0.0403098	-0.452074	-2.52024
Jurkat only	14.22	-6.74462	8.62414	1.63542	-5.72941	2.99401	9.6765	0.56296	-3.91825	-0.613833
Jurkat only	12.4012	-9.62389	8.84891	11.392	0.768211	-2.36338	1.28792	-0.206968	2.90436	3.32716
Jurkat only	11.8487	-20.1715	3.56615	7.70469	-7.49168	0.925333	-0.166842	-0.633372	-6.17034	-0.350951
Jurkat only	13.5758	-13.2115	11.4355	-0.719644	1.14909	-0.781601	-1.37851	0.804846	8.75145	-7.45957
Jurkat only	15.0748	-20.3206	-0.517621	4.03343	-7.22185	0.114616	1.04499	-0.0188321	-3.98621	-2.28383
Jurkat only	14.4126	-12.1682	7.10523	4.62107	-7.21577	6.10265	4.36462	0.0734208	1.23728	-2.31017
Jurkat only	13.0844	-14.4322	7.32141	-4.42838	0.0192933	-6.09569	7.04628	0.623166	1.97586	1.8326
Jurkat only	13.547	-15.9272	-2.64533	5.03865	-4.58473	1.79344	-1.16363	-0.29231	-6.06472	1.47745
Jurkat only	14.3546	-18.0267	9.68111	12.1335	-6.39871	-1.95688	-0.0439532	-0.475617	-2.55951	5.79885
Jurkat only	14.3333	-16.9766	7.88767	9.62236	-5.01015	-4.5502	0.881289	-0.685588	-1.59525	2.75726
Jurkat only	15.2114	-7.80129	3.11797	-8.79577	-11.1001	4.73361	4.00452	-0.999686	5.36711	-1.65109
Jurkat only	12.507	-17.2027	6.07313	11.0877	3.95083	-1.77142	1.26722	-0.733272	1.42475	5.81225
Jurkat only	11.5199	-21.1735	-0.440652	0.0581057	-3.29319	3.11013	5.01086	0.298789	2.40724	-11.1222
Jurkat only	14.4416	-15.9097	7.7267	6.6937	-13.0579	1.22817	3.23549	0.495475	-2.94138	-0.80166
Jurkat only	14.7661	-18.9463	6.40413	5.25615	2.7186	-1.64835	6.26145	-0.440042	-0.59383	6.13308
Jurkat only	13.9485	-24.4298	10.4692	-2.71037	2.90799	1.72459	3.99136	0.492811	-3.1445	0.925052
Jurkat only	15.0672	-11.4064	14.9201	-2.76544	-8.76317	6.28867	-6.74965	-0.448999	0.322233	0.58073
Jurkat only	13.4369	-18.4238	10.2499	7.21619	4.48874	3.1316	5.30102	0.178009	0.624301	-3.93646
Jurkat only	13.5447	-16.1045	9.08482	8.05064	-2.40959	-4.14674	-2.42904	-0.451062	-1.6334	5.33863
Jurkat only	12.405	-18.6229	3.33972	-1.18944	-5.21658	10.6989	1.49159	0.782058	4.39283	1.51308
Jurkat only	15.6204	-8.0165	6.57466	4.43798	-3.56197	-5.58332	4.5115	-0.185201	-3.48384	-0.914979
Jurkat only	11.7135	-21.5899	-4.03142	6.64777	-2.50419	-4.78721	-2.11261	-0.011919	-3.28167	1.48631
Jurkat only	16.2051	-14.2803	7.42609	3.00305	-9.92736	-5.01406	2.3361	0.1595	-1.90888	-0.564558
Jurkat only	12.8639	-10.8797	5.48875	9.6242	-4.63616	0.0635124	1.73821	-1.31739	-9.76746	0.418257
Jurkat only	14.9938	-21.0132	15.2626	-4.38234	-3.8308	-6.57498	-2.99476	0.0562155	1.48164	6.00097
Jurkat only	12.5224	-23.0556	-1.24326	4.88832	-0.457387	3.26078	2.9693	-0.487039	0.299801	-1.97174
Jurkat only	13.7453	-18.3893	6.17103	6.67104	6.25481	1.20621	3.76437	-0.278797	2.11268	3.36623
Jurkat only	13.6265	-15.0334	5.47592	-7.25938	-18.4051	-9.78948	11.9451	0.820563	-8.35654	1.66805
Jurkat only	12.5717	-17.6365	1.94965	6.59973	6.71574	-1.77422	2.84682	-0.0787005	0.0360614	-0.195013
Jurkat only	13.9091	-18.1995	1.06075	6.57427	-4.95065	4.5169	1.42219	-0.247655	-2.20536	0.975867
Jurkat only	15.8364	-26.4007	19.1746	-0.942896	-8.26567	1.64411	-2.06864	-0.50551	2.20297	4.95459
Jurkat only	14.001	-8.8973	6.77865	-2.03251	-10.5939	6.86044	0.814292	-0.717876	-2.9665	1.59607
Jurkat only	14.0887	-13.8781	9.87386	-1.2065	2.79742	-1.33977	-7.25383	0.584833	2.25883	2.20222
Jurkat only	12.8961	-26.1747	11.9021	-0.195987	1.20918	0.874786	1.32661	0.0602063	-0.332983	4.08019
Jurkat only	14.3028	-16.2183	2.30118	3.62878	-5.15554	5.50706	2.42749	-0.622016	-4.67904	-0.344005
Jurkat only	15.3034	-10.0421	11.3944	9.40699	3.45831	-3.79073	4.08425	0.562129	8.22327	-7.10665
Jurkat only	15.8937	-13.3136	14.3853	5.94306	-1.25182	-3.4919	3.05904	0.289438	1.3236	2.61597
Jurkat only	15.2542	-9.07514	15.0651	-10.5187	-1.85431	-10.694	5.01366	1.30288	1.86009	-2.32556
Jurkat only	15.858	-0.480907	10.1757	-10.7845	-12.1893	3.11218	0.881989	-0.0443664	-2.81421	0.0153852
Jurkat only	15.8236	-6.73845	22.4554	-8.25746	-6.27982	1.01315	-1.64081	0.742102	3.13229	0.443125
Jurkat only	12.4979	-15.9868	1.78128	8.54892	3.54716	1.32316	3.89803	-0.468907	1.78234	4.42178
Jurkat only	13.6032	-13.2678	6.70493	7.22375	0.971053	-3.49124	7.0306	0.917869	2.73315	0.749399
Jurkat only	14.3974	-7.3993	8.89071	2.01104	-2.95349	-11.7327	-4.65527	0.520665	-1.18874	4.42502
Jurkat only	11.7339	-26.7348	2.86555	3.68406	5.5225	-0.279773	1.9603	1.00705	1.36355	5.39782
Jurkat only	16.8143	-12.6237	19.907	-2.90006	-4.34511	3.81803	-5.69798	0.331909	0.405521	0.886081
Jurkat only	14.7886	-12.6882	8.93	8.80665	-0.0618631	4.39787	4.66944	-0.499875	0.415066	-1.20815
Jurkat only	13.9021	-16.1205	3.09356	8.02782	-3.26648	-2.56716	1.43494	-0.789186	-4.67156	0.706888
Jurkat only	12.4684	-24.5817	8.81684	-6.14766	-2.76038	6.80077	-5.39029	0.25946	-2.56836	2.01135
Jurkat only	16.0622	-12.0857	14.568	1.77675	1.08391	-5.55331	-2.1507	-1.72117	8.33679	-6.54549
Jurkat only	17.9473	-6.52475	15.8162	-30.4984	-14.6555	-10.7159	17.252	3.45659	3.17947	-3.99469
Jurkat only	15.3095	-19.7389	13.229	-7.56322	-12.9516	-12.9776	13.3788	1.70671	-7.6064	3.54236
Jurkat only	13.5021	-14.7176	12.9172	3.47498	1.43041	-3.65661	-2.75414	1.09096	6.39688	-4.89037
Jurkat only	14.2421	-29.7557	7.87743	-2.60896	-8.11683	3.96415	-6.30224	1.25561	6.15734	6.23982
Jurkat only	13.5911	-14.6261	10.6035	3.33546	-6.68632	3.16774	6.05592	0.524777	5.27782	-8.33744
Jurkat only	10.5366	-20.0639	-2.70624	1.91468	0.906874	-2.29636	7.02506	1.30851	1.42974	-1.8806
Jurkat only	15.2763	-11.0062	8.5263	4.77013	-7.90029	4.56219	3.40633	-0.719747	-5.23838	0.129028
Jurkat only	14.754	-23.4733	7.12493	3.81638	1.52487	-4.38764	1.70866	1.15793	0.559788	5.29056
Jurkat only	12.8866	-13.4203	2.84484	4.28393	-2.32873	4.87849	6.11243	-0.118138	-2.47738	-2.46796
Jurkat only	14.1478	-8.22446	15.7852	-8.31454	-16.664	2.55665	4.10994	1.76353	2.90078	5.51971
Jurkat only	13.6392	-23.3586	15.3195	-4.20469	-7.25351	-1.79692	-3.75112	0.885574	3.94942	-0.603064
Jurkat only	11.7748	-14.7289	-1.83502	7.07272	-2.46875	-2.75457	0.298806	-0.123941	-3.95635	2.89248
Jurkat only	12.4953	-21.4058	5.06543	4.67925	2.9665	-3.03616	-2.29625	0.0203212	3.93115	2.85188
Jurkat only	15.7508	3.73325	15.8932	-15.7726	-4.53414	-19.8222	11.9489	1.49418	-3.45403	7.17973
Jurkat only	14.2225	-13.4418	11.6063	4.34802	-2.87576	-2.77244	-7.6571	-0.405565	-1.00588	4.29837
Jurkat only	12.7388	-17.4236	3.03135	2.38715	-9.97535	4.84059	-0.36543	-0.996808	-4.79657	2.40907
Jurkat only	12.6904	-15.6783	8.29008	4.81752	3.97238	-3.1434	0.259419	0.574359	6.67714	-6.55318
Jurkat only	13.8612	-19.2177	10.1331	5.93012	3.14113	-4.91573	1.67919	0.229125	0.653766	5.85116
Jurkat only	11.7162	-19.9306	3.13859	6.5423	4.31804	-1.46905	3.586	0.506585	3.3705	2.47803
Jurkat only	14.3015	-17.4927	8.74502	4.7653	-7.01656	1.85291	3.7418	0.718105	2.35701	-0.789593
Jurkat only	14.5041	-19.971	10.2548	-1.32319	-0.612453	3.01033	-2.50719	-0.532473	-2.67642	0.00167701
Jurkat only	13.5584	-21.7108	3.41095	5.88476	-8.13297	6.78922	2.91705	-0.23292	0.535281	4.13972
Jurkat only	12.8272	-15.4213	3.2086	0.957158	-1.08255	-4.69242	-7.17725	-0.207706	-1.11836	2.30603
Jurkat only	13.8279	-13.1882	10.5393	5.2409	2.18276	-5.70912	1.70686	-0.247525	-2.08405	1.50034
Jurkat only	12.669	-13.4816	3.25986	7.49488	-6.25459	4.59915	1.38014	-0.477625	3.87432	-11.8741
Jurkat only	13.4272	-13.5409	5.70526	3.74375	-1.35674	7.95301	1.38739	-0.466174	-3.80495	-1.32443
Jurkat only	14.7762	-14.9328	12.1785	3.79185	1.49926	-2.25401	0.0403709	-2.1351	1.58694	2.63395
Jurkat only	15.8629	-12.346	11.8015	-1.97216	-6.34299	-2.85688	-5.17225	-0.483899	-3.73007	-2.38341
Jurkat only	11.9323	-24.1643	-0.771297	3.76	-1.09313	-0.979657	-0.546557	0.1953	-1.73882	2.17755
Jurkat only	13.3454	-12.0327	8.53917	9.1974	4.04673	-1.08958	4.22933	0.927506	8.51348	-4.15727
Jurkat only	14.7354	-22.7274	0.207706	3.40397	0.616719	0.706198	-0.395407	-0.138457	-1.80229	2.66996
Jurkat only	17.7673	-8.83409	23.2924	-31.2445	-11.4396	-9.98074	15.8187	3.4081	2.9022	-4.40681
Jurkat only	14.8268	-14.7977	7.51791	2.12656	-7.542	6.78974	1.47504	-0.56314	-5.77616	-0.329493
Jurkat only	15.1336	-6.44141	16.1659	0.559317	-6.27556	7.35227	0.661857	0.138862	3.87057	3.39219
Jurkat only	13.3764	-15.2578	9.96575	-2.58582	-0.776752	6.51074	-8.98181	-0.700888	-2.57196	-1.36047
Jurkat only	14.9325	-15.6008	11.5836	0.347418	-2.33075	14.1528	7.96139	0.364276	6.29856	3.46161
Jurkat only	13.1079	-23.3019	-0.422559	2.38757	-6.50945	-0.849459	6.33	0.107812	-3.53062	1.61021
Jurkat only	13.8802	-16.8334	13.8373	7.3614	-2.70862	5.07999	7.26634	-0.347775	-0.866082	1.66805
Jurkat only	14.6751	-21.8472	11.0188	10.8648	-4.02454	-1.4583	2.97606	0.660827	4.59818	3.21762
Jurkat only	12.7525	-18.5517	6.57531	4.33245	-3.32487	-5.0229	-5.96932	0.779285	2.69168	2.93119
Jurkat only	12.7467	-18.7547	7.36138	5.22777	-1.85186	-7.51463	-0.132912	-0.312237	-3.78911	4.42779
Jurkat only	12.6333	-18.5183	1.78214	8.19325	-0.732641	-0.864373	2.6218	-0.160675	-2.63395	2.48869
Jurkat only	12.9028	-15.3444	13.4125	0.0929902	5.10829	0.646111	-3.8815	-0.197331	-2.71928	0.30268
Jurkat only	12.7001	-9.25275	6.71631	2.48167	-9.13514	6.5191	-2.26112	-1.01437	1.33743	-2.55478
Jurkat only	13.7047	-20.2626	8.17952	-0.53378	-0.337329	0.326174	-8.00682	-0.190757	0.904493	0.988923
Jurkat only	14.131	-11.7052	12.5026	5.95552	-1.97746	-8.88691	-1.20349	0.650778	6.75571	-7.16054
Jurkat only	14.6383	-18.153	13.0245	-5.92726	-0.64925	6.34332	-2.15424	0.650585	-1.33084	1.36635
Jurkat only	16.0259	-10.1942	12.8085	3.75638	-11.7543	-0.464401	2.85211	0.049112	1.46383	-2.72847
Jurkat only	13.8112	-9.12043	3.92989	-2.49786	-28.6914	4.84961	-5.00928	-0.950801	-2.25147	6.59257
Jurkat only	14.0022	-16.1687	7.6042	3.71481	-4.76991	4.94154	6.32801	-0.0198482	-4.96763	-0.118428
Jurkat only	12.4244	-15.0491	6.60654	7.00161	3.28658	-4.03829	0.0416876	0.256325	2.93036	1.99744
Jurkat only	13.7822	-19.0964	4.89574	-5.45193	-6.5739	9.22191	0.601068	-0.136871	2.17979	1.50997
Jurkat only	14.3059	-10.2763	5.52103	2.97221	-7.78522	5.97319	-3.20485	-1.07107	-3.29897	0.939931
Jurkat only	15.0294	-13.2493	14.6162	-0.208016	-7.75826	6.18335	-6.79997	-0.860599	1.74583	1.92462
Jurkat only	15.4423	-16.0983	5.36635	6.18319	-4.06055	-1.01163	5.50577	-0.733264	-3.87956	-2.71211
Jurkat only	15.2874	-14.6551	16.8811	-3.68221	1.67513	3.67213	-4.46794	0.117705	-2.5695	2.14692
Jurkat only	10.8425	-19.967	-8.92812	-2.83211	-4.84866	-4.06849	1.91336	-0.1477	-6.84562	-0.49523
Jurkat only	13.2696	-20.6319	0.599358	-6.3706	-5.79031	-5.75925	-4.13913	1.06202	-0.194132	-1.61907
Jurkat only	15.146	-15.9117	14.3441	-4.4587	-0.775893	4.21015	-5.70046	-0.114598	0.157832	1.35974
Jurkat only	14.3197	-19.4219	2.36855	-2.21925	-0.680388	-0.448622	-8.9509	-0.12953	-2.04396	1.33434
Jurkat only	10.1621	-24.1741	1.37426	4.74637	3.7296	0.441824	2.56062	0.103634	2.62551	0.279561
Jurkat only	14.0273	-6.1738	8.08191	5.91375	-7.61744	8.8146	7.56245	-0.308097	-2.43954	-0.724844
Jurkat only	15.9752	-9.64459	9.48757	-3.25572	-3.5658	9.76393	2.15579	-0.429167	-1.41506	2.42472
Jurkat only	12.0897	-18.5585	0.117535	5.80758	3.26995	3.34577	-6.19338	0.968034	6.00213	10.3036
Jurkat only	13.8028	-9.70932	8.92969	5.98563	1.61422	-6.00851	1.02178	1.32235	7.98763	-6.36833
Jurkat only	12.2695	-24.1159	1.46035	1.85063	-4.43689	-0.444031	6.28637	1.26974	3.72615	-7.50834
Jurkat only	15.9233	-11.5601	10.2449	-2.92245	-10.4214	7.61118	-0.732547	0.998981	5.21798	7.22289
Jurkat only	14.3528	-24.0905	5.34719	5.72234	-11.3878	2.56786	-1.1432	0.0917402	2.27891	2.19887
Jurkat only	14.8322	-14.2495	7.32486	-1.11594	1.63209	-10.9815	9.42362	1.30881	0.195121	-1.44126
Jurkat only	15.0608	-21.3214	7.455	3.24549	7.27551	1.3831	9.55069	0.725917	2.29065	1.77288
Jurkat only	10.9743	-22.2637	-1.39486	-14.1323	-26.2297	-9.35867	3.02132	2.92447	8.77841	14.8445
Jurkat only	13.2445	-15.632	10.7339	0.414493	1.21407	-6.01333	-4.10271	0.52023	-1.90473	1.65863
Jurkat only	13.7818	-33.4194	-4.73724	-23.8194	-2.39332	-11.0622	28.3994	6.1822	17.189	14.284
Jurkat only	12.5528	-14.1211	8.87908	9.26453	5.65797	-1.72422	4.34704	-0.152933	0.141114	4.54358
Jurkat only	15.4654	-7.83475	9.97875	0.323698	-9.24268	5.81832	-2.93618	-0.976293	-3.78323	1.75384
Jurkat only	15.8878	-9.55914	6.42947	2.03679	-4.49701	7.49317	4.2932	-3.02952	-0.443889	0.329066
Jurkat only	14.0303	-18.1239	3.89406	8.97303	-9.15622	2.6371	-1.20035	-0.679266	-1.64705	-0.902636
Jurkat only	14.3423	-16.8105	5.71742	4.77475	-1.70372	2.49098	5.62523	-0.0532858	-2.34989	-1.24113
Jurkat only	13.1976	-13.9255	-1.64062	4.20923	-9.83754	3.96651	3.56394	0.977623	0.947609	-3.88978
Jurkat only	14.6944	-13.7107	9.30945	3.49918	-3.88718	3.54639	5.53921	-0.144698	0.642873	-0.0926655
Jurkat only	13.9994	-19.4017	4.69321	-2.88756	-7.93302	-0.0522652	9.48878	0.857361	1.71905	-9.32267
Jurkat only	15.6391	-18.2342	18.6047	-11.3371	-0.81917	-0.257086	2.49206	2.4218	7.37995	-6.46445
Jurkat only	12.1828	-11.4916	8.4674	7.79443	8.46402	-7.07609	4.07832	0.461395	5.43825	-6.31933
Jurkat only	14.0867	-20.0355	2.05094	4.44161	-7.27568	4.97827	1.8973	0.516861	-2.28614	-0.668857
Jurkat only	14.6123	-20.5106	14.506	0.284836	2.8121	-12.5528	8.54232	0.704088	1.86744	0.653977
Jurkat only	11.8587	-23.5322	-2.26117	4.66756	-0.812372	3.03924	1.51435	-0.325994	-2.62382	-0.472838
Jurkat only	13.5468	-9.64487	16.765	7.19055	-0.72898	-5.28342	-1.71671	-0.35785	-0.589103	3.95792
Jurkat only	11.4321	-5.64046	2.75715	-14.9012	-6.74818	-16.5208	8.66276	2.94347	5.80335	4.66251
Jurkat only	12.9648	-21.6542	3.82455	0.98181	-5.02661	-6.58022	2.39323	-2.85615	4.69548	-0.00730299
Jurkat only	14.5285	-9.08911	15.9228	-0.831621	-4.94442	9.77085	6.26616	-0.276627	0.946023	1.37113
Jurkat only	16.1937	-11.3604	2.86027	5.96767	-4.11634	1.03214	5.10326	-0.500633	-6.17007	-3.09616
Jurkat only	13.4518	-20.0229	-4.76021	3.27092	-16.8082	-0.704384	-2.85147	0.106381	-0.43455	0.842101
Jurkat only	15.9175	-12.5921	19.3346	-7.09556	-0.060082	-1.37443	0.494777	1.26386	1.62722	-3.68813
Jurkat only	12.7953	-24.3738	1.65278	6.37671	-3.154	-1.80717	0.141855	0.0665442	-1.87857	4.32975
Jurkat only	14.5187	-24.8277	6.7577	1.50921	-6.67778	5.7836	8.89101	0.936996	0.569305	0.296683
Jurkat only	15.8792	-16.8704	11.0001	10.8221	-4.2216	-0.705997	1.68162	0.209041	0.918098	5.37782
Jurkat only	14.1893	-13.3094	4.45717	9.16095	-1.16704	-2.20743	3.06777	-0.857887	-7.97571	-1.06395
Jurkat only	14.5503	-12.0589	13.9414	-0.13662	-0.123755	-8.25764	-3.15978	0.729714	2.97042	4.60038
Jurkat only	12.3525	-22.0103	0.410333	5.53744	1.04088	3.64221	3.17796	0.789515	6.54069	-6.64755
Jurkat only	13.969	-15.6385	10.5019	0.665873	0.517779	5.17372	-1.50611	-0.00742867	5.02512	-10.2599
Jurkat only	15.0236	-11.2701	5.49752	8.85145	-9.75206	-5.65465	-0.264505	-0.0934083	-2.51542	0.328443
Jurkat only	13.3453	-13.7247	7.56989	7.90729	4.35267	-4.5225	3.62931	-1.75888	-3.18623	1.18579
Jurkat only	15.2462	-13.4346	15.2024	0.720885	-6.25776	-1.07243	-7.72069	0.293856	0.190568	2.73612
Jurkat only	14.735	-12.7032	8.68208	7.33165	-7.15216	-9.69869	-5.5463	0.268071	0.122796	5.15155
Jurkat only	14.071	-17.9937	14.6873	0.544406	-3.69036	3.29081	-5.61298	0.157208	4.48891	2.77258
Jurkat only	13.9694	-17.3999	7.0179	6.36441	3.9547	-0.345916	4.50559	-0.255005	-0.425947	2.12345
Jurkat only	12.0801	-13.7567	3.19617	-0.2622	-4.6414	4.26531	5.24553	0.615582	-4.53568	-1.27417
Jurkat only	14.3356	-25.0424	3.60707	-3.38864	-6.29233	0.597196	-7.41664	1.27134	0.700009	-0.521255
Jurkat only	14.8626	-14.5282	10.2641	0.0378795	-7.85285	7.46403	-1.35114	-0.207225	0.788771	2.05137
Jurkat only	17.082	-14.9842	19.5657	-0.136665	-10.7601	1.03689	-6.12592	0.371235	2.93647	2.9978
Jurkat only	13.1252	-17.9615	4.99837	0.770234	-0.598792	-8.74216	3.28452	0.980894	-0.523466	0.14724
Jurkat only	16.311	-14.321	10.1125	-1.667	-0.0713961	0.326903	-7.13296	0.238426	-4.06212	0.585433
Jurkat only	13.0147	-7.31242	13.9506	0.417384	0.957496	-13.3697	1.70026	-0.121004	1.10616	-1.99131
Jurkat only	13.4639	-21.4771	5.254	9.76354	-7.0504	-2.65473	0.866976	0.229592	1.53155	2.74754
Jurkat only	13.9454	-12.372	12.4921	9.17959	-3.63483	-3.55906	8.13337	-0.00490434	1.62485	-9.00391
Jurkat only	13.2009	-14.8809	11.6203	7.7311	-1.41048	-5.47119	2.32474	0.767122	6.35142	-7.80708
Jurkat only	13.7751	-17.6803	5.72452	9.33883	-0.254587	0.0308891	-0.65063	-0.434081	1.22539	3.19713
Jurkat only	14.3591	-15.9283	19.0735	5.50414	-6.52145	-9.59809	-1.44677	0.447131	-0.0970129	10.5047
Jurkat only	14.391	-16.2789	12.4567	8.62702	-3.85025	-6.9693	-3.00196	-1.53744	2.71571	4.33181
Jurkat only	15.107	-14.0709	10.8224	-14.3175	-11.7745	-15.5028	-5.5399	2.51789	-1.72164	8.18175
Jurkat only	12.0427	-26.0278	-3.89561	-1.61373	-7.60931	6.16436	-0.602098	0.964278	3.50434	5.25289
Jurkat only	14.4805	-24.14	9.65088	-8.60151	-1.71306	2.26576	-3.45994	0.402838	-0.128509	0.482234
Jurkat only	14.8923	-15.9578	6.32984	-1.19983	-2.59209	8.47831	6.31674	0.438726	2.13717	2.47347
Jurkat only	16.0362	-10.5796	5.55021	-6.07115	0.754771	-13.5545	11.4061	1.625	1.44431	-2.09565
Jurkat only	14.106	-32.8086	2.69984	-7.20594	-2.05257	6.23835	-7.27748	1.06705	6.57891	6.25252
Jurkat only	11.8385	-24.181	3.77105	-2.05841	-1.18647	0.38864	-7.18245	0.58316	1.81929	1.78615
Jurkat only	15.551	-11.3307	13.381	1.76126	3.57033	3.19694	-5.22929	-1.11773	-2.63059	-2.47952
Jurkat only	14.9829	-26.5477	6.24663	4.96972	-8.08166	-5.78301	0.0396276	0.57741	1.94076	3.1737
Jurkat only	13.1068	-19.3391	-2.89766	5.26005	-5.34654	-2.94701	1.59586	0.451844	-2.33922	-3.17049
Jurkat only	11.8884	-26.7031	8.39213	-0.556847	3.0294	-3.78444	7.01494	1.12753	3.16551	-1.27695
Jurkat only	14.5123	-2.24455	14.2875	8.04299	-6.10282	5.90729	1.54317	-1.01915	-2.97385	1.03144
Jurkat only	13.1238	-25.7404	2.75745	9.74939	-11.3948	-0.681745	-1.35054	0.468726	2.37661	3.21344
Jurkat only	12.3116	-15.0939	-0.98908	5.57806	-5.52203	6.84098	-0.532955	-0.468731	-1.79464	-1.7298
Jurkat only	12.0601	-13.6563	1.04074	3.86741	-11.0748	-2.26462	1.08192	0.729879	3.63842	-6.68659
Jurkat only	12.4935	-18.0481	5.09493	8.7975	-11.6166	2.50149	0.0551747	-0.522481	-1.95786	1.1574
Jurkat only	12.7521	-20.5944	8.03072	8.98859	-1.30282	-2.92103	1.59951	-3.44514	-3.6491	3.02451
Jurkat only	13.9631	-14.6688	7.24848	2.28431	-0.578601	5.7716	8.84289	0.765886	0.236347	-2.94312
Jurkat only	13.9691	-17.302	6.86324	8.68587	-14.2157	0.102769	1.29961	-0.686656	-2.30787	-0.655734
Jurkat only	15.7747	-13.0077	18.2856	-4.83086	-6.10717	1.87024	-7.05901	0.0114835	-3.11498	0.246189
Jurkat only	15.2457	-15.835	16.3976	5.45834	-2.33022	-3.90268	-3.23872	0.41262	3.06745	4.12731
Jurkat only	12.5394	-20.1394	0.177463	3.36078	-1.72468	-6.36474	-1.24748	-0.459952	3.31605	3.84953
Jurkat only	15.2316	-13.7935	9.57712	2.61425	-2.36204	-8.75438	-5.61634	-0.432879	-6.38721	-1.61255
Jurkat only	11.808	-20.3647	5.86064	7.26065	-2.4141	-0.938817	2.89717	0.131596	1.46628	2.90812
Jurkat only	14.4143	-11.9275	10.1558	7.60883	0.0307024	-0.515227	7.5625	-0.317874	0.632832	-2.77157
Jurkat only	12.4479	-16.1369	5.20169	-1.24514	-2.70368	4.8816	5.74123	0.251559	-0.972589	-0.463789
Jurkat only	13.8535	-16.7098	2.59253	-6.53603	-7.69769	-10.7658	3.09009	1.28679	-1.53944	6.2381
Jurkat only	15.627	-4.70527	12.409	0.235751	-4.16906	8.40222	-1.17008	-0.687756	0.582241	3.0505
Jurkat only	12.4667	-16.4327	4.37052	7.0468	-7.61118	5.79275	-0.920314	-0.318574	-3.56665	0.445713
Jurkat only	14.463	-17.2063	9.84423	-0.95755	-7.95048	1.20026	5.12922	1.65246	6.57105	-6.26706
Jurkat only	12.9443	-17.5082	5.19165	4.04129	-2.25737	3.48932	4.5531	0.159471	-3.08391	0.179884
Jurkat only	16.9328	-12.2987	19.2287	0.632771	-3.60165	4.74286	-2.9398	-1.22457	0.725812	0.161496
Jurkat only	13.5349	-18.0707	10.8216	6.38784	1.36471	-3.65787	2.85049	0.0950902	3.51862	2.07693
Jurkat only	14.2944	-16.9685	7.09727	4.69831	2.23826	0.850558	8.33579	0.924828	-1.08285	-2.37857
Jurkat only	14.8146	-16.3674	2.25439	5.76796	-3.21674	-2.48729	2.24438	-0.246136	-2.73507	-0.851989
Jurkat only	15.6105	-15.6309	11.1225	8.11735	-1.42472	-6.92747	-2.43519	-0.58166	0.459799	4.60928
Jurkat only	12.7572	-14.1561	16.4251	3.86173	2.30542	-4.62794	0.534997	-0.0124005	-1.26738	-2.90356
Jurkat only	15.2881	-19.2581	11.033	5.44458	-4.26287	11.1981	5.13063	0.451337	0.0975765	1.41854
Jurkat only	14.6352	-14.3755	14.492	5.74029	3.44974	-2.25369	-2.64725	0.336105	5.76465	5.00745
Jurkat only	14.8201	-20.3818	-0.459189	2.8772	-4.48833	1.11081	3.25081	-0.336436	-7.22694	0.0363292
Jurkat only	12.7948	-18.7556	2.47093	6.64114	4.52466	-0.203731	4.98408	-0.910639	-0.373267	1.06476
Jurkat only	13.543	-21.8966	-1.17952	9.11845	-7.80912	3.02385	-0.669859	-0.676782	-2.09427	-0.163897
Jurkat only	12.664	-32.7042	2.86826	-2.13708	-0.539805	6.76532	-0.214648	0.382857	-0.433072	3.46709
Jurkat only	14.0163	-19.9702	4.81793	7.11925	-7.36405	1.26974	2.25401	-0.461591	-4.12567	-0.614621
Jurkat only	13.0137	-18.3369	-1.63046	6.62825	-5.55	-1.52406	-1.83062	-0.485179	-5.03174	1.67825
Jurkat only	13.066	-19.3762	0.0337839	7.68229	-4.37017	0.100839	-0.0831178	0.169233	-1.84883	1.40157
Jurkat only	14.8479	-8.51067	10.4923	3.68659	-4.46393	3.11362	3.39919	-3.18302	-0.724504	-1.72822
Jurkat only	14.4608	-17.3183	18.0162	4.33982	-9.54057	1.00612	0.809229	-0.0058114	2.7087	-1.1082
Jurkat only	14.7272	-16.0784	13.669	7.32764	3.34825	-0.115983	8.95526	0.268035	-0.632164	5.91779
Jurkat only	14.1289	-26.1027	-10.0284	-30.5576	-2.61301	-14.1463	2.16124	-2.88048	5.06004	3.33428
Jurkat only	13.5518	-17.1445	10.4683	8.60536	-1.67581	-3.21393	4.24291	1.13029	10.3262	-1.72181
Jurkat only	14.3169	-17.4204	7.28273	12.4531	-5.23032	-1.5214	-3.56598	-0.830828	-2.67869	3.83587
Jurkat only	12.9495	-13.8971	-0.479485	0.0721103	-7.58597	-9.49955	4.68068	0.0243531	-7.08744	0.734029
Jurkat only	13.0372	-10.7934	10.6895	-5.87434	1.47947	2.49185	1.07707	0.0980494	5.75904	1.45716
Jurkat only	14.5107	-14.4463	5.71754	6.48328	-3.63421	4.6681	7.56961	-0.294902	-3.49302	-5.31346
Jurkat only	11.8918	-8.68478	4.21238	5.13035	-5.76871	4.76905	2.1243	-0.264523	1.43436	-1.12369
Jurkat only	15.2621	-10.8563	15.946	-3.38533	-1.39995	-1.33975	-8.28378	-0.647536	-4.77585	-1.74094
Jurkat only	14.552	-10.9333	7.56926	-1.20558	-5.99897	6.76073	0.166704	-0.283726	-0.467416	0.471279
Jurkat only	14.1615	-17.6459	10.2595	4.10859	-2.43351	-3.4726	-6.46063	0.22961	-0.770579	3.91185
Jurkat only	16.4505	-10.471	13.9838	3.85127	-3.27362	-5.75285	-7.43898	-0.581424	0.934664	4.6016
Jurkat only	15.8023	-22.8477	5.28253	4.64426	-2.44026	6.82895	4.16047	-0.0469365	-3.343	3.084
Jurkat only	11.9226	-20.3382	1.76218	3.96186	2.77214	-4.52733	-3.57055	0.0867472	0.0316028	4.5856
Jurkat only	14.867	-10.7083	4.98748	5.12486	-7.39012	5.18917	3.79918	-0.272882	-6.44244	1.53214
Jurkat only	14.2066	-17.998	7.38703	8.31985	1.71455	0.394343	4.8141	0.282594	2.00726	3.34274
Jurkat only	13.2397	-22.9222	-1.86473	5.5006	5.08828	0.810119	-0.0751523	-0.104357	7.19191	4.20185
Jurkat only	15.3373	-26.6415	7.09654	-23.0956	-0.077574	-11.9402	2.73275	1.88221	-0.938649	3.20598
Jurkat only	16.0771	-17.669	11.8366	2.31166	-10.3663	-10.0228	0.385679	0.686197	1.19782	2.26575
Jurkat only	11.8055	-27.2399	2.40473	2.88283	-2.1827	-0.627615	5.49328	0.00764348	2.00342	3.45444
Jurkat only	14.8916	-23.8495	9.53369	-8.66842	-0.817406	2.65013	-3.87018	1.25554	-1.04282	0.547575
Jurkat only	14.9201	-22.4026	5.65514	0.321009	1.01579	-3.69323	3.76575	-0.195845	-3.69915	3.1646
Jurkat only	15.5685	-4.39766	5.86787	-0.233544	-9.41112	9.1268	0.344906	-0.86561	-3.74294	1.01047
Jurkat only	14.6831	-2.89908	13.601	-0.737789	3.57065	-5.16945	-4.67021	-0.500659	-4.41879	1.18872
Jurkat only	11.3719	-30.0459	-7.32373	-4.14354	-10.0096	1.02126	1.71588	1.69051	4.74455	4.87501
Jurkat only	15.9505	-10.5842	19.2226	-0.287192	-6.95167	6.26656	-7.19621	-0.63428	2.20154	4.21861
Jurkat only	14.4932	-17.9781	4.44457	4.46767	2.5866	-3.40884	-1.24431	0.0700677	1.21153	3.6941
Jurkat only	15.9148	-17.7389	9.80006	8.58183	-6.39071	-0.792528	5.98853	-0.488645	-1.222	-0.963745
Jurkat only	13.6168	-10.6891	11.091	1.74765	-12.0962	6.36171	-3.42213	-0.838761	-2.48265	-0.425668
Jurkat only	13.4913	-10.6224	3.77543	3.14382	-7.49101	6.049	1.33235	-0.77311	-5.07794	-2.24839
Jurkat only	12.9656	-18.6768	6.6489	3.16678	2.25308	-5.51302	-3.91201	0.188543	5.53239	2.29148
Jurkat only	14.4885	-13.6429	10.2814	3.90141	-0.532099	-4.52562	-5.79909	-0.549886	-3.31182	4.13313
Jurkat only	15.3218	-15.9143	18.469	-18.4437	0.136871	-15.0198	16.7262	2.00171	4.44766	3.21009
Jurkat only	15.6964	-21.2097	8.97186	4.15171	0.322214	1.62541	4.12414	0.677995	0.136732	5.6094
Jurkat only	12.1868	-18.6374	-2.54246	2.26716	-10.5616	4.40482	-2.9869	-0.0656897	0.0555621	0.285839
Jurkat only	13.712	-12.679	6.08543	9.62844	2.24858	-2.54117	1.05093	-0.838794	-4.5928	1.74182
Jurkat only	13.6293	-18.8365	12.8702	7.5183	3.4469	0.179689	7.74666	0.576055	4.55501	1.46255
Jurkat only	16.1314	-12.2879	14.4422	-3.26861	-6.50057	0.958971	-11.3808	-0.338133	-6.03102	0.772781
Jurkat only	14.5094	-12.315	6.56185	5.93104	-0.549506	-4.71315	0.21486	-0.5446	-3.32697	3.76001
Jurkat only	14.0487	-11.171	7.42775	8.32154	2.57816	-3.78079	3.70605	-0.261799	-1.23441	0.922073
Jurkat only	19.2545	3.94301	17.3763	-13.1756	-13.5448	2.24308	9.28744	3.12566	9.0123	-2.80572
Jurkat only	14.8338	-14.738	3.71442	8.52515	-1.32912	-3.45818	0.557251	-0.890327	-4.6833	2.69383
Jurkat only	10.0046	-37.1096	-4.20771	-14.4372	-0.828494	-11.8347	4.01621	3.79046	10.4473	7.44254
Jurkat only	13.1549	-27.8597	1.86515	-5.34044	-6.92892	1.45443	11.3696	1.13213	1.44758	-6.67839
Jurkat only	18.0724	-5.76373	20.484	-10.2916	-9.08679	-5.58166	8.54956	0.615967	-0.499319	-3.40751
Jurkat only	11.9935	-19.1562	6.68685	6.50345	0.709931	-5.24491	-2.79868	-0.285029	-1.02895	3.97132
Jurkat only	15.6779	-16.8575	14.6779	6.69275	-1.75499	-6.43186	-0.0782669	0.470635	4.305	2.2607
Jurkat only	16.7651	-2.60181	11.8553	0.0212812	-9.41863	5.47896	3.67641	-0.633708	-0.835601	2.2671
Jurkat only	14.5034	-19.8349	6.8648	3.34117	0.215953	-0.191891	0.558119	-0.170564	-1.37737	0.123254
Jurkat only	14.5041	-11.8756	9.17431	6.31426	8.1309	-2.07108	6.70597	-0.529086	-1.20826	1.71592
Jurkat only	11.8359	-14.1144	5.96983	6.42496	5.32304	-1.57616	0.796149	0.146383	2.91316	1.48793
Jurkat only	13.7753	-19.217	10.7076	-11.076	-2.12805	-1.14524	-1.49978	1.69671	6.45916	-10.9351
Jurkat only	13.2311	-19.1532	-0.922264	4.95925	-0.0899493	-0.977792	-0.667177	-0.499669	-5.1968	1.20807
Jurkat only	13.2182	-21.6211	-7.73979	0.0982012	-13.9447	4.75329	6.37267	1.61377	8.4054	-2.30318
Jurkat only	12.7318	-27.7033	0.776877	4.29189	2.34231	2.34878	2.28215	-0.152709	-6.35098	3.69315
Jurkat only	13.6829	-15.6202	2.70743	4.69224	3.05057	-1.84268	-1.67876	-0.474685	2.18794	2.21847
Jurkat only	14.7096	-18.0955	7.03977	8.44508	-4.91356	0.509577	0.759168	-0.0103776	-1.91164	2.1674
Jurkat only	12.2465	-21.6253	2.43208	9.35532	-2.76882	-1.52845	-1.15995	0.0503971	-1.40005	0.869038
Jurkat only	13.6767	-18.5153	-5.09112	3.85138	-10.4246	-2.24037	-1.73873	0.991254	2.40909	-6.70198
Jurkat only	14.0616	-17.1698	-1.60448	1.38635	-5.74241	3.39021	6.01862	0.141054	-2.22881	-3.81563
Jurkat only	16.2836	-11.6525	19.8051	-4.55009	-4.9139	0.601809	-6.50544	-0.183546	-2.31538	-0.0265424
Jurkat only	11.7181	-24.6834	-1.06569	5.88171	-3.85367	2.56658	1.59903	-0.29014	-5.06683	1.63462
Jurkat only	9.98117	-19.8116	1.16219	-0.539634	-5.90411	5.06596	6.79693	-1.25364	-14.5425	0.251491
Jurkat only	10.1025	-30.1554	-8.7867	0.257267	-9.50162	6.80529	-0.841844	1.68527	10.1532	-0.49859
Jurkat only	14.8727	-14.5832	0.971392	-5.43421	-7.77203	-6.25282	-5.95278	0.482043	0.894294	-4.15006
Jurkat only	13.9139	-19.4259	9.45582	-6.85828	2.17985	3.47867	-4.65553	0.9887	2.7041	-0.363955
Jurkat only	12.5706	-18.1979	3.58148	6.38626	-3.81075	1.81041	2.38547	-0.332526	-5.00833	-0.714352
Jurkat only	13.3807	-7.2136	10.2804	10.5397	3.74889	-5.599	2.18338	0.410396	2.90468	5.69903
Jurkat only	14.0099	-11.9521	8.57908	2.12859	-8.53389	10.9334	1.99806	-0.752695	-1.36044	3.47479
Jurkat only	9.79156	-20.5854	-0.720885	4.23407	-0.0341766	8.55301	6.56096	-0.468848	-2.50394	0.913057
Jurkat only	13.2693	-20.7708	17.0552	-7.25036	-6.27046	-11.0372	9.90826	-1.90868	-12.1981	8.04893
Jurkat only	14.2513	-17.7004	3.89781	-3.66916	-4.64791	-2.38258	-11.2466	0.616512	2.14092	-1.42861
Jurkat only	13.9399	-20.4202	-0.977001	5.50992	-7.34472	5.01585	-0.121183	-0.432554	-2.03008	0.397268
Jurkat only	13.5456	-19.9223	10.8992	5.14185	-13.4202	-2.60252	4.44034	-0.344806	1.81747	2.76017
Jurkat only	16.0365	-3.29345	13.8554	0.980703	-6.53246	8.75493	-2.50524	-1.09834	-2.30371	3.13612
Jurkat only	15.0974	-19.2539	11.5096	-3.94855	3.51948	-1.64628	8.83438	1.61152	-1.66696	-1.96215
Jurkat only	13.5856	-12.0709	4.88428	7.27014	3.904	-4.25766	2.99268	-0.388889	-3.55703	6.50647
Jurkat only	15.8386	-10.8384	10.6728	3.25544	-10.2327	-0.387973	7.82931	0.857744	3.06648	-15.5612
Jurkat only	11.6628	-19.8647	9.23329	-1.63292	3.19764	-3.09879	-2.08549	1.58282	4.31065	2.79861
Jurkat only	13.2668	-18.146	-0.688131	6.71606	-5.5601	1.08346	-0.635362	-1.40028	-6.95393	-1.32127
Jurkat only	13.499	-9.16362	11.8586	11.4819	2.58996	-3.03939	5.13964	-1.1497	-0.527034	0.833965
Jurkat only	13.4947	-14.0851	4.7979	3.07629	-7.8225	7.2057	1.16857	-1.27989	-1.9809	0.745242
Jurkat only	13.7031	-5.50164	15.3604	-6.74906	-12.7127	1.88202	1.55072	-0.338664	1.0965	1.88876
Jurkat only	14.9845	-5.85886	9.86121	7.40567	-8.46065	2.81524	5.94704	-0.394922	-3.19617	-2.44178
Jurkat only	13.7248	-17.4155	6.6847	9.79275	-4.01953	2.2736	1.9413	-0.997075	-1.56571	-1.32428
Jurkat only	15.5805	-5.4836	24.5574	-3.56291	-7.90521	5.33843	0.762543	0.956133	8.07966	-7.18718
Jurkat only	14.8266	-13.8019	6.14881	9.18511	-4.08004	-5.63449	1.11734	-0.643173	-6.36166	-1.28047
Jurkat only	15.499	-18.5548	13.7999	-5.58107	0.935275	-3.94657	-4.25735	0.462744	-0.227134	-1.59016
Jurkat only	11.742	-21.9879	5.643	6.54156	5.50082	-1.64817	0.864147	-0.0477784	2.16998	6.46119
Jurkat only	14.2465	-19.8036	12.3504	-7.40035	-0.635784	2.87287	-5.66293	-0.374125	-5.02405	1.18477
Jurkat only	14.6532	-14.1742	5.2951	7.33031	2.76747	-6.36149	-0.544034	0.0252989	1.82236	2.01093
Jurkat only	13.2155	-19.8012	1.91741	5.94488	1.05461	-1.66999	3.86454	0.243492	-2.13943	1.1716
Jurkat only	13.3547	-14.2933	2.92698	7.27142	-5.25815	6.42478	0.278129	0.185984	-3.90135	1.84027
Jurkat only	12.9655	-14.5966	13.4651	4.37577	-3.48571	-6.0145	-0.621376	1.5553	9.00749	-3.79505
Jurkat only	12.8589	-23.5577	-5.79139	1.48744	-11.555	1.43267	2.4328	0.295781	-0.231739	3.01277
Jurkat only	13.3272	-7.63351	-0.0182636	-6.83209	-9.77534	-13.644	-4.65721	-0.241093	4.65883	0.191822
Jurkat only	14.2019	-15.9934	1.7057	1.23686	0.199995	4.5561	7.15414	-1.38872	0.362517	-4.8325
Jurkat only	14.0688	-8.47324	8.43702	1.27406	-0.993197	-8.33538	13.4093	1.78312	3.23889	-4.09101
Jurkat only	13.658	-19.8147	9.44473	1.78234	-0.478238	-1.41284	-3.33519	-2.11397	6.03014	3.84777
Jurkat only	11.8364	-16.2474	3.66945	5.24669	0.861031	1.5371	3.27508	0.0740898	-4.12021	-0.729387
Jurkat only	14.7667	-20.8346	9.12538	10.4563	0.210061	0.555702	4.47838	0.905889	8.76254	-1.12089
Jurkat only	14.3031	-17.2576	1.65774	2.32543	0.773487	-8.8938	1.67012	-0.0406408	-4.26687	-0.310301
Jurkat only	11.211	-23.5918	0.164472	-1.06392	-4.27253	-8.41655	-5.36023	0.90566	2.8718	3.82293
Jurkat only	12.859	-19.5942	-2.10925	8.59783	-4.12573	3.11498	2.99282	-0.159985	-0.298882	-1.70847
Jurkat only	11.9016	-10.913	13.0435	6.69718	-1.44495	-8.23274	7.96723	1.52731	5.73811	-7.79445
Jurkat only	15.0987	-13.5489	10.0624	7.19103	0.0971732	-4.03961	-2.40434	0.527727	-0.106432	4.82885
Jurkat only	16.7421	-15.8096	15.7512	-9.29653	-2.84637	3.52165	-4.73511	-0.255147	-3.94889	0.414373
Jurkat only	14.0478	-9.02057	17.6134	-1.66227	-8.41761	7.42953	-1.7605	-0.202831	2.20234	5.40625
Jurkat only	12.8981	-23.4786	8.72291	3.9547	2.09047	-3.34323	4.68186	0.71531	2.99924	6.14235
Jurkat only	13.3612	-18.9761	-14.5639	4.26331	-6.40738	-4.04792	-8.33316	1.27606	5.8692	6.67737
Jurkat only	14.0699	-23.2088	1.54744	2.04958	-0.139124	-4.92121	7.2464	1.84979	7.76331	-3.49944
Jurkat only	12.3598	-18.8976	-3.91863	4.14603	-0.766167	-4.19583	-1.47553	-0.116408	3.53705	7.28945
Jurkat only	15.1414	-17.6313	6.05431	-0.281952	0.433756	10.6655	5.06499	0.200468	1.30578	3.22717
Jurkat only	14.6143	-8.76195	7.5991	9.8565	-5.95498	-6.2591	7.10818	-0.102654	6.80589	-5.13479
Jurkat only	16.1186	-14.9616	17.7677	-4.36801	-4.45438	-0.942305	-1.57655	1.08821	3.85637	-2.13644
Jurkat only	15.7573	-12.0991	6.9264	7.25108	-5.49414	5.00537	4.83723	-0.528946	-3.51729	-3.97902
Jurkat only	16.6936	-10.0217	14.7157	0.0696192	-0.0921514	-0.147828	-8.08787	-0.535571	-3.17911	1.6173
Jurkat only	11.5969	-20.6076	-6.16161	-23.1948	-14.2558	-16.8803	18.0336	3.69446	3.42272	-9.66009
Jurkat only	13.8231	-12.4335	14.6127	2.89637	-4.42738	9.93467	-0.292749	0.199336	7.07955	3.39561
Jurkat only	12.7517	-25.0006	7.55184	-0.501297	0.253727	-1.24774	-3.6104	0.719306	2.98367	3.65052
Jurkat only	13.3912	-18.6073	10.0975	2.65384	3.24677	-4.65068	-1.28806	0.231603	-0.023879	5.47515
Jurkat only	13.1462	-21.495	12.6937	4.0999	9.08258	-3.01415	8.98181	-0.118172	3.41548	5.73125
Jurkat only	17.1532	-10.6818	21.2843	-0.192968	-8.48023	5.83669	-3.9556	-0.262702	1.69037	1.83238
Jurkat only	16.044	-13.5036	6.98311	0.278345	-7.76947	9.10913	-1.33596	-1.49046	-2.21365	2.72581
Jurkat only	12.839	-7.67927	14.1988	0.0620535	-1.01987	2.05327	-5.58643	-0.0303116	-2.97007	-0.658807
Jurkat only	14.2795	-16.9844	10.2962	7.95499	-6.3017	-5.33386	0.926752	-0.20875	4.4696	1.55517
Jurkat only	13.6814	-14.9618	10.0578	2.81262	4.19598	-4.18916	0.933547	0.105019	-3.8885	4.03181
Jurkat only	10.7446	-33.6674	-11.9209	-7.54478	-0.117508	4.30453	-5.02999	1.68123	14.8471	10.5054
Jurkat only	12.2645	-35.2562	-8.40318	-2.16144	-4.02457	4.10806	2.42118	1.20309	3.17134	2.45078
Jurkat only	14.0703	-12.2838	3.45797	7.4232	-5.31545	0.94634	4.52044	0.501697	3.71415	-10.2487
Jurkat only	14.4479	-8.14799	17.8213	-6.07995	-4.7248	9.46681	1.62882	-0.0728209	0.488785	2.95777
Jurkat only	13.5466	-13.5085	2.76445	6.49844	-10.0207	-3.17262	1.40005	-0.395456	-2.89841	-4.95981
Jurkat only	12.1159	-27.1553	12.4177	-1.21462	1.81617	5.13461	-6.32826	-0.517948	1.72894	2.77246
Jurkat only	13.3465	-16.0411	0.647273	3.54203	-7.13608	7.83716	3.23226	0.185192	-0.0812392	-2.72416
Jurkat only	14.2655	-18.3538	20.4235	-5.56266	-2.60065	0.981911	-0.986658	0.784973	1.4018	0.96539
Jurkat only	12.0169	-22.4113	4.89678	5.64913	3.23278	-0.356009	3.88742	1.46221	7.44395	-3.72991
Jurkat only	12.7199	-10.8637	11.9967	5.67893	8.00417	-4.2984	-2.46911	-0.0324979	1.74058	3.82206
Jurkat only	14.7975	-9.76781	12.5128	-0.0406918	-7.221	-12.2898	-0.0572821	0.575795	1.79875	-1.35005
Jurkat only	14.8153	-10.6526	7.80931	2.47476	-10.0576	7.56968	-2.17507	-0.129875	0.31338	0.462969
Jurkat only	14.2225	-12.4916	1.9858	-1.84647	-9.27488	6.8739	-0.0991635	-0.601719	-0.360486	0.562168
Jurkat only	13.6643	-20.9378	0.467895	3.5275	-9.22723	1.38498	3.30002	0.0086086	-4.91931	0.111278
Jurkat only	13.5364	-21.7271	-6.31368	2.32627	-3.67735	-2.9972	-1.22072	1.17117	2.83478	2.94162
Jurkat only	15.7936	-19.7791	12.7773	-3.22093	-0.709706	2.58049	-5.76153	-0.66022	0.669288	-0.916109
Jurkat only	15.2893	-15.2725	11.3803	-7.66138	-1.45039	1.10452	-6.04333	0.25166	-4.80214	-2.15196
Jurkat only	13.0403	-18.9428	3.05593	10.0081	-5.17543	-0.68581	-2.50669	-0.338551	1.52319	3.1012
Jurkat only	14.7419	-4.96108	12.1098	5.9102	0.530303	-9.22416	-0.461284	0.726148	6.51347	-5.87879
Jurkat only	14.6351	-16.4416	5.59879	2.4561	-5.42962	2.55202	2.40111	0.0182897	-4.45929	1.24097
Jurkat only	16.6491	-12.5528	8.217	1.90281	-8.53417	4.0571	2.24662	-0.506263	-0.835273	0.247971
Jurkat only	12.1115	-17.4194	1.26937	7.35856	-2.752	-4.31987	-5.92988	0.767277	4.19051	6.15789
Jurkat only	13.6952	-14.6824	10.1663	8.73645	7.46787	-0.748303	8.11327	0.492988	1.8148	2.58798
Jurkat only	13.1032	-17.3517	2.64344	6.97335	2.33318	-2.97399	-2.20736	0.128079	-0.471487	1.96705
Jurkat only	14.9725	-13.5292	5.53673	9.34123	-4.04451	-0.249313	3.23522	-0.689967	-6.72061	0.957641
Jurkat only	13.0887	-10.936	11.8448	4.65137	-0.698803	-5.70707	-5.88509	0.239258	-1.31758	4.09642
Jurkat only	13.0492	-14.1127	11.8346	11.0998	-8.13482	5.0148	2.41288	0.0263606	1.61251	1.08303
Jurkat only	14.0392	-0.317874	12.3968	4.95027	-5.36862	6.40053	-2.4646	-0.313916	0.289546	0.713109
Jurkat only	12.1272	-19.6441	3.92363	3.71837	10.8865	0.424729	5.69641	-0.139582	1.68721	3.59324
Jurkat only	14.8052	-10.643	13.0708	10.7156	2.39318	0.289935	1.29506	-0.116614	4.67403	3.63336
Jurkat only	14.6732	-12.8561	9.01111	-1.26296	-12.7447	-3.38393	3.35782	-0.264349	1.75814	4.9265
Jurkat only	13.9201	-19.1823	6.50856	7.74767	-6.37821	5.87336	1.68665	-0.11883	-0.208807	-0.701204
Jurkat only	11.4223	-19.4186	9.60411	-1.13935	5.12057	5.43136	-4.12329	0.421566	1.72311	1.73644
Jurkat only	16.1346	-14.5974	14.4685	-1.39014	-2.91428	-7.58472	-6.45929	0.510957	0.107616	1.37196
Jurkat only	13.6479	-2.06525	10.8159	9.88382	-0.950445	-0.305585	8.05238	-0.437876	-0.153028	1.19599
Jurkat only	13.6566	-9.49781	15.2701	4.2832	4.01046	-7.98745	0.58539	0.260511	0.878102	-0.225834
Jurkat only	10.5419	-20.6431	-1.65501	4.82536	-0.00800534	-2.51894	-2.29529	0.00774968	0.815626	-0.167837
Jurkat only	14.8471	-14.3252	3.01393	6.85569	-2.61243	7.51688	5.11848	-1.21809	-3.34507	-0.850078
Jurkat only	14.7559	-9.6564	4.56558	1.96423	-4.06359	4.66278	4.57866	0.75365	4.90433	-8.48244
Jurkat only	15.2153	-16.831	11.6919	5.63871	2.76605	-4.21118	5.28644	-0.180219	0.843471	3.46913
Jurkat only	15.0829	-13.4494	8.79651	1.25635	0.898233	-9.53103	6.87845	1.37618	3.38136	2.72402
Jurkat only	14.8206	-21.713	6.55926	-2.41527	-10.988	6.80532	4.95066	1.20855	2.89356	3.55354
Jurkat only	12.1116	-13.9992	8.5138	9.16844	-0.120415	-3.39682	0.387947	0.0896149	5.49434	-1.772
Jurkat only	14.4803	-12.2941	14.6255	-3.14855	4.56106	6.18998	-2.86145	0.0909321	-0.00784319	-0.706276
Jurkat only	14.14	-26.0037	-13.053	2.18382	-13.1143	3.87469	-5.53558	0.817412	-0.896296	0.975395
Jurkat only	13.236	-20.4118	8.17243	3.86232	2.50023	-7.53248	-3.27637	0.129463	2.70773	-2.28522
Jurkat only	12.9804	-18.2962	6.58672	1.42515	2.09381	-6.09704	-2.19644	-0.0620132	0.360444	0.940667
Jurkat only	14.7682	-8.07086	17.6241	3.83359	0.713437	-3.93379	1.84108	0.59886	2.39612	2.34685
Jurkat only	13.2988	-22.0111	-4.52172	-10.951	-12.6296	-13.1854	12.1062	3.73164	10.2825	-7.04533
Jurkat only	16.2761	-11.3673	12.5148	-5.37119	-3.06543	-0.275833	-9.39771	-0.568018	-4.17422	-0.161985
Jurkat only	13.661	-12.995	5.89888	6.34046	-7.33367	1.88922	1.85844	0.185462	3.14924	-10.5762
Jurkat only	13.925	-19.3755	3.47597	6.18347	1.3361	-2.76151	-0.866227	0.017858	0.70398	4.76217
Jurkat only	15.3226	-18.0442	15.5985	-6.19962	1.60695	2.48152	-4.28901	0.129542	0.960783	0.791643
Jurkat only	11.7576	-34.6113	-11.0162	-0.371993	0.72284	1.32683	-3.37554	0.173022	1.82829	3.16906
Jurkat only	13.3687	-25.0659	2.79716	1.63217	2.43745	-2.96748	-4.08217	1.11846	3.64086	3.95262
Jurkat only	15.0031	-11.9376	0.104214	5.30629	-4.62903	-2.04281	4.4967	0.155322	1.16101	-1.96531
Jurkat only	8.26635	-36.6206	-5.84019	-1.54329	5.85927	0.169068	1.38929	-0.172473	-0.85357	6.32867
Jurkat only	12.9002	-14.4579	3.91507	-2.93769	-2.59842	0.370747	9.94305	-1.02644	-5.00775	1.18717
Jurkat only	14.3401	-16.4256	4.05917	4.03855	0.421845	1.05519	7.9872	1.26051	3.30653	-9.74966
Jurkat only	15.2172	-10.9011	7.31929	3.51089	-1.79362	-8.37273	0.926293	0.00654543	-3.05436	1.10414
Jurkat only	15.2395	-9.34112	12.415	9.55913	7.89922	2.04915	5.13114	-0.165919	3.73956	1.6085
Jurkat only	13.2666	-11.2505	3.54634	11.4447	-0.851619	0.998062	1.44499	-0.519357	-4.7754	1.36092
Jurkat only	13.9408	-2.6395	7.20483	-22.1924	-29.3351	-10.7208	-1.6814	0.604295	-7.15928	1.09882
Jurkat only	13.2459	-15.8727	5.98435	7.01517	-8.93001	8.58319	-1.99	-0.207656	-1.90075	3.26619
Jurkat only	13.4346	-12.5018	18.4379	0.448956	0.223596	2.6872	-4.6551	0.271244	2.76529	0.00875684
Jurkat only	13.4571	-17.1766	4.08502	-1.64839	0.401992	-2.82344	-5.44306	0.453129	0.805408	1.83485
Jurkat only	14.0951	-24.8971	11.9848	-6.41969	-1.04414	5.13995	-0.0773968	-0.751649	1.98323	0.943469
Jurkat only	14.5223	-4.80044	13.2461	4.30325	-6.34091	6.10643	0.111942	-0.838656	-1.96537	1.48986
Jurkat only	13.0849	-15.2902	7.38926	6.6439	5.11345	-3.27966	0.869378	-0.113208	-1.53498	3.39782
Jurkat only	13.6485	-17.4643	3.18115	6.30596	2.90376	2.05204	5.36387	-0.763197	-1.06081	-0.0237358
Jurkat only	13.8335	-15.543	0.665518	3.22888	-4.86143	-0.138077	3.73825	-0.0235156	-7.42869	-3.2065
Jurkat only	14.845	-14.6441	8.84822	3.24517	-2.56281	-2.81947	-6.69226	0.439465	0.694261	3.86803
Jurkat only	16.4707	-6.99174	17.0276	-0.48252	-5.88239	-7.25642	-0.0124729	0.070471	2.67136	-0.799755
Jurkat only	13.2561	-12.2666	13.0681	2.21607	3.77539	-4.02854	-1.62928	0.0928547	0.425874	1.3027
Jurkat only	14.1859	-22.6424	-1.86245	3.08786	-9.68848	6.01531	-0.383549	-0.0865809	-1.01157	-0.960534
Jurkat only	15.5057	-12.8291	8.55391	11.2283	2.23811	2.23353	2.5114	0.345131	4.63013	5.4364
Jurkat only	15.4568	-4.83594	10.3949	1.64655	-13.0129	5.96483	0.318904	0.336598	6.22338	-1.92335
Jurkat only	12.6255	-25.7904	-2.40579	-1.87243	-0.60236	-1.01514	5.25262	0.994295	0.929201	0.252893
Jurkat only	14.4629	-21.4131	10.959	-13.555	1.58241	1.58068	4.87318	0.559134	3.19648	-1.07619
Jurkat only	13.3172	-19.3326	8.7101	7.96086	-0.0863461	-2.72932	-1.71424	0.269555	2.69568	5.4763
Jurkat only	15.3038	-12.515	8.37323	3.63076	-0.75778	-5.82581	4.84933	0.578385	-1.02514	-0.508436
Jurkat only	13.0586	-16.7664	6.5899	-3.80991	-10.0692	-1.98434	13.915	1.2734	0.336369	-4.91454
Jurkat only	14.2174	-7.03332	6.26189	-1.05756	-10.0154	5.59305	-2.61292	-0.0940382	2.17594	2.54062
Jurkat only	15.4903	-6.00743	11.4352	8.7781	0.502295	-0.525167	-2.70298	0.105465	0.18779	4.88968
Jurkat only	15.7739	-12.9397	8.30561	2.82574	-7.12191	5.9569	-0.381466	-0.4169	-1.69563	-1.18254
Jurkat only	12.8468	-19.4072	1.86264	9.15912	-1.28726	2.85461	1.39748	-0.742913	-2.83073	0.157885
Jurkat only	12.9149	-13.4321	12.0922	5.86129	-5.07064	-4.62261	-2.78707	-0.369401	1.21355	3.88767
Jurkat only	15.5831	-20.9622	12.8706	-9.85691	-3.22266	0.140529	-7.38889	0.579354	-1.27338	-0.213781
Jurkat only	16.5852	-10.9727	16.7031	-4.31949	-9.10213	2.28284	-5.96784	-0.549031	0.344175	-0.252387
Jurkat only	14.474	-16.3426	7.97698	-2.82415	0.476057	-1.95815	-6.35206	-0.507018	-3.12353	-0.671469
Jurkat only	14.4767	-17.7389	11.0163	-5.97102	-8.06795	-9.59674	-2.78458	1.00752	3.59049	-6.71725
Jurkat only	12.3247	-24.0482	7.83014	1.54428	7.43485	-1.56493	5.09597	-0.125491	2.18384	6.37482
Jurkat only	11.5992	-22.0925	2.62088	-3.5985	0.150455	2.13338	-5.90751	0.746903	3.57763	-5.55324
Jurkat only	14.3488	-12.2173	2.21127	3.32602	-3.78841	10.9707	1.65098	-4.19885	-3.83948	0.326974
Jurkat only	11.6833	-21.6276	3.08026	3.13059	-1.07658	-0.465933	-7.49624	-0.0488419	1.70439	3.58807
Jurkat only	14.4687	-12.3013	10.7806	-6.88207	-0.315383	-1.86834	-4.66658	1.36	5.88869	-12.4252
Jurkat only	13.2769	-26.6223	5.57472	-6.18932	-0.889507	3.95481	-6.89755	0.235228	-2.64497	0.850337
Jurkat only	17.0857	-8.64719	15.7597	3.68748	-8.74998	1.85683	-6.16184	-0.600087	-5.6732	0.690019
Jurkat only	15.0706	-16.4745	11.7158	3.72097	-2.13453	-2.41686	-7.52764	-0.516249	-2.54752	3.13124
Jurkat only	13.8527	-2.51801	14.502	-2.48931	-2.07196	10.265	0.593668	-0.501424	-0.0960914	3.87624
Jurkat only	11.6426	-18.3867	6.92975	1.92426	2.98937	-6.24351	-0.388291	1.18511	8.95128	-6.79319
Jurkat only	15.8008	-24.6818	11.5935	-4.40805	-2.59906	-6.64747	-4.64189	1.3342	-1.05837	3.15009
Jurkat only	11.8942	-26.7643	2.0026	3.22785	1.6034	-1.46064	-0.620403	0.924226	2.57621	3.66944
Jurkat only	14.8242	-21.3528	11.9134	4.01471	5.17727	-2.70462	3.70099	0.852919	0.0275426	4.11205
Jurkat only	14.727	-14.6133	14.3257	8.13016	-6.72468	-6.42287	3.36387	-0.0589877	0.880324	1.73145
Jurkat only	14.609	-9.67978	14.2627	6.02578	-4.29168	-4.59282	-3.36624	-1.35023	2.43894	2.26568
Jurkat only	14.4526	-6.49411	9.47717	-0.924464	-5.96581	10.1903	2.83481	0.255029	4.50553	5.25069
Jurkat only	13.3282	-12.8515	4.65585	5.62539	-10.3692	1.54086	8.73535	0.522917	4.08262	-13.1617
Jurkat only	13.2199	-22.5735	-1.34605	6.59311	-2.01285	0.381864	-0.456121	0.167258	0.535029	3.65431
Jurkat only	15.889	-16.8584	15.0001	-7.96271	0.386236	-1.11432	-3.92566	-0.355152	-1.75654	-1.65783
Jurkat only	13.0245	-23.1986	2.06654	6.41549	0.120439	-0.382119	0.103368	0.407179	2.22026	4.9945
Jurkat only	12.5799	-26.0787	2.42271	-2.04555	-1.61787	4.51576	-10.2856	0.547121	4.22324	2.64032
Jurkat only	12.6845	-22.483	3.1639	5.07816	-0.488849	1.85032	7.19349	-1.97227	2.26998	0.26755
Jurkat only	12.4068	-23.3764	2.76901	1.17879	0.217279	-3.07465	-5.7401	0.686734	6.23762	4.89997
Jurkat only	10.851	-17.6939	4.09952	5.46494	-3.10812	-4.17911	1.46005	-0.237332	5.30845	-4.25701
Jurkat only	16.0796	-8.23774	14.5311	11.3254	-1.53496	-2.01627	3.48983	-0.388825	0.0530613	0.335712
Jurkat only	13.2442	-8.85219	7.24443	9.06721	4.66448	-3.14405	-1.68526	-0.00394088	-0.035079	4.25409
Jurkat only	14.9407	-6.71045	13.3638	6.59805	3.80817	-8.69226	3.74843	1.72069	7.46401	-7.69277
Jurkat only	10.8303	-26.3115	-0.583706	1.28758	3.15994	-1.1545	5.56206	0.601737	3.42722	2.31178
Jurkat only	14.9733	-5.08965	9.00935	-6.49681	-5.66251	7.49187	0.822548	0.165202	2.78502	0.301526
Jurkat only	12.3239	-15.3379	6.13051	8.42975	4.59046	-1.01075	2.54137	-0.358851	1.58109	0.688041
Jurkat only	16.7713	-11.0199	15.7126	-3.43586	-8.13032	-9.12491	-4.19427	-2.54479	-3.89082	1.17919
Jurkat only	13.753	-15.1699	4.38901	3.25461	-15.4658	3.98061	4.2858	-0.69966	-2.33997	1.11771
Jurkat only	11.9463	-15.9138	2.74903	-1.07348	-17.1747	-1.0033	4.15672	0.2913	4.21283	-1.35191
Jurkat only	14.01	-16.9337	6.47113	-0.298373	-10.1891	-3.66545	10.7361	1.543	0.113263	-6.94224
Jurkat only	14.3348	-24.5647	-0.382437	2.98998	-11.5352	2.91413	2.40353	-0.312492	-4.05359	1.1132
Jurkat only	13.6733	-13.1069	10.9292	7.32261	7.00612	-5.04429	2.76579	-0.388331	-1.68155	2.29662
Jurkat only	16.7918	-13.079	12.3256	0.103757	-13.1091	3.90271	0.516802	-7.58373	-1.04833	-0.457663
Jurkat only	12.9212	-19.2012	0.476337	-2.47231	1.17819	-6.95153	-7.6372	0.688904	3.21758	4.6532
Jurkat only	15.1056	-12.7048	16.6336	-0.311884	-5.10061	-1.87823	-6.11981	-0.237005	-0.303712	-2.00833
Jurkat only	13.1834	-7.94543	0.140194	1.53988	-8.59974	1.89981	4.48501	1.30193	4.80127	-9.54856
Jurkat only	11.623	-28.684	3.7252	-2.14775	-0.465469	3.28059	-4.0471	0.0817702	-0.652764	1.56377
Jurkat only	11.518	-20.3139	2.1887	6.64281	6.87198	0.328451	2.59341	0.0104327	3.74186	3.8635
Jurkat only	13.4048	-20.123	5.54553	8.0877	-3.76205	1.10514	1.32145	-0.0814592	-2.54706	1.06505
Jurkat only	13.57	-30.4535	8.01342	-2.40766	-1.22974	2.35204	-0.943435	0.343417	-0.275824	2.6325
Jurkat only	11.7835	-26.3547	-3.90321	4.57917	-8.11189	4.80619	1.69176	-0.112112	-4.64346	3.6273
Jurkat only	17.1705	-7.58558	2.69696	-7.28801	-12.907	2.9804	2.38558	0.252895	4.00812	-6.01987
Jurkat only	15.55	-15.8482	11.5754	9.67132	-8.41324	-5.80783	0.195988	1.01534	3.02238	4.72896
Jurkat only	14.5367	-14.8297	2.49086	0.652136	-6.59735	6.68976	2.17208	-0.00157068	-1.21099	-0.253144
Jurkat only	13.6819	-23.1584	5.58001	0.449757	0.32635	-0.0868753	-4.96218	0.353729	7.09505	5.61943
Jurkat only	14.5602	-18.7815	-2.92276	6.05802	-2.4563	2.11341	0.527224	-1.2793	-3.47119	-0.945933
Jurkat only	14.4973	-16.7345	3.24975	9.24426	-0.417358	-1.18102	-0.427693	0.0986478	-3.30951	3.69717
Jurkat only	15.4853	-13.2261	9.98618	9.1532	4.25132	2.1887	6.37286	-0.126874	-0.244531	3.53978
Jurkat only	14.6048	-13.6998	7.20683	-1.07896	-8.60633	5.05247	2.32371	-0.139492	-1.49268	-3.43955
Jurkat only	13.3617	-12.6334	13.5186	-3.1246	-2.58417	-8.00625	-4.28475	0.396419	-0.717027	4.27275
Jurkat only	13.0425	-25.4092	4.21593	6.67517	-6.18188	1.09418	2.40008	-0.203367	0.741253	2.28245
Jurkat only	15.2752	-14.4105	14.4923	8.3178	-5.79399	-3.34624	4.04806	0.505518	2.93772	0.706033
Jurkat only	15.7793	-6.26236	8.52553	4.31139	-9.07765	4.78999	0.560353	-0.339937	-2.8018	1.00389
Jurkat only	15.8645	-9.50991	8.11409	-2.5586	-9.66411	8.82293	-5.44926	-0.712827	1.64706	4.02429
Jurkat only	13.4278	-16.3516	8.02433	-1.29815	1.02671	-9.73199	-6.25118	0.539783	-1.52291	5.09997
Jurkat only	13.5784	-14.9957	5.27361	0.451622	-10.9814	7.73816	0.588813	0.464849	5.85091	2.08218
Jurkat only	13.2615	-9.92459	12.5656	6.91252	1.92637	-7.24359	-1.54549	0.0920195	-1.00017	1.84367
Jurkat only	14.3803	-15.135	9.5761	-2.16881	-8.33975	7.11036	6.63096	0.437508	-0.784397	2.64044
Jurkat only	14.9626	-18.8765	7.67794	9.05838	-2.05062	0.527244	2.88712	0.245577	0.52237	4.56174
Jurkat only	15.5853	-7.54279	17.6229	-3.77938	-4.30239	6.74292	4.57233	1.55466	10.6097	-6.29785
Jurkat only	12.3227	-30.0544	5.11098	3.41795	-1.45893	1.63503	-0.69861	-0.0435497	0.54478	5.04782
Jurkat only	13.2101	-27.327	-10.0231	0.356217	-7.3993	4.19723	-3.80063	-1.60259	-0.86101	1.70478
Jurkat only	14.3889	-10.0143	5.72267	7.10021	-7.34502	3.55998	-1.08896	-0.249511	-1.14945	-0.40077
Jurkat only	13.3974	-27.3232	2.58965	4.72494	-11.5599	2.27842	5.0806	-3.11466	-7.83901	-0.22145
Jurkat only	11.9352	-17.658	0.248506	1.07256	-0.689919	-5.10627	3.90652	-0.368075	-1.91415	-2.04576
Jurkat only	10.9199	-32.0108	-3.34665	-4.5821	4.40978	0.370997	-0.763978	-0.200141	-2.20856	1.7187
Jurkat only	15.3197	-13.7201	5.58277	-1.04817	-5.96877	5.47388	-2.85226	-0.184722	2.23748	1.6239
Jurkat only	13.9903	-26.2231	16.9844	-7.24473	1.0566	-3.85836	1.31169	2.19686	1.96452	2.05684
Jurkat only	14.6563	-10.3808	10.679	0.52527	-7.99064	1.70253	5.04735	-0.972133	-6.8896	-0.737512
Jurkat only	14.3514	-22.4499	6.91696	4.95419	2.21756	-2.90079	2.33692	0.30032	1.00756	3.00402
Jurkat only	15.8947	-14.2409	9.56348	8.65792	3.78341	-5.37864	2.97578	0.969886	4.65559	-3.91048
Jurkat only	11.48	-21.5816	1.09624	8.25497	2.60719	0.11121	3.55308	-1.2659	-1.63997	3.64403
Jurkat only	12.1858	-23.5744	-0.430411	4.79655	1.86552	1.41156	4.44885	0.18229	-1.46144	4.67092
Jurkat only	18.2002	-7.78279	11.2108	-19.1751	-13.3249	-13.2598	3.62153	1.84729	-2.32604	-3.07202
Jurkat only	17.0471	-12.4857	21.8596	-1.90094	-6.22883	-5.83902	-5.30912	0.263687	2.54615	2.75238
Jurkat only	14.9449	-7.17276	7.8725	-2.26453	-8.35546	1.93491	-5.25746	0.0583715	8.47198	4.11096
Jurkat only	16.2895	-21.1686	7.9704	-0.822218	-7.37974	2.58077	6.03202	0.21287	-4.51151	-0.830178
Jurkat only	15.4707	-24.0235	15.1826	-2.39974	1.64508	0.571497	-2.13476	0.56502	3.25443	-4.02537
Jurkat only	13.2168	-20.4304	9.43687	-0.482499	-0.623284	-5.53296	3.60551	2.1682	9.39298	-8.55017
Jurkat only	15.1226	-30.8559	7.45667	-6.07206	-5.8308	-3.41281	-1.06705	-1.41821	-3.72974	10.8545
Jurkat only	17.8315	-17.1582	5.34504	4.04981	-4.95024	-6.44045	-2.44201	2.47308	12.0637	-4.27281
Jurkat only	12.3664	-21.3774	2.90216	8.98467	-5.32829	-1.94514	-2.5846	-0.602332	-0.70432	2.63232
Jurkat only	14.7485	-12.8369	5.39586	2.60279	-1.71813	-6.4679	8.91884	0.671913	-1.61283	3.31777
Jurkat only	12.2097	-11.1343	2.79631	1.02434	-4.42815	-10.5559	-4.23338	1.09287	4.53502	-2.16937
Jurkat only	13.3324	-10.5732	10.5039	7.01761	2.38423	-3.37598	-6.74045	0.00824016	2.81154	2.25523
Jurkat only	11.2428	-34.5645	7.38267	5.09008	7.22687	1.88266	4.47487	0.123302	4.72777	6.83726
Jurkat only	13.762	-16.9051	3.25692	8.07906	-4.01821	-3.1565	-2.5566	-0.72679	-1.70276	0.298085
Jurkat only	13.8408	-13.7906	10.6329	3.66551	-0.0388532	-1.61243	-3.85917	-0.25014	2.35598	2.33177
Jurkat only	15.7526	-19.1224	5.04425	1.17228	-8.90648	6.06609	1.42856	-0.298245	-2.33884	2.00808
Jurkat only	14.7833	-22.1042	4.26747	4.93926	-12.7682	2.00578	3.05661	-0.635791	-5.74839	-1.66299
Jurkat only	14.7617	-19.2839	8.11816	5.2348	-2.67161	-4.98409	0.808982	0.563745	-0.0615039	1.35057
Jurkat only	12.291	-14.8149	6.90958	-6.05232	-1.28383	3.32225	-4.13082	0.329693	0.410468	-9.57087
Jurkat only	12.9447	-16.1819	-3.36756	8.18908	-4.16457	-0.454506	-3.54366	-0.965469	-0.914102	-0.272283
Jurkat only	13.1552	-22.6601	8.28369	2.99838	-6.1127	5.65213	-4.54729	-0.435621	-0.701771	2.38159
Jurkat only	12.3845	-15.0754	18.457	8.48155	-5.13669	-3.88436	-2.95493	0.302577	5.73775	6.83851
Jurkat only	13.3473	-16.6282	3.83001	4.95706	-8.5821	0.0537184	5.00699	0.23314	2.21293	-13.281
Jurkat only	12.725	-17.6873	8.05399	-3.1839	3.96065	-0.792575	-4.91008	-0.0678899	-3.50177	-0.438977
Jurkat only	13.2752	-20.639	10.3227	6.61939	-4.34426	-5.88794	0.256892	0.349392	4.78608	3.10347
Jurkat only	14.9705	-8.84922	9.70503	9.7975	1.88554	0.928389	6.61546	0.314728	1.24243	-1.23876
Jurkat only	15.7353	-16.6998	7.01377	3.30308	-16.8581	3.81853	-0.542094	0.499147	3.64003	2.34671
Jurkat only	14.2097	-17.8069	6.13462	5.14627	2.40684	-0.977827	4.24562	0.596286	1.30355	0.585287
Jurkat only	15.0979	-14.4042	7.85136	6.66965	0.419566	2.64964	2.88033	-0.482335	-4.74038	1.37247
Jurkat only	15.8841	-12.0933	15.9033	-6.17902	-5.26643	-3.41093	-3.65363	0.129562	-0.833688	0.0156477
Jurkat only	14.258	-22.4817	8.14058	9.73715	0.0811343	-1.85522	4.53381	1.08757	7.10522	-3.48346
Jurkat only	13.7706	-12.4504	12.553	-14.5836	-0.314703	-3.85762	1.76417	1.5649	0.510362	-4.9616
Jurkat only	16.3556	-15.6486	13.1789	-2.24933	-0.257417	-10.95	-4.07827	1.08604	2.85059	1.45576
Jurkat only	15.0381	-17.1848	10.1555	6.87052	3.9136	-2.16353	4.2361	0.887106	7.10371	3.28549
Jurkat only	15.5024	-7.41878	14.927	-7.85441	-1.87708	-7.44185	0.417362	0.880269	-2.82614	-3.17463
Jurkat only	12.495	-2.2014	14.5993	-9.96812	1.91959	7.88615	7.7878	1.3637	7.7038	3.62243
Jurkat only	14.3649	-21.5045	6.39682	8.55619	-1.29965	-2.20973	0.0121655	-0.424918	-0.46323	5.71742
Jurkat only	14.1328	-11.3624	10.9415	-2.12118	-2.57562	8.50925	3.15477	0.243834	3.97198	1.88968
Jurkat only	15.1645	-23.185	4.27382	1.34891	-0.186012	-0.437172	-5.09928	1.36716	7.32752	5.58117
Jurkat only	11.1149	-21.7098	-6.93825	6.37018	-6.03366	0.785937	-1.62134	-0.534043	0.244197	-2.97587
Jurkat only	15.1872	-22.3889	14.8994	-2.9359	-5.1032	2.32056	-5.4914	0.248684	1.33604	2.98499
Jurkat only	13.6625	-25.8435	13.3233	-1.10749	1.34855	6.61555	-0.154683	-0.0529402	-0.606098	5.10546
Jurkat only	14.6778	-22.9418	8.35964	-3.88703	-2.73478	-0.597357	-7.25575	0.00421294	-0.570157	1.24924
Jurkat only	14.4013	-20.7662	-1.04062	3.8481	5.66072	-1.48509	2.97051	1.18587	4.52428	4.98068
Jurkat only	12.5652	-22.2089	8.33618	3.31777	0.234181	-3.17447	4.29629	0.796731	4.05775	3.13426
Jurkat only	16.0266	-5.83485	12.5503	2.39007	-5.37302	3.42683	5.88205	-2.94387	-2.06953	-2.39532
Jurkat only	14.0179	-11.8938	8.4298	2.43112	-8.2502	4.3084	-0.120666	-0.491839	-3.1034	-2.98384
Jurkat only	13.1229	-8.3909	3.51806	-0.859474	-10.1508	-2.2126	3.18911	0.459982	1.67137	-11.6807
Jurkat only	13.5603	-15.602	7.6906	5.52612	4.67784	0.896822	-4.53603	0.103976	3.5887	3.21881
Jurkat only	12.8407	-14.5051	7.58953	4.36073	1.13127	-5.73733	7.3017	0.442985	-2.12637	1.27604
Jurkat only	16.4153	-18.1719	19.1223	2.95701	-6.0849	-4.62602	-3.01498	-1.59082	0.481347	-1.30978
Jurkat only	15.1276	-14.4589	10.9026	5.01316	-0.880349	-1.65688	8.79318	0.552652	-3.60731	-2.37547
Jurkat only	13.7989	-12.9371	8.33462	3.94805	2.04744	1.26371	11.1078	0.833679	5.27811	-6.52317
Jurkat only	15.234	-6.08603	10.9209	6.01424	3.37384	-2.87205	-1.4372	0.561752	1.19522	3.78828
Jurkat only	16.0371	-6.45816	10.2476	-1.5893	-9.11014	8.20207	-3.79586	-0.688339	-0.544183	2.69568
Jurkat only	14.1708	-10.33	15.1199	2.33387	-7.25393	-2.98661	10.1386	0.618972	4.75429	-9.68089
Jurkat only	13.072	-12.8258	-1.28397	1.67032	-8.80735	7.03889	-1.83631	-0.573508	2.21182	1.72007
Jurkat only	13.1698	-19.2392	10.0652	5.66098	-3.74273	-10.0776	-3.27018	0.57755	6.60706	4.76152
Jurkat only	10.79	-32.8825	0.363672	-5.721	3.86261	0.2684	2.07128	0.809211	3.54499	3.72228
Jurkat only	13.8792	-13.4149	3.29644	7.25884	-0.637767	-3.57485	-0.0820843	0.344214	1.64222	-1.33375
Jurkat only	12.396	-13.5864	10.4764	-3.44682	-6.42387	7.72421	-2.54148	-0.909914	2.13637	1.97809
Jurkat only	13.0648	-26.1568	-2.65841	5.76663	1.06753	4.12617	3.22949	0.2097	0.942578	3.14538
Jurkat only	15.2624	-18.9435	6.54685	3.18665	-9.76942	3.32932	2.2164	-0.110194	-1.97252	-2.36246
Jurkat only	11.89	-11.3663	8.9872	5.10785	0.625201	-6.84113	-3.05319	-1.19421	-2.67687	3.16587
Jurkat only	10.9977	-11.2995	4.92971	0.294395	-9.2389	0.218187	3.70926	1.50753	7.94118	-11.0873
Jurkat only	11.6938	-19.8525	3.93682	4.17351	-2.95452	-4.33395	3.25667	0.00284582	-2.29554	1.03129
Jurkat only	14.0911	-25.1295	13.4212	5.36592	-0.54197	-2.55003	-1.51432	0.583422	5.22738	-0.111943
Jurkat only	15.9811	0.357133	8.66512	2.54971	-17.2383	4.95198	-0.137663	-1.1762	1.02243	2.41704
Jurkat only	14.2045	-7.49905	7.95078	6.61689	-0.886176	7.59596	6.9061	0.102014	1.2242	-2.07565
Jurkat only	14.6297	-16.5883	10.4854	-0.205769	-7.29803	0.452553	8.84282	0.763688	4.58142	-10.5516
Jurkat only	12.5072	-22.3652	4.58494	-11.1401	-2.684	-4.69079	-0.617244	1.69192	7.12391	0.507014
Jurkat only	15.1042	-9.41239	10.5437	2.38503	-0.887022	7.24245	0.784425	-0.700518	1.4922	2.84404
Jurkat only	12.6127	-11.4084	7.3989	1.97102	6.72727	-7.11068	8.74682	1.506	7.71986	1.65736
Jurkat only	14.4812	-19.5313	9.32641	7.06537	0.376701	-5.59748	0.589513	-0.118366	-0.331957	2.04387
Jurkat only	15.4274	-9.27508	8.34947	1.7332	-6.72222	5.61028	5.285	-0.115731	-2.21669	-1.67187
Jurkat only	12.975	-18.6089	11.3867	3.02553	-0.18697	-6.74056	-3.54579	0.41207	6.24527	-7.41883
Jurkat only	12.7115	-17.5291	4.21003	0.0610423	-5.54031	6.48009	4.56938	0.720564	1.60607	-0.736082
Jurkat only	13.9258	-26.1635	-1.33403	7.51441	-9.82357	3.36464	-2.66875	-0.0637616	1.65005	0.311092
Jurkat only	16.3019	-12.6729	10.2961	-9.1528	-1.80582	-1.34933	-2.38773	0.0130075	-3.90209	-2.30904
Jurkat only	13.1667	-11.1953	8.5481	4.35873	-3.75482	4.95861	6.90233	0.567214	0.28881	-1.19634
Jurkat only	15.1888	-10.223	6.10892	-11.6797	-24.0512	5.1804	9.7275	0.980081	2.91604	4.0371
Jurkat only	15.6577	-7.16477	16.538	-1.65042	-4.45453	-2.21705	-3.87348	-0.209381	-4.45661	-2.15698
Jurkat only	12.7295	-18.0065	7.27577	8.57145	-2.59603	1.13172	3.36013	0.322149	2.00122	0.872829
Jurkat only	13.7948	-8.29488	6.49592	-0.948867	-7.92572	7.46337	-0.887799	0.000548867	0.582528	2.25671
Jurkat only	13.2206	-21.7509	6.09296	-3.9187	-1.32846	5.16775	-9.84809	-0.849127	1.34472	1.02534
Jurkat only	13.3975	-23.6145	6.08682	1.25679	1.07446	-3.11733	-1.04001	1.64125	8.41135	5.83997
Jurkat only	14.512	-0.996099	12.565	4.66914	-14.4268	-10.7756	3.01998	-1.42723	4.63647	7.10967
Jurkat only	12.4518	-16.6423	3.98909	6.52506	1.86169	-2.53052	2.12107	0.279134	3.09881	5.10823
Jurkat only	12.844	-5.17174	10.7532	-4.13983	-6.70868	9.85833	-0.847627	-0.860759	2.68056	3.51104
Jurkat only	12.1755	-19.5916	0.533237	7.98228	-4.17785	1.43965	-0.188162	-0.26886	-2.27021	0.0297801
Jurkat only	12.8838	-21.1248	-2.42291	2.52259	-6.26111	-0.406129	8.292	0.000648857	-2.18905	-4.45315
Jurkat only	13.5255	-24.8593	5.43181	-8.40093	0.849213	2.42338	-5.82096	0.387658	1.95583	-1.82374
Jurkat only	12.1576	-21.413	5.24329	1.10446	0.48036	-1.46232	-6.60121	0.164205	0.0686732	4.80378
Jurkat only	12.4324	-14.4217	9.95101	6.82043	0.26635	-1.95619	7.46051	0.576586	-0.380433	0.660102
Jurkat only	15.1848	-5.44871	12.3198	-5.59848	-2.31491	6.52589	5.60325	-0.288033	1.64806	1.2333
Jurkat only	13.3761	-21.3768	-0.794569	7.16308	-6.7448	6.34345	1.40709	-0.00256554	-2.10557	2.10789
Jurkat only	11.2939	-25.0837	4.08696	-2.65321	-1.33102	-1.7532	-7.47547	0.0882396	-1.3135	2.91778
Jurkat only	12.1005	-23.9268	10.6255	0.245665	6.01167	-7.08667	0.643601	1.30007	4.30827	0.670186
Jurkat only	14.5944	-15.2436	19.8693	-1.62077	-3.58479	7.14653	-2.23682	-0.485544	1.62201	3.68366
Jurkat only	13.743	-24.1028	12.8355	-11.3413	-9.89102	2.7459	5.13199	1.3184	2.87661	6.09684
Jurkat only	12.7653	-22.7789	8.22644	7.48414	-5.88746	-2.20726	-2.31331	0.450956	3.65325	3.48123
Jurkat only	15.5367	-15.3477	7.42107	9.36917	-0.775771	-1.09185	2.36455	-0.3195	-3.00135	1.05435
Jurkat only	15.0914	-18.8792	5.84202	9.56003	-3.12753	2.527	0.443521	-0.898395	-1.12758	0.331479
Jurkat only	12.9929	-16.7768	-2.41701	7.38346	-2.6266	2.50106	1.82484	-1.01532	-5.66708	0.0435223
Jurkat only	13.8209	-14.9028	5.50396	5.58286	-6.12061	5.4999	1.95596	-0.356466	-3.63476	2.11547
Jurkat only	15.227	-6.50519	11.0497	-6.22288	-7.83372	6.89284	-2.68685	0.146528	-2.10293	1.44561
Jurkat only	11.8629	-11.9902	6.59557	8.29044	4.31732	-0.609817	2.40146	0.31602	7.73432	-5.43086
Jurkat only	12.5129	-12.8183	4.53228	6.21924	-1.76908	5.71241	1.41563	-0.284869	-0.268031	-3.84669
Jurkat only	14.9488	-19.3017	7.88535	-3.34656	-2.95551	-2.31527	-4.36732	0.0558134	-0.247415	-1.2486
Jurkat only	14.5419	-8.64876	7.12621	2.22486	-3.94601	4.56761	5.70351	0.198181	2.5965	-9.24912
Jurkat only	14.202	-14.2265	10.9733	5.57103	-5.20679	-6.87444	-7.91002	0.389278	1.14988	3.54235
Jurkat only	13.677	-14.5693	3.94513	6.96609	4.92368	0.468212	7.88115	0.770816	3.49794	-10.0849
Jurkat only	16.6186	-13.6622	14.4914	-9.47272	-1.16653	3.3418	-4.03976	-0.783544	-6.05127	-2.50625
Jurkat only	13.1485	-10.1501	4.24355	-0.344676	-11.6851	4.5266	-1.45844	-0.123677	-2.88566	-1.51923
Jurkat only	15.4531	-12.4449	20.2693	-1.51216	-6.61776	-2.03045	-5.59902	0.150908	2.46965	0.335132
Jurkat only	15.3012	-17.3218	10.5574	4.66713	1.5552	-4.37459	-0.406448	0.366828	1.53593	4.48468
Jurkat only	13.0225	-20.6056	-0.366965	7.01088	-4.35082	2.50802	0.148039	-1.17852	-5.96249	0.454803
Jurkat only	12.8221	-12.9551	6.4638	5.92911	4.53073	-1.62016	1.67923	-0.404345	0.0366164	1.50347
Jurkat only	13.4119	-6.81073	13.1748	1.88509	-12.0458	4.37015	1.21357	-0.293984	-3.60262	1.3798
Jurkat only	14.6199	-17.3342	8.40582	7.66998	-4.2085	-4.58788	-4.18168	0.240972	1.77051	6.8264
Jurkat only	15.6511	-14.5931	2.41366	-2.37843	-6.94586	5.18029	-3.82154	0.210797	4.31727	3.31302
Jurkat only	13.0965	-31.0682	-2.60519	0.378032	0.128391	5.52377	2.66128	-0.372393	-0.85435	3.28456
Jurkat only	14.6345	-9.73114	6.60253	3.62017	1.11396	-0.497016	11.2987	1.50115	4.70849	-10.4167
Jurkat only	14.4506	-15.2043	11.9737	-1.16682	-0.875927	-4.23161	-5.49661	0.347613	0.374935	2.50685
Jurkat only	13.1619	-19.3315	9.98342	-1.82258	-2.31077	4.56152	-6.5574	-0.342184	0.864547	1.40074
Jurkat only	17.6076	-4.35186	15.2039	-2.4101	-4.84445	6.40283	-3.48053	-1.05728	0.422184	1.8145
Jurkat only	15.0039	-8.49877	11.1168	-1.52114	1.2143	-2.86973	-5.61237	-0.903347	-3.49645	0.254568
Jurkat only	15.2368	-9.89018	4.4555	0.440259	-7.61117	5.30159	-0.605749	-0.582212	-5.46572	1.30111
Jurkat only	13.0327	-7.23317	-2.28052	-0.657621	-16.145	1.51919	7.46538	0.752766	0.87411	-6.99768
Jurkat only	15.2789	-24.0951	13.5841	-5.15457	-5.83276	4.97141	-5.50656	0.423168	0.328697	1.55601
Jurkat only	13.4284	-11.981	5.33337	6.30149	0.223969	-0.510725	6.36505	0.89013	4.63983	-11.241
Jurkat only	15.5029	-11.6922	14.0012	4.59152	-5.49824	-5.62992	-8.0712	-0.102418	0.70773	4.5698
Jurkat only	10.5743	-10.6955	9.85185	1.25247	2.99965	-5.04118	-2.94935	0.188818	-0.0293004	-5.58326
Jurkat only	12.3285	-15.8913	2.28538	7.55827	2.49565	-2.24475	1.25473	-0.159131	-1.67584	2.49161
Jurkat only	13.7438	-10.191	15.2205	0.115494	-6.19406	10.7336	1.89474	0.258801	0.546442	4.27925
Jurkat only	12.1162	-24.9014	-3.39033	2.72686	1.36476	0.122072	1.01973	0.473169	7.4181	5.16387
Jurkat only	12.8994	-16.7982	0.999119	8.3225	-2.89854	0.306772	0.32286	-0.756457	-5.05994	-1.47841
Jurkat only	14.8759	-9.82393	9.56449	6.87183	-5.05142	5.64797	4.03988	-0.224592	-3.25287	0.783209
Jurkat only	12.4901	-23.454	11.0373	-2.13116	1.79094	4.41124	-5.13713	0.112954	-1.87702	2.04198
Jurkat only	13.0854	-10.549	4.58531	11.2251	-0.951534	-3.36452	0.867025	-0.0523641	-0.442494	0.831671
Jurkat only	14.7048	-10.6567	12.3221	-0.956417	-0.371182	-3.92534	-1.44079	1.12941	2.80977	1.42008
Jurkat only	13.0196	-16.3736	4.45369	7.79939	-0.09678	0.819572	0.760892	0.596356	1.47211	0.325098
Jurkat only	15.6565	-12.2872	12.865	0.976917	-13.3115	7.3035	1.706	-0.220555	0.65615	2.72681
Jurkat only	14.833	-30.5976	11.9573	-3.04333	-2.58873	-0.903751	-3.94776	-0.00737556	-0.712443	5.6431
Jurkat only	12.0426	-30.5638	-3.34592	5.95929	-7.3083	-0.461451	-3.56101	1.01072	7.97349	4.881
Jurkat only	11.5923	-19.5315	3.20952	3.01271	2.51994	3.15147	-0.296005	2.3061	11.6913	-4.62387
Jurkat only	17.421	-6.44796	23.3072	-7.30508	-9.40091	2.26536	-2.96906	-0.346394	-0.125241	0.818701
Jurkat only	14.2548	-20.8479	3.99107	6.03774	3.77711	-0.179963	2.05931	-0.648698	-1.44828	0.345759
Jurkat only	14.1914	-19.6368	4.63931	3.88332	2.56762	-2.55335	2.49683	1.04578	4.1593	1.81204
Jurkat only	17.7862	-9.747	13.2998	-0.914742	-5.02619	-7.24001	-10.1826	0.474978	-1.73987	2.75881
Jurkat only	13.9837	-11.4117	8.03747	9.54509	-9.10817	4.30991	-0.500771	-0.969294	-3.09474	0.896417
Jurkat only	13.5175	-9.24868	4.9438	4.14521	-5.21164	8.15341	2.55327	-0.807414	-1.42672	0.197828
Jurkat only	14.191	-16.1222	6.66195	8.61809	-1.9113	-1.72804	5.11624	0.636768	4.42474	-6.52578
Jurkat only	13.7379	-19.0868	6.68883	10.5552	-1.30084	-4.9225	2.61451	0.847182	9.50101	-6.06096
Jurkat only	13.2996	-16.7716	4.70711	3.70214	-11.3411	-5.49399	3.61354	0.775166	2.75933	-1.5634
Jurkat only	12.2227	-13.2517	-0.621755	-0.0842531	-4.74842	-2.62527	10.8764	1.92254	0.662625	-8.64864
Jurkat only	14.6459	-9.69312	6.7272	7.75278	0.885898	-3.87381	-1.36455	-0.431937	-1.39814	1.70822
Jurkat only	14.0657	-21.3422	11.6506	0.396616	-9.08551	1.09845	-8.57408	0.124637	-2.42376	2.29503
Jurkat only	15.551	-13.4762	14.2632	-2.68075	-11.8823	6.27567	1.15608	0.113934	0.777425	-1.01964
Jurkat only	12.4777	-20.6928	-7.99376	7.23479	-6.35053	-2.35915	-6.67186	-0.00613698	-0.478114	1.7791
Jurkat only	17.3874	-13.3727	15.1443	-5.99472	-4.15655	0.971405	-0.483928	1.23623	5.44825	-12.6117
Jurkat only	17.0913	-10.5847	17.3551	-3.80562	-6.21451	-0.01087	-5.54239	-0.642388	-4.88183	-3.26523
Jurkat only	15.6264	-17.738	2.71583	9.8905	-5.96795	4.36139	4.17556	-0.24017	-1.44413	-0.834532
Jurkat only	14.1108	-10.6823	16.9718	-8.29741	6.08978	6.53882	0.208759	0.637978	-0.457879	-0.314251
Jurkat only	15.6967	-26.1318	13.7155	-19.0919	-8.85905	-14.6455	3.51796	3.06909	5.77789	-1.42726
Jurkat only	12.8422	-23.6158	8.21746	1.57764	5.43353	-1.12274	-2.90485	-0.464156	-1.32832	4.0059
Jurkat only	15.3088	-21.3147	12.4966	-6.49321	-2.9953	3.11335	-9.01035	-0.307668	-0.168639	-3.88872
Jurkat only	14.4552	-19.9985	5.53866	11.5243	-5.97093	-1.92916	-0.79372	-0.276699	-0.225339	-0.429653
Jurkat only	14.4386	-15.1044	2.41094	5.70335	-9.00805	1.94266	-1.41423	-0.260006	-5.15821	-2.9389
Jurkat only	11.9018	-19.4384	-3.45109	6.30099	-8.64647	4.46081	1.56127	-0.16578	-3.4161	2.31602
Jurkat only	15.409	-8.14239	6.77042	7.71364	-8.24889	2.83053	2.34624	-1.3874	-5.55934	-2.07383
Jurkat only	12.6978	-23.555	7.02485	-5.8699	-1.30423	9.66847	-5.91504	0.168106	0.860658	3.00784
Jurkat only	13.3921	-19.6667	4.79277	2.80619	-4.42828	-1.22225	9.20023	0.543744	5.45941	-7.77556
Jurkat only	11.8746	-22.2194	5.48656	2.30566	2.75894	-0.435501	-2.96886	0.112713	-1.18692	6.14419
Jurkat only	13.3294	-18.7944	-0.322553	5.04122	-2.55422	-2.92288	3.07337	1.40976	5.06517	-5.16318
Jurkat only	14.3309	-9.32071	6.30401	-0.0627693	-6.72211	8.23567	-1.1276	-4.54161	-5.35242	1.254
Jurkat only	12.2292	-18.2449	13.0673	0.0872413	0.772286	-7.25199	-5.15494	1.01601	-0.412495	2.3792
Jurkat only	14.4524	-19.0262	10.8533	1.19473	-8.40329	-5.98913	-7.7527	0.138913	1.21659	0.560149
Jurkat only	13.746	-20.1523	8.98986	8.95614	-3.127	-6.34702	5.46487	-0.609355	3.17903	-9.13834
Jurkat only	13.4913	-24.107	-4.51641	2.24143	0.678135	-2.76316	1.43681	0.457496	4.3256	2.75904
Jurkat only	15.6264	-16.4254	15.4367	0.175082	-12.3265	-0.829042	-3.06582	-0.234505	-1.96649	2.2341
Jurkat only	13.059	-16.4521	13.8787	-0.634177	-1.36304	1.9398	-6.71179	-0.115121	2.61346	-0.726654
Jurkat only	12.4925	-25.0688	3.22119	-2.66044	0.705374	-0.647244	-1.35109	-0.150206	1.38819	0.606629
Jurkat only	12.7764	-15.8176	11.3393	9.25663	4.14073	-0.958526	2.81298	0.0891595	3.45524	2.14797
Jurkat only	14.4634	-15.5865	7.93384	-4.02611	-3.08228	-0.530035	-9.64837	0.18359	1.41831	-1.00018
Jurkat only	13.0616	-8.02433	15.1841	7.29528	4.82816	-3.72383	6.03106	0.990351	5.00068	3.72402
Jurkat only	14.4264	-18.7815	6.5476	6.60011	4.2173	-0.143556	5.87933	-0.765414	-5.12995	2.40297
Jurkat only	15.8808	-8.5346	12.7483	6.69982	-1.3117	-2.986	-6.81488	-0.832024	0.1396	2.63136
Jurkat only	14.3464	-11.94	8.88238	-9.24535	-5.44301	-3.73545	-4.18222	0.822301	-5.78206	-4.05172
Jurkat only	15.0127	-19.4656	1.06537	6.42943	-2.1567	-5.87497	-3.70536	-0.231205	3.07125	3.36253
Jurkat only	11.5408	-12.4782	8.10778	-0.543949	1.66815	-6.03242	-0.158661	1.49678	5.44581	-1.57212
Jurkat only	11.265	-17.5204	-0.776337	6.83129	4.43391	0.00603224	2.346	-0.496053	0.892632	1.76251
Jurkat only	14.3064	-24.2285	13.9401	0.0570953	2.65707	4.0873	-3.37007	-0.410875	0.00111382	1.58855
Jurkat only	14.4871	-15.9182	13.7737	-3.44623	0.0177859	-3.697	-3.87858	0.587416	-4.12186	-1.33769
Jurkat only	15.9502	-14.0588	17.1153	-4.2674	-11.4922	3.97008	4.36415	0.737899	2.95787	1.37705
Jurkat only	15.4181	-15.6355	3.69524	7.52163	-10.3113	1.93122	0.29103	-0.593495	-3.28717	-0.446939
Jurkat only	14.0433	-15.1366	16.8252	-21.7314	-1.42064	-1.35712	6.67947	2.34832	-1.07359	-1.84043
Jurkat only	13.974	-12.8254	3.89681	0.582458	-6.68605	6.37421	-1.80183	-0.507482	1.5074	1.36098
Jurkat only	13.0556	-27.0561	3.11641	4.68687	-3.9687	1.3174	1.6934	0.199055	-1.44991	2.20402
Jurkat only	17.3139	-8.64591	17.8206	0.94491	-9.38538	-6.15172	-8.66541	-0.960013	-2.50233	2.9228
Jurkat only	14.1677	-13.5289	6.27996	0.536634	-8.1902	4.59504	1.02255	-0.0498264	-2.41231	-0.285629
Jurkat only	15.4925	-6.84909	12.4348	-0.348312	-4.91979	7.228	0.345255	-0.356274	0.368211	1.07116
Jurkat only	13.2513	-15.6599	8.29988	-2.97866	-2.21258	-0.999654	-6.34167	0.363221	-2.3491	4.31435
Jurkat only	14.5308	-16.45	7.91115	-0.20884	-7.05251	-4.88609	-9.02145	0.413481	-2.3174	6.51566
Jurkat only	12.8277	-14.4769	9.47582	-1.93713	5.82323	1.43745	-4.48695	0.403252	-1.49466	3.35861
Jurkat only	13.8316	-8.97227	14.6652	7.42734	1.7673	-1.28038	-5.17658	-1.54379	2.50129	0.669562
Jurkat only	15.7637	-9.76385	10.9866	-2.18231	-12.3732	6.93439	-3.03692	0.184523	1.41238	3.89803
Jurkat only	15.4938	-23.3411	12.0429	-8.4638	-5.49551	1.3674	-4.00465	0.97643	0.517333	0.300868
Jurkat only	13.5509	-22.4097	4.328	6.01086	-1.4888	-0.407438	1.85099	0.0529733	-0.395499	2.55242
Jurkat only	12.883	-12.9907	1.27364	10.7469	-6.70827	-3.18026	0.348709	-1.05313	-8.64946	0.273922
Jurkat only	12.9536	-16.1554	7.35449	2.87169	-3.86783	7.34478	4.60723	1.03416	3.85128	-8.9729
Jurkat only	12.5663	-22.9736	-3.24322	5.42579	-0.38922	2.57908	-0.692426	-0.39458	-2.44904	4.37478
Jurkat only	12.5804	-23.8513	3.34266	6.01903	0.12809	1.83403	2.75948	-0.233886	-0.192958	1.97457
Jurkat only	14.3834	-20.1549	12.3659	5.49728	-4.08309	-6.39884	3.45287	0.243063	0.770356	2.2635
Jurkat only	12.0279	-22.6163	7.33539	0.260702	-3.19477	-0.952746	-3.00462	1.77403	12.9349	-2.73693
Jurkat only	14.3309	-20.2597	-1.03587	2.49948	-2.97613	3.69458	2.88983	0.976565	7.77487	-9.41318
Jurkat only	14.1076	-15.438	7.33566	7.96324	4.79114	-2.26972	0.193004	-0.460232	0.679725	3.71609
Jurkat only	12.1943	-30.1029	11.5084	2.35879	5.32312	1.08846	1.9304	0.53219	2.90301	5.14646
Jurkat only	12.997	-20.8502	3.55239	3.31594	-3.06762	7.63365	3.06003	-0.431211	0.113902	-1.11454
Jurkat only	16.5803	-11.3306	14.1899	-1.74985	-4.51688	-2.62586	-6.96076	-0.813632	-2.37309	-1.69924
Jurkat only	14.6712	-12.668	2.15673	2.8564	-8.55812	5.36683	0.1696	-0.274037	-2.09014	0.413964
Jurkat only	14.1282	-11.2573	7.85463	-1.02228	-0.19872	-4.33843	-5.4479	-0.0272605	-1.47283	5.5741
Jurkat only	13.4988	-10.4406	6.68625	10.099	-6.20765	2.27982	2.44312	-0.971285	-4.49925	-2.24654
Jurkat only	14.414	-8.72366	14.056	8.46135	-0.298735	-9.63254	0.719137	0.739871	7.34132	-8.50067
Jurkat only	16.6944	-9.49109	17.9411	-2.24029	0.0396431	-3.12164	-1.27075	-0.410032	-2.34363	-0.375392
Jurkat only	13.7491	-19.9894	4.86505	-6.48695	-4.93695	8.56796	-1.03725	0.605889	3.56264	2.28944
Jurkat only	16.8448	-7.43083	8.87913	-3.79724	-8.43954	8.76197	-0.189861	-0.892928	5.28924	1.94008
Jurkat only	14.1017	-14.842	9.77379	2.63155	-7.73515	0.79484	8.05058	1.69372	8.37346	-8.72829
Jurkat only	9.70714	-13.1023	3.50034	6.99648	1.32272	-6.6052	-0.721273	0.43472	4.73826	-4.45295
Jurkat only	13.8671	-19.8319	9.0509	4.86571	3.22895	-1.00511	1.29836	0.457599	-1.74701	4.45236
Jurkat only	15.2891	-14.9858	5.30138	-4.46088	-5.56892	4.96592	2.0138	0.287852	0.601418	-0.57443
Jurkat only	12.1367	-14.4216	7.9873	9.62386	4.13267	-2.01867	2.61492	0.427741	0.858719	1.69838
Jurkat only	12.6902	-10.1073	11.8767	8.20465	5.42916	-2.6414	5.97642	1.70552	10.9158	-6.50138
Jurkat only	15.8976	-11.7171	14.3642	-9.0898	-8.08638	-5.87062	-4.27061	-0.388783	-7.9093	-0.182876
Jurkat only	13.0705	-18.9683	6.98482	-7.05622	2.17443	4.43423	-8.56822	-0.346296	0.633539	-1.32681
Jurkat only	10.2601	-22.5645	-11.9915	3.12232	-6.59554	0.342951	-2.48743	1.2528	4.6837	-4.19486
Jurkat only	15.2373	-19.0939	11.5657	-6.62232	0.0573749	2.36662	-3.54202	0.375016	-0.935789	-1.84252
Jurkat only	13.1131	-20.2055	10.9357	2.65141	-1.17354	-0.320531	-2.78282	-2.23607	-0.409485	0.681021
Jurkat only	12.4041	-18.0413	8.85636	7.40943	2.89871	-6.16258	3.69348	-0.296425	2.4111	2.38237
Jurkat only	14.6265	-9.89469	3.54408	9.23201	-7.88931	-2.60678	3.22601	-0.13913	1.29004	-2.48605
Jurkat only	13.142	-15.3346	6.4158	8.09479	3.25231	-1.94509	-0.79475	-0.400845	-0.366859	4.84578
Jurkat only	14.4394	-9.38064	-2.67345	3.86863	-20.5023	-5.84214	3.19387	-3.42916	1.53023	-8.94356
Jurkat only	14.9873	-17.6952	5.25155	8.45678	-5.13238	0.538602	2.41397	-0.610104	-4.58197	-1.21704
Jurkat only	12.3516	-16.403	2.9149	5.59883	-5.96818	4.03048	2.45787	0.538151	4.6032	-6.48391
Jurkat only	13.4583	-15.7322	3.40504	5.1152	0.638665	-0.734163	2.20922	-0.0670586	-4.00703	-0.137773
Jurkat only	13.0613	-17.7803	5.22785	4.73475	-2.80914	-4.64043	-6.10966	-0.497651	0.29011	0.599427
Jurkat only	15.7349	-14.6086	14.8563	-5.72346	-2.89972	1.68998	-2.49105	0.896188	5.50974	-10.0019
Jurkat only	12.2259	-22.9766	-3.93805	2.57443	-6.19878	5.2984	4.0686	-1.62072	-5.1827	-2.27316
Jurkat only	12.1797	-16.4709	5.13501	-1.21887	-7.89571	-4.31353	12.1811	0.99056	-0.791563	-6.27834
Jurkat only	15.4043	-15.072	9.75013	1.31868	3.85923	-5.7781	-2.20929	1.10442	3.61074	-0.324314
Jurkat only	14.9823	-13.8539	6.16701	-3.11945	-4.75828	4.64148	9.16303	0.794003	-2.05222	-0.35757
Jurkat only	15.1241	-8.27617	18.2187	1.81724	-3.5878	4.1535	2.3886	0.0394309	6.9347	1.20448
Jurkat only	14.8972	-25.3962	-0.0543156	-0.84076	-2.13394	8.31714	4.7442	0.137919	1.99619	1.67463
Jurkat only	16.5623	-6.17534	7.41898	1.50033	-8.3429	8.82398	4.83082	0.691256	1.19415	1.94331
Jurkat only	12.5411	-18.9744	1.63783	5.10723	-0.17671	0.721776	0.953244	0.572414	2.38918	1.94422
Jurkat only	13.3103	-16.7231	8.45362	5.63308	-0.724159	-4.69102	-2.36499	0.0127192	1.0073	6.17287
Jurkat only	7.53676	-12.1193	3.13324	-16.0353	-4.07142	-1.86549	12.1187	0.262157	-0.727334	0.257775
Jurkat only	13.5131	-27.0736	10.9107	1.50706	1.96789	1.90266	2.13571	0.704769	3.75224	7.51419
Jurkat only	13.1209	-11.9621	4.67273	6.42462	-6.36836	9.54218	4.04005	-0.672169	-5.37821	-1.81174
Jurkat only	15.1565	-20.112	11.6539	-9.9955	-1.32418	4.58991	-3.77768	0.555354	-2.28355	-1.01983
Jurkat only	18.3764	-9.22857	27.415	-4.47881	-9.39911	2.93455	-1.09777	0.273315	3.63169	2.72808
Jurkat only	15.4923	-5.64332	17.0505	3.28201	-8.26657	6.1987	2.73064	-0.326616	9.15202	-7.46606
Jurkat only	12.8337	-18.0584	0.71512	8.92438	-1.2927	4.96645	0.642025	-0.944105	-1.03507	-1.44924
Jurkat only	14.1437	-14.2879	6.6482	3.05458	-4.39082	10.8101	2.8098	0.144554	2.62696	4.41792
Jurkat only	15.3608	-3.66916	13.3431	-4.43926	-7.89244	6.3449	1.59228	-0.233704	1.74375	-0.147061
Jurkat only	15.3094	-15.1714	13.0297	-2.68117	-2.25936	6.6365	-11.39	-0.692458	-4.11107	0.0213045
Jurkat only	13.5136	-19.0691	1.13218	7.17763	-0.430516	-3.50782	0.609994	-0.401572	-1.66945	-1.18687
Jurkat only	12.3889	-25.5545	-2.07645	3.99232	-0.37721	7.29096	5.24365	0.367893	-1.33472	-0.027008
Jurkat only	12.7056	-23.1939	-0.00274678	4.52749	-5.22616	-1.89715	2.54725	-3.01343	-6.79189	0.532793
Jurkat only	13.4866	-8.54353	11.3128	7.94349	1.79608	-7.5192	-2.79292	-0.63412	-2.91968	3.42499
Jurkat only	14.0088	-12.7493	6.83115	-3.1573	-6.73328	5.2942	3.45773	0.519644	3.22729	-0.133954
Jurkat only	11.8782	-20.3146	2.57196	6.36427	1.20852	1.5158	2.9981	-0.188176	-2.84616	2.52318
Jurkat only	12.2127	-23.1941	10.1472	-5.92118	2.49915	6.05401	-4.27207	-0.639287	2.03959	0.487993
Jurkat only	14.4435	-5.00071	7.87448	-7.51116	-5.50976	8.47325	4.01379	-0.0862587	-1.75109	4.25814
Jurkat only	13.5739	-24.1306	7.34477	5.72181	-2.92578	-3.34666	-3.39197	0.764459	4.46057	5.19879
Jurkat only	15.134	-12.8458	1.98625	4.82477	-0.639877	-0.633656	6.89864	0.433097	-2.77524	0.96672
Jurkat only	19.426	-15.3733	10.5288	-21.5638	-9.64842	-5.83366	6.70553	2.65823	-1.58896	-4.92469
Jurkat only	13.6142	-8.00292	15.5814	10.1096	4.44511	-3.79813	1.62027	-0.259323	1.01978	3.86668
Jurkat only	13.7452	-15.4819	12.1372	3.23948	1.82003	-5.74504	2.75988	0.810091	3.38523	3.49939
Jurkat only	13.4369	-12.2542	7.66726	1.88811	3.51957	-6.59041	-1.76365	0.125328	-0.85372	-0.316835
Jurkat only	14.8055	-16.6288	14.0877	5.40349	-1.58715	-4.11455	-3.00746	0.507807	-1.86286	3.8538
Jurkat only	12.6411	-25.9118	2.20715	3.94043	3.99073	-0.877238	1.43464	0.87437	2.89998	2.75343
Jurkat only	14.5399	-17.9911	5.87999	5.84242	4.83608	2.33513	4.00319	-0.457941	2.19639	2.57588
Jurkat only	15.3527	-16.9066	9.15901	9.66382	2.62876	-2.14371	2.49852	-1.12056	-0.195308	2.46712
Jurkat only	12.651	-21.9483	9.47804	-6.24669	0.657906	-1.34635	-1.99596	0.871401	-0.0342405	1.75426
Jurkat only	14.9488	-11.736	10.1017	-18.2068	-2.33759	-7.61211	4.31992	1.75193	2.34738	-11.2988
Jurkat only	12.2206	-21.0953	1.97248	7.49279	4.81516	-1.39202	0.421038	0.00638329	-0.070985	2.34731
Jurkat only	10.8941	-20.1037	-9.19925	-6.77823	-5.93743	7.01174	-1.31255	0.951855	4.4445	2.7428
Jurkat only	12.0146	-18.9318	-0.54395	5.03583	-3.36615	-4.58362	-2.2159	1.54523	7.0943	8.87781
Jurkat only	14.4502	-7.78537	4.45919	4.52568	-8.93314	2.92327	0.0829091	-0.279781	-5.64095	-1.62643
Jurkat only	13.5891	-7.06629	12.3183	-3.82675	-9.34673	6.14184	0.673252	0.656849	2.4265	1.89348
Jurkat only	13.5701	-29.0528	9.263	4.32594	0.606058	0.863529	4.37873	1.25912	9.61698	-2.26252
Jurkat only	12.8397	-19.8773	12.0559	-0.226098	4.75712	-1.75776	-2.72805	0.558884	3.50706	3.8716
Jurkat only	11.7511	-30.3518	1.44935	-1.15318	-9.62307	-2.85539	-7.32649	-1.88034	0.297687	2.18859
Jurkat only	15.333	-19.2013	0.133808	4.03742	-2.74401	3.13915	2.77918	-0.698111	-1.88058	-2.06503
Jurkat only	15.9334	-17.1484	10.7578	4.47215	-2.46049	-6.6832	-3.75873	0.478182	1.13781	2.97889
Jurkat only	15.1878	-13.0919	6.915	-4.74475	1.63832	7.34554	-6.82098	-0.502159	-3.36032	-1.37524
Jurkat only	14.4861	-15.8106	4.12287	6.62155	-6.42378	2.31621	1.63297	-0.59783	-3.16342	-0.915462
Jurkat only	12.4919	-27.4295	9.41667	3.17676	-2.26559	-1.0279	1.8051	0.388403	4.08693	-0.023127
Jurkat only	20.6531	-10.8006	19.772	-15.249	-15.935	-1.18189	4.4047	2.42118	13.1307	-4.0752
Jurkat only	14.4148	-19.0627	7.94386	6.3377	-6.98942	-3.58702	4.26564	0.4245	-4.11638	1.74416
Jurkat only	12.9474	-20.1244	3.43573	5.26153	5.69297	-2.54595	-2.30603	-0.00389586	-0.729804	6.13488
Jurkat only	14.6231	-25.4805	9.88255	0.714612	0.0528074	2.71833	5.36926	0.939942	2.74724	6.06719
Jurkat only	15.1546	-23.0742	11.0769	-10.1866	-0.82963	3.02935	-4.96608	0.103925	0.733838	-1.8626
Jurkat only	14.2797	-13.6524	11.0037	-1.20963	1.19461	0.973088	-7.28936	-0.499273	-3.31625	1.5193
Jurkat only	13.8711	-13.9383	7.41117	7.8722	-2.51909	2.81472	1.32494	-0.0741362	-2.02986	-0.379758
Jurkat only	11.5989	-15.3165	6.37788	7.25047	5.34896	-4.56307	3.50092	0.319773	9.93705	-6.05723
Jurkat only	10.5223	-21.097	-1.77428	4.33478	-4.74915	0.586452	1.75624	-1.32504	-6.64621	3.17082
Jurkat only	16.0788	-5.37474	13.6297	2.76526	-1.70061	-6.94314	-5.5504	-0.0846537	-1.32881	2.54895
Jurkat only	11.9218	-17.7317	10.5482	1.6612	0.0593519	-1.08395	-4.25989	-0.0748104	3.95486	3.79125
Jurkat only	13.5106	-12.5018	7.82431	4.05647	-3.98088	-8.88312	-7.94389	-0.285104	-2.35643	4.11373
Jurkat only	16.814	-17.7205	10.4952	3.9649	-1.736	-3.90731	4.27935	0.532016	0.385579	1.62706
Jurkat only	10.9485	-34.7201	-10.1223	-2.87505	-7.40171	5.05771	0.895482	0.0957333	4.08152	2.36399
Jurkat only	13.7196	-10.0068	7.1374	6.9886	-0.697819	-10.1047	0.57774	1.40399	4.97596	-10.4082
Jurkat only	12.4755	-16.2126	-2.19011	2.48296	-4.93807	3.87935	2.03916	0.0320085	-2.47005	-2.30754
Jurkat only	15.7633	-16.3417	15.7457	9.96912	-6.65307	-5.43703	-1.49204	0.184669	6.4429	4.90643
Jurkat only	13.97	-17.2348	2.88923	6.36521	4.91797	1.65696	2.10973	0.138802	-0.537088	4.83691
Jurkat only	15.1054	-5.99703	19.1372	7.72257	-3.029	-6.0368	-3.55373	-0.758176	-3.10534	4.45702
Jurkat only	15.1569	-12.663	3.1479	9.25356	-7.53281	-4.36096	0.345645	-0.468732	-1.24589	-2.97768
Jurkat only	14.4997	-18.0078	13.1439	10.7228	-8.21771	-3.7121	2.30039	-0.726036	-0.900245	4.1876
Jurkat only	14.7531	-8.58169	17.9476	6.59961	0.332422	-8.54716	10.6748	-4.12022	1.01041	-2.06543
Jurkat only	14.3569	-13.9012	8.0477	7.39075	0.763111	-1.47346	-2.04194	-0.136768	-0.395724	6.37703
Jurkat only	14.3012	-8.98515	10.263	-7.8209	-11.8394	-14.5895	1.0704	2.4471	1.32986	-0.779841
Jurkat only	14.5353	-9.94147	9.83248	7.72898	6.65169	-2.48869	0.855007	0.58968	2.22894	4.58112
Jurkat only	14.8516	-11.5155	19.1235	-0.323232	-3.97292	0.579001	4.69522	0.21439	-2.48693	3.80636
Jurkat only	13.9419	-19.4551	5.38828	0.304685	5.73695	-4.88091	5.77223	0.781352	1.40416	0.401506
Jurkat only	11.4114	-33.9999	-1.52815	1.12489	-5.41107	-1.457	1.26458	1.22915	5.3292	-1.11499
Jurkat only	12.9987	-15.8381	6.44406	2.52712	-1.39897	-7.66799	-2.95929	0.104542	-0.100109	3.63028
Jurkat only	12.8156	-17.8586	8.81312	4.85502	3.60351	-3.36841	-3.68109	0.424747	3.2197	2.77429
Jurkat only	12.8598	-13.9116	1.95954	5.44258	-3.21608	-3.51385	9.6023	0.830646	1.25326	-8.76465
Jurkat only	11.9844	-24.4232	4.40284	6.82803	1.07826	0.889387	2.12355	-0.717033	-5.80765	5.75768
Jurkat only	14.5726	-21.6597	20.2928	-3.28525	-3.31376	-5.82556	1.9412	0.847447	3.41619	-3.88206
Jurkat only	14.7538	-9.12393	10.8873	1.27937	-0.274883	-7.63435	-6.44122	-0.502172	-3.13288	0.806597
Jurkat only	13.9909	-21.4507	7.28693	-1.39535	3.38245	1.75386	7.66185	0.722439	3.19155	-4.96831
Jurkat only	16.5827	-12.927	7.32142	-1.234	-12.7563	8.26122	-1.17653	0.281652	5.37479	4.02262
Jurkat only	14.6757	-9.06499	14.2084	1.00413	-1.40533	1.90456	-3.44786	-0.791995	-5.5453	1.27395
Jurkat only	14.7335	-0.682649	6.87199	-17.6117	-11.077	5.67046	7.85117	0.920283	-1.08471	1.93206
Jurkat only	15.3407	1.6387	18.4944	-3.18819	-8.54504	4.8011	-0.314871	-1.07238	4.73178	0.84187
Jurkat only	13.2083	-30.7368	-1.24135	-2.07763	-6.67132	-1.94387	-6.75383	2.63841	11.0291	6.58123
Jurkat only	13.7679	-16.9526	7.29081	4.41007	1.41222	-5.59176	-1.46971	-0.118982	2.49174	1.10444
Jurkat only	14.4145	-23.1237	6.09873	-3.8229	0.613949	5.73626	-5.3984	-0.303523	-2.77197	1.47226
Jurkat only	13.849	-23.454	7.69475	3.19466	-5.1507	7.36777	2.93181	-0.236929	2.55899	3.07444
Jurkat only	13.4208	-27.3777	7.09617	0.937934	1.47304	1.13062	1.31618	-1.04023	2.62051	1.57698
Jurkat only	14.1856	-20.7997	14.8492	-0.0913525	-0.984989	5.94422	-5.56704	-0.189438	1.28362	0.551361
Jurkat only	13.9026	-14.6135	12.0242	-2.7898	-9.93981	6.93327	0.192474	0.153156	2.01077	2.49624
Jurkat only	12.6457	-22.2638	3.75817	3.12414	-8.87648	-5.1147	3.84026	-0.0239518	-5.33343	1.71384
Jurkat only	14.547	-17.1517	10.6962	8.24594	-7.2149	-0.93662	2.78543	-0.163035	-4.32156	0.443416
Jurkat only	15.1921	-18.7328	13.203	-3.9508	-7.47404	5.20198	-9.98109	-0.624589	-0.740923	1.04902
Jurkat only	14.1399	-11.6439	6.31116	-0.0765808	-9.17564	8.79467	-4.09032	0.0717425	3.56337	1.32817
Jurkat only	13.8796	-19.7597	-3.06475	4.38643	-5.95068	3.91882	4.77505	0.213818	-2.00251	-2.01794
Jurkat only	16.3841	-17.8106	18.2811	-3.60044	0.274802	7.32598	-0.0966329	0.017456	-0.784512	4.29433
Jurkat only	14.9674	-15.2437	15.0208	7.60624	-5.91701	-3.49691	-4.66885	0.275067	-0.497578	3.5329
Jurkat only	14.4882	-17.2051	8.33421	-3.57475	-1.69651	0.285848	-7.71191	-0.52038	-2.40087	-1.04102
Jurkat only	16.1539	-15.8233	6.0802	7.77734	-7.23657	2.12843	1.05782	-0.739858	-4.32525	0.60893
Jurkat only	13.2434	-20.7397	-6.15202	6.02782	-2.67275	-0.42928	1.14145	-0.293334	1.04827	0.608715
Jurkat only	15.5982	-5.93813	18.5135	4.79028	1.54188	-6.99808	7.36122	0.858494	4.86358	-1.34651
Jurkat only	12.3777	-21.5343	2.05206	-1.79097	1.4005	-3.02819	-4.47987	-2.50329	2.79994	1.35658
Jurkat only	10.6669	-21.9365	-4.73741	3.66134	-0.0221773	4.23033	-0.117916	0.117701	-3.29768	-2.7457
Jurkat only	11.278	-23.5922	-2.10582	4.45773	3.2822	-0.455547	0.837238	-0.256212	-1.16231	0.955052
Jurkat only	11.5665	-28.7875	6.52286	6.16367	1.75984	0.499718	2.49716	0.549647	0.964319	5.76683
Jurkat only	10.0573	-5.5585	8.87019	-9.83488	1.145	-7.7999	12.0966	-2.44245	-9.2468	3.31061
Jurkat only	17.5969	1.79375	18.9827	-3.68814	-6.18843	5.24162	-5.97406	-0.589264	-1.45092	3.92959
Jurkat only	11.5303	-23.0178	0.139756	5.437	3.55584	7.9254	7.81452	0.234812	-1.45327	3.06041
Jurkat only	12.4455	-26.5078	8.13757	-2.87018	-6.5576	0.330891	-3.97993	0.964105	4.7914	-8.77849
Jurkat only	14.3004	-14.4402	2.38714	8.72083	-0.797739	0.776925	2.43991	-1.24009	-2.34373	0.330976
Jurkat only	11.9958	-21.2411	9.18802	1.12325	-3.96204	-1.52937	-2.6307	1.81129	12.5084	-2.66408
Jurkat only	13.9519	-8.04624	6.13233	-1.80798	-7.48632	3.63117	0.866689	-0.026025	-4.51242	-2.27457
Jurkat only	15.0324	-10.7925	9.97457	6.01816	1.30167	-7.59852	1.97371	0.513839	1.31923	-2.41326
Jurkat only	12.3393	-26.3889	4.08181	-2.85371	3.88544	1.20404	-7.07068	-9.44247	2.5091	2.89259
Jurkat only	12.8167	-18.4353	0.785578	1.47234	-3.45509	6.87199	0.68453	-0.109467	-7.29266	4.22858
Jurkat only	11.4321	-26.2521	-3.00062	3.70672	0.836496	1.37052	-0.419772	-0.605747	-3.99797	-2.13404
Jurkat only	14.0063	-16.48	-1.38638	4.4578	-7.26955	-7.97931	-2.87274	1.54712	3.2445	2.11182
Jurkat only	14.874	-10.6926	12.2539	-5.74109	-4.26606	4.21341	-9.09249	-0.687286	-5.427	0.615373
Jurkat only	12.7452	-15.7635	0.565942	7.15671	2.07171	2.87131	4.12026	-0.884688	-6.33432	1.2571
Jurkat only	16.1819	-13.6128	5.36121	6.58552	-8.53214	-0.15293	-0.0335933	-0.303763	-4.72679	0.903923
Jurkat only	12.9972	-21.005	-2.5111	-2.04097	-6.11863	7.87715	2.5573	0.00114642	-2.62888	-1.10315
Jurkat only	12.8237	-16.6743	1.29463	7.90984	-0.0553476	-4.02454	-3.69483	0.110063	1.17898	2.82402
Jurkat only	15.3315	-11.301	12.9609	0.952547	-8.40383	3.85258	8.14574	0.707344	-0.479091	-1.82207
Jurkat only	15.6439	-6.76943	14.8373	-0.0991366	-2.16993	-0.468598	-5.778	0.198368	1.03863	-0.0490774
Jurkat only	14.6091	-14.0929	3.59767	3.98286	4.05777	-6.88972	4.03999	0.124133	-2.30125	0.0160871
Jurkat only	13.4983	-13.9548	2.88814	8.2445	-2.42021	2.2833	0.710652	-0.60727	-1.21324	-2.82137
Jurkat only	13.9592	-17.2737	14.7256	3.3015	3.84993	-3.61879	3.38931	0.787957	5.00761	5.03685
Jurkat only	12.4232	-18.0997	5.39439	7.83213	0.402803	-0.843221	0.579199	-0.119978	1.96003	0.38443
Jurkat only	14.665	-4.21015	9.07907	0.60127	-9.42609	5.60525	3.5264	-0.217228	-0.622224	0.916908
Jurkat only	14.25	-16.1736	15.512	-9.38522	-3.41802	-5.90863	-0.783949	1.10377	-0.235109	-3.44382
Jurkat only	11.776	-21.2743	-5.20941	5.98819	-5.40762	7.22923	1.99984	0.0317156	-0.750131	-0.975896
Jurkat only	12.8115	-18.4393	13.0033	7.48561	0.359874	-4.22648	3.3127	0.706103	7.79955	-3.41836
Jurkat only	13.6083	-6.58241	10.1287	-0.75947	-4.90045	-5.64893	-1.86473	0.407936	1.87416	6.87287
Jurkat only	16.5038	-10.4381	8.38537	9.22355	-5.77584	4.99138	0.812017	-1.60005	-4.43403	-1.78982
Jurkat only	11.8244	-21.9927	4.75248	8.28143	2.16669	1.92458	6.25999	0.529795	-0.237558	3.02445
Jurkat only	13.9955	-14.866	13.6622	-3.19365	-0.86484	-3.37589	-3.23736	0.904413	4.00296	-12.2036
Jurkat only	13.5495	-19.496	1.32977	4.09963	-2.12282	-4.17206	1.95057	-0.299134	-4.34072	2.47751
Jurkat only	14.348	-14.3046	3.7525	6.90033	-4.39298	-5.88369	1.86189	-0.334489	-2.17059	1.31944
Jurkat only	13.1056	-23.8429	2.74999	6.57457	-2.36966	4.64652	3.69711	-0.872184	-3.43294	1.33588
Jurkat only	15.5844	-15.2223	16.9316	-5.22014	-3.18085	1.91592	-1.64045	0.442081	4.28174	-11.2574
Jurkat only	13.2992	-10.673	5.55035	-5.00737	-4.42043	7.73424	4.37762	0.0507023	3.30007	2.3707
Jurkat only	14.8631	-7.04183	11.7251	1.11128	-4.18547	9.17527	3.16039	-0.843617	1.51122	0.301463
Jurkat only	13.7917	-7.76157	14.112	-3.01993	3.54823	4.99898	-4.71447	-0.45098	-5.11782	-1.37827
Jurkat only	12.565	-22.0214	0.76308	7.11315	0.0848385	-0.487549	3.25472	1.05629	1.96009	1.75822
Jurkat only	15.4363	-13.7822	3.05936	8.72864	-3.61266	-4.55029	-3.3006	-0.617725	-3.94961	3.20732
Jurkat only	15.3581	-22.2007	16.508	-4.74737	2.77293	7.96338	1.16887	-0.322315	-0.759819	1.57366
Jurkat only	13.3814	-5.77198	9.6406	1.84337	2.91848	-11.1873	7.07964	1.80159	1.98092	-1.48729
Jurkat only	15.9617	-12.6781	12.9723	5.48726	2.31993	0.145164	-0.795005	-0.755909	2.2926	6.4412
Jurkat only	13.4347	-9.54732	8.69546	6.39578	0.818701	-8.00849	-1.2347	-0.36792	1.00241	3.44358
Jurkat only	13.955	-13.09	12.3089	4.25391	-4.60242	-9.78198	-1.62845	0.664875	1.99626	2.47326
Jurkat only	12.0895	-21.7851	5.41125	-5.55369	-1.8479	-5.92001	0.582767	2.29042	2.28016	4.40479
Jurkat only	13.5391	-10.5318	6.47368	4.27985	-1.9982	-7.66933	-4.04829	0.966595	4.21755	-6.98466
Jurkat only	15.7531	-9.07083	15.042	5.56435	-2.54871	-8.3959	0.648742	0.101569	1.78743	3.65855
Jurkat only	13.3232	-18.4746	6.32098	3.05561	3.60588	-2.73874	-2.10905	0.130473	2.6195	3.38479
Jurkat only	12.7306	-20.5879	0.904127	10.4478	-5.24004	3.59807	-1.25356	-0.763695	-5.07459	2.13935
Jurkat only	13.9396	-11.8397	15.4026	3.41231	-1.84111	-5.01707	-1.45367	1.52156	8.68204	-5.06173
Jurkat only	14.3592	-19.4784	9.1427	-1.33064	-6.39353	3.08928	-8.83871	-0.531345	-1.15388	-0.844028
Jurkat only	13.3697	-18.3487	4.41114	3.97048	-5.86311	4.6077	7.39378	0.526839	2.40751	-10.6485
Jurkat only	12.8333	-18.6088	2.18424	7.9338	-2.94731	-3.02455	5.4398	1.12426	5.18473	-9.07017
Jurkat only	14.9792	-9.78397	13.5691	-5.81236	-10.8712	7.51553	-0.0347973	0.11241	0.336678	2.45407
Jurkat only	13.7371	-16.0077	13.2008	-1.90898	0.52777	0.394757	-2.7488	0.824815	3.70315	1.11716
Jurkat only	13.5406	-18.2751	11.3502	7.17189	-2.02543	-3.71768	-5.53735	-0.351935	2.9346	4.7319
Jurkat only	10.425	-19.7759	-0.816793	5.55535	-11.299	0.345655	0.363438	-0.734574	-2.03547	-0.105211
Jurkat only	15.5114	-11.8719	3.9226	5.67847	-9.89245	3.21985	-0.0385329	-1.01999	-7.72931	0.254092
Jurkat only	12.506	-25.5362	3.3595	6.20485	-5.37458	-5.38242	-5.22335	-5.87652	5.65199	5.31889
Jurkat only	14.1427	-12.3429	6.56499	8.29116	-1.53092	4.1273	5.55218	-0.628861	-3.94975	-3.08425
Jurkat only	15.2588	-13.809	14.2661	3.29978	-6.7525	-6.86092	-6.65421	0.630753	-0.826854	3.37958
Jurkat only	15.0572	-19.517	13.653	7.36805	-6.35923	-7.42094	1.80235	0.539734	-0.239378	3.83014
Jurkat only	14.1699	-18.7802	14.281	-3.10881	1.67604	-8.64831	1.86773	1.65853	1.7241	-0.981913
Jurkat only	14.343	-14.0488	14.8665	5.98013	1.01907	-8.23658	0.217991	-0.323724	-2.13479	5.51422
Jurkat only	14.4917	-21.5918	7.62491	5.48882	0.000251033	-6.25901	0.929702	0.765722	4.22123	2.79019
Jurkat only	14.3329	-8.26408	7.23023	3.09762	-4.47544	9.04876	-0.0832838	-0.586723	-1.76921	2.06625
Jurkat only	17.3182	-9.59185	17.2495	-15.0662	-10.7759	-1.21514	1.78791	2.5112	5.67948	0.0603153
Jurkat only	16.6011	-11.4683	20.2263	-4.61029	-5.23676	3.18455	-3.22827	-0.814528	-0.995708	0.0161282
Jurkat only	14.4722	-17.3551	13.3705	7.48209	-0.525058	-3.80144	7.97126	0.568205	5.16729	3.72262
Jurkat only	12.6747	-11.2633	6.55134	0.938156	-1.31614	7.51313	7.56131	0.673665	4.35222	-9.77936
Jurkat only	12.8771	-14.458	10.5178	0.421699	0.0564987	-2.04326	-8.72401	-0.0442433	1.19664	0.539625
Jurkat only	12.9603	-13.5474	10.3113	-7.05715	-4.52999	7.53146	-1.2412	-1.45067	4.48798	6.50727
Jurkat only	13.9234	-17.2573	11.1336	0.747944	-0.462953	2.40786	-2.69254	0.148115	-0.54885	2.0271
Jurkat only	17.4787	-11.3144	9.54566	-13.6439	-9.05871	-17.0941	18.7343	4.00214	-0.452368	5.12181
Jurkat only	13.0666	-15.7862	9.87467	11.9526	-1.2689	0.779666	3.37563	-0.537921	-2.18723	2.92962
Jurkat only	15.6628	-7.04808	4.08906	-7.65957	-18.8048	2.90877	-2.48567	-0.748378	3.16877	2.68546
Jurkat only	13.7156	-19.3258	13.9789	-0.785462	3.64633	5.05274	-3.1485	0.504782	0.642686	3.77986
Jurkat only	13.1806	-14.9813	10.9342	8.32857	-1.1414	-5.39964	4.82673	0.53314	6.80042	-8.86149
Jurkat only	13.4504	-15.0727	10.6177	8.02555	-6.73773	-2.82572	6.68814	1.00782	3.41866	-7.71819
Jurkat only	12.8845	-18.9544	2.90833	3.70459	-3.14118	-7.3476	-2.83207	0.0400727	3.80713	6.12024
Jurkat only	12.8322	-16.3322	4.31588	4.7208	9.40438	0.531932	5.13422	-0.35343	4.63871	3.91796
Jurkat only	13.292	-21.4229	6.25107	-6.8944	-4.18301	4.98308	-9.42457	-0.192157	-0.412916	-0.0785591
Jurkat only	10.0628	-22.219	-10.0307	-1.86729	-5.33516	4.38103	-1.8073	0.318959	-3.10334	-2.05897
Jurkat only	12.4137	-21.5632	12.1433	4.19537	6.28381	0.060544	-0.0931063	0.621755	5.4362	4.49606
Jurkat only	14.1421	-17.1807	9.42811	8.35294	-3.36352	-3.60258	-1.96967	0.122737	2.60866	6.00771
Jurkat only	11.3169	-18.265	0.379292	8.18626	-0.287415	3.80024	1.56246	-0.348623	-2.94257	-3.30541
Jurkat only	12.6598	-25.5986	10.5465	-7.12405	3.78218	7.91114	-1.18233	0.67566	0.740222	2.06261
Jurkat only	12.5523	-30.5746	7.43546	-12.377	4.15724	11.4876	5.78606	1.02667	13.1396	-3.85006
Jurkat only	13.1728	-19.9299	-3.80408	3.87158	-4.85291	-1.38086	2.49976	0.452487	-0.261622	-4.89089
Jurkat only	14.6348	-16.7048	10.0056	-0.868683	-3.8883	-1.82597	-3.73862	0.25598	-0.933467	0.563219
Jurkat only	12.2422	-33.8263	4.31702	-6.27023	4.13739	2.28768	-5.65949	0.113596	-1.01352	1.31371
Jurkat only	15.6707	-16.2671	9.74994	8.51989	-6.34495	-1.50401	4.98333	-0.462653	-3.56206	-0.387008
Jurkat only	14.5734	-21.4336	7.92016	-5.50129	-2.77836	-1.75748	-2.43087	2.04555	8.4492	-10.5624
Jurkat only	13.3222	-21.1004	10.6838	-2.05853	5.83533	-8.56486	14.8165	1.02269	3.70696	3.16932
Jurkat only	13.2077	-21.3379	9.15388	5.27688	5.70444	-3.12055	-3.37479	-0.162012	0.986558	4.57944
Jurkat only	15.2183	-18.3891	11.4053	-7.31421	3.11935	4.39012	-1.04673	-0.1535	-4.43091	-0.630272
Jurkat only	15.7717	-12.7647	22.8414	-5.76191	-7.61785	1.87869	6.7384	1.48022	8.82187	-8.55894
Jurkat only	13.4358	-12.2868	9.9403	-2.76949	2.84742	-0.507489	-4.11611	0.817168	0.543934	4.30662
Jurkat only	13.3614	-8.30868	8.20314	8.8851	-0.809517	-4.45197	-0.763189	-0.405118	0.307	1.15564
Jurkat only	13.6226	-20.7682	-4.46306	-18.2637	-5.1437	-21.7247	19.264	4.64541	0.771024	-3.47307
Jurkat only	14.943	-18.7244	10.3311	-0.880197	-0.984431	-2.77018	-6.13155	0.428177	2.61723	3.48292
Jurkat only	14.1672	-18.0404	15.1178	0.913443	-1.16094	-0.98425	-1.32646	0.593933	4.02048	2.34975
Jurkat only	13.8913	-12.1044	15.3955	-4.53111	-7.99827	8.74302	-3.36636	-0.42766	2.07103	3.32284
Jurkat only	14.0531	-9.00972	2.39109	-14.6993	-8.68799	-5.10122	12.4659	1.96311	-2.24084	-5.50387
Jurkat only	11.0927	-34.7402	-3.85931	-4.10076	0.267548	4.62484	-0.0895154	-8.61908	6.92722	0.682451
Jurkat only	14.3299	-17.7016	20.1361	-5.51176	-8.44124	1.48584	-3.97433	-3.04137	-3.54255	1.37535
Jurkat only	17.1414	-14.505	15.3737	-2.72483	-6.64874	6.24305	-5.59845	-0.53639	-3.02872	3.28344
Jurkat only	12.7667	-19.3311	7.77157	2.18484	1.14268	-1.82565	-2.21251	0.747173	1.85259	5.43122
Jurkat only	13.7053	-13.8152	11.1644	8.22356	-2.23156	-3.17638	-2.42009	-0.687026	2.62743	4.30725
Jurkat only	15.2995	-25.091	15.1002	-0.217845	-4.82588	-1.77402	0.44277	0.333742	1.44406	1.21344
Jurkat only	13.6681	-12.5388	9.56924	-3.95876	-6.38588	2.09891	10.7856	0.492073	-1.97278	-3.21532
Jurkat only	13.0781	-19.4807	-0.418777	5.77428	-1.04305	4.56715	1.60833	0.369867	-3.22498	3.58054
Jurkat only	11.6637	-21.2004	-6.42339	0.799603	-4.76711	5.54718	2.64914	-0.770368	-4.56698	-1.76143
Jurkat only	11.5137	-16.6275	3.41071	8.42442	-4.76367	-0.557082	3.37497	0.731993	2.59536	-5.35619
Jurkat only	14.7925	-23.2227	15.9983	-8.08221	-2.0358	1.70958	4.00555	1.02938	3.41323	-1.96271
Jurkat only	14.9013	-12.1806	8.78417	-1.35663	-6.51947	7.81458	1.31215	-0.075912	-0.426202	-0.623834
Jurkat only	14.9825	-14.4286	9.8297	1.06022	1.1966	-1.10117	1.84786	-0.390643	6.20734	-7.33866
Jurkat only	12.9014	-20.5186	7.87116	4.21215	-5.16015	-7.85624	-3.67804	1.21408	7.26204	4.35235
Jurkat only	12.4957	-21.1335	3.06224	5.23032	-9.8914	5.56386	-0.00395938	-0.517249	-0.648391	-0.526567
Jurkat only	13.7628	-15.527	5.58962	7.38405	-4.18785	-1.93161	0.9481	-0.227293	-4.89075	0.537496
Jurkat only	14.4291	-11.3801	7.03327	9.25648	-3.87874	-1.4214	6.78725	0.318361	1.46034	-8.41999
Jurkat only	13.4305	-13.7496	9.02344	7.31351	3.47805	-3.20281	7.01932	0.378951	1.69399	-0.333777
Jurkat only	15.1114	-6.64731	19.9902	2.51498	0.116535	-6.35997	-3.53303	0.878873	4.7075	1.75222
Jurkat only	15.5838	-0.578911	12.965	-1.19013	-7.51412	4.75889	2.84485	-1.05349	1.11961	1.84063
Jurkat only	15.7722	-9.56083	15.1071	-4.76279	-4.96336	5.33592	-6.09753	-0.826709	-4.7812	-2.11013
Jurkat only	14.3073	-18.1703	6.04457	7.16623	-2.75471	-0.807238	-2.08029	0.224404	-0.329519	5.2576
Jurkat only	11.7875	-16.4501	-6.3258	-26.5076	-12.2402	-17.5702	23.289	4.31372	1.58822	-5.61932
Jurkat only	13.7695	-18.4397	11.1607	2.00742	-4.77889	-5.99112	-8.95153	0.584222	2.63185	3.51827
Jurkat only	14.7467	-22.6465	18.0027	0.410873	-2.87883	0.0417062	-6.08054	-0.156398	-0.535743	2.52369
Jurkat only	16.237	-20.6244	18.1811	-4.5001	-6.84818	3.40469	-5.06911	0.732919	3.1351	2.02269
Jurkat only	11.1235	-22.4776	1.5133	1.99598	-0.906333	-1.86495	4.8737	-1.61672	-5.23766	2.68217
Jurkat only	11.8359	-20.3113	9.72497	1.2207	5.34847	-3.83372	15.0839	1.10359	4.22817	3.91795
Jurkat only	13.915	-16.4681	7.94795	7.46831	0.678611	-2.1799	4.595	0.666266	4.46478	-8.34969
Jurkat only	15.4366	-5.69952	13.1863	2.28265	-10.3971	8.01534	-3.58769	-0.777835	-0.461077	1.90241
Jurkat only	10.9193	-25.9441	-4.61504	4.93503	-5.63094	-0.520848	-0.219242	-0.862646	-5.22792	0.812082
Jurkat only	15.799	-9.86465	10.5692	8.87644	0.844715	-5.09612	0.0232924	-0.15095	-0.770442	2.38252
Jurkat only	15.5677	-10.5228	23.5657	-0.348182	-6.36163	4.30009	0.171866	0.0908817	5.29887	1.6084
Jurkat only	13.4998	-19.2334	11.5502	-1.38618	-3.80004	8.19968	-6.76569	-0.222225	0.773178	0.218179
Jurkat only	12.4802	-13.3709	13.6868	5.51845	2.92487	-1.26305	-2.19576	-0.230253	2.9014	3.45297
Jurkat only	14.1963	-9.76696	5.61826	-11.4956	-13.0834	2.84304	11.819	1.39283	-4.01689	-2.50929
Jurkat only	11.7829	-25.6685	2.95982	-11.371	0.813372	4.54121	-6.46575	0.245433	-2.76932	-1.2519
Jurkat only	13.3643	-15.6137	7.11314	11.1817	2.78333	0.966379	5.14448	0.0380385	-1.15079	3.56469
Jurkat only	12.6465	-13.2259	-3.91726	-2.33785	-10.2833	0.26614	-1.09269	0.0521849	-1.8398	2.0079
Jurkat only	15.1691	-17.7614	17.9679	-1.00322	-6.00485	4.10829	-0.580374	1.03695	10.2734	-7.29653
Jurkat only	13.0505	-16.6326	-5.15539	6.34681	-9.28458	4.63606	0.852237	-0.270569	-4.28498	0.655762
Jurkat only	16.5886	-6.84607	20.6705	-4.33479	-4.99988	2.18736	-1.98891	-10.5336	1.30811	-0.135888
Jurkat only	11.027	-22.2519	-1.65463	-24.1287	-9.68614	-16.3691	24.0496	2.75819	-5.23358	-7.54225
Jurkat only	14.3006	-10.5123	11.531	8.44797	1.02696	-6.27619	3.70001	1.04811	8.05344	-4.71171
Jurkat only	15.5889	-4.6821	23.1963	-2.56634	-2.41228	2.06525	-3.15863	-0.113352	1.44583	-2.89833
Jurkat only	13.1882	-19.1589	-3.26149	5.26769	-11.6937	-8.43515	-10.2009	0.274277	3.23769	0.60658
Jurkat only	14.1923	-8.5735	14.7029	13.4378	-5.47717	-3.84703	-2.12931	-0.374906	-1.29437	4.97285
Jurkat only	15.849	-17.2025	14.4802	6.99384	-5.45422	-5.80225	-2.71916	0.315929	3.2629	4.91982
Jurkat only	13.8154	-16.1035	3.45247	3.56203	-3.92399	3.64374	7.17429	-0.141197	-5.29304	-0.695108
Jurkat only	12.014	-26.7943	-3.50817	-11.3805	-3.52776	-4.29155	-4.31939	0.807929	-0.833221	2.26448
Jurkat only	15.3977	-11.5743	11.7289	-0.811911	-4.89834	9.49917	6.02408	1.05919	9.37007	-4.88705
Jurkat only	15.1534	-12.9888	16.4738	2.82342	-9.4529	4.7903	-5.07643	-1.20696	4.58234	1.03792
Jurkat only	13.0875	-6.90047	9.11361	1.68786	-9.31787	1.4562	-0.323321	0.39822	5.08561	-9.36227
Jurkat only	14.8736	-12.0725	12.4675	5.14566	0.935129	-3.3081	-2.61742	0.192416	4.49353	2.8819
Jurkat only	14.2486	-12.9314	3.01297	1.84866	-12.5831	2.67719	0.0882203	-0.848736	-3.69273	0.0618026
Jurkat only	13.3677	-23.183	6.22288	1.79656	0.235253	-4.15372	-3.00348	0.851056	3.62253	5.36188
Jurkat only	12.7738	-26.9115	-6.88242	-0.628603	-12.149	5.20421	-2.46382	1.58272	2.1829	4.31893
Jurkat only	13.3489	-22.4991	7.55211	4.86141	-0.280357	-5.00748	-3.21462	0.442076	2.87406	5.11007
Jurkat only	12.6198	-7.40521	-1.1387	-0.756991	-9.40028	7.22518	-2.075	0.293738	4.90679	1.25279
Jurkat only	14.3886	-14.3097	9.0736	4.79635	4.41624	-3.09274	0.409529	0.603052	2.71306	5.18905
Jurkat only	16.6252	-14.0051	13.8952	5.00914	-10.2917	-4.91678	-10.6679	-0.164345	1.51278	2.94205
Jurkat only	15.3155	-7.17705	3.37594	6.85169	-9.87561	2.89684	2.99657	-1.38405	-7.74356	0.786688
Jurkat only	14.0477	-2.49937	14.8728	-9.35274	-5.72778	7.04246	5.00025	0.291243	-2.93156	4.98626
Jurkat only	13.725	-13.9841	9.39324	-5.03881	-2.6612	3.26507	-8.75639	-0.356853	-4.88024	-2.06904
Jurkat only	14.6945	-15.5194	8.24466	8.55081	-3.72205	-0.114289	5.07585	-0.609816	-8.06185	-0.170875
Jurkat only	14.8125	-7.95097	13.7783	4.79048	-6.05389	6.19838	3.84064	0.0412095	-1.00656	2.24025
Jurkat only	11.3074	-23.2725	10.1056	4.9569	4.46972	-1.86319	2.29447	0.721359	8.27788	4.44731
Jurkat only	12.6258	-20.8129	5.16231	8.26584	-8.00694	2.51827	2.72645	0.100158	0.271231	0.571555
Jurkat only	18.9294	-7.55888	7.63292	-5.97895	-9.28437	5.66235	9.47843	0.680047	-4.39476	-1.54207
Jurkat only	15.3073	-11.6081	17.4294	-17.5034	-6.13566	-11.011	6.60279	1.42551	2.26812	-5.59853
Jurkat only	13.9596	-22.3781	11.7968	-4.6396	-3.87599	2.65984	-5.76604	0.140711	-1.21622	-0.366722
Jurkat only	12.4915	-15.8657	9.57504	-9.51236	-3.7145	-17.914	15.6413	2.35727	2.94649	-4.24424
Jurkat only	11.9488	-19.2982	-1.05761	7.66756	-3.09832	5.71635	2.99233	0.237404	-1.19846	2.41613
Jurkat only	10.4981	-23.574	-0.0715196	-4.09822	4.74237	-3.24839	-3.21972	1.15797	3.70982	2.21577
Jurkat only	17.6503	2.47857	16.2182	-12.8973	-3.83809	2.01894	9.01845	2.01939	4.41981	-4.52623
Jurkat only	16.1656	-6.29693	15.2009	1.48955	2.36229	1.74281	-2.16218	-4.98266	-3.0182	-0.50062
Jurkat only	13.6193	-8.42058	14.3947	7.77285	0.417215	-5.34716	-3.7375	-0.245343	0.557995	0.436616
Jurkat only	14.2204	-21.9649	10.1031	4.28229	-1.47877	-4.08772	2.46374	0.68584	4.77502	4.96025
Jurkat only	14.2029	-18.1422	0.967762	5.0911	-11.9003	1.88811	-1.1746	-0.61663	-3.21007	-0.994944
Jurkat only	12.2807	-11.4099	1.38906	-8.43647	-4.73325	-15.604	17.4081	1.98353	0.649252	-6.11086
Jurkat only	13.831	-18.4357	11.9909	5.08782	-3.91574	-8.83593	-0.181895	1.54243	9.92008	-5.05942
Jurkat only	14.6672	-16.5264	2.83714	5.78929	-9.0524	5.49037	0.687775	-0.976368	-3.28905	-1.41919
Jurkat only	15.8571	-13.6199	14.8111	-7.89535	-6.06076	-10.9683	1.15308	0.982221	0.636744	-1.17662
Jurkat only	10.0804	-24.6992	2.55738	-5.59742	8.86352	-8.82512	13.4127	-0.33741	5.84042	-7.37349
Jurkat only	12.473	-23.4121	9.88932	2.06924	-8.23407	2.71412	-4.44298	-0.239732	-1.57708	1.61907
Jurkat only	11.9424	-22.1604	-1.09975	4.98928	-4.24395	1.85933	4.16701	0.291033	0.21129	0.131011
Jurkat only	14.9483	-4.4699	11.9212	1.12276	-8.14613	-4.32135	-6.41116	0.812403	1.04417	-1.68797
Jurkat only	11.2264	-17.4272	-4.16997	7.98549	-5.16381	-0.066965	-6.41598	-0.409486	-0.308168	2.44036
Jurkat only	15.1586	-6.45981	3.81862	5.01152	-7.90527	5.59536	0.356982	-0.825084	-5.62558	-1.08128
Jurkat only	14.5898	-20.4694	0.805744	5.25766	-7.85742	-8.16728	3.23404	0.522718	5.64755	-6.65532
Jurkat only	16.5468	-16.294	8.04187	-23.9033	-3.10376	-13.3318	8.70818	3.60944	3.37216	-1.95104
Jurkat only	14.7349	-23.3486	3.73141	-10.8557	-11.4949	-14.3798	1.54298	3.38894	4.44079	1.05954
Jurkat only	14.0449	-12.1523	12.4371	7.2713	-1.81452	-11.7273	1.68591	0.569169	6.34457	-3.01885
Jurkat only	12.7328	-26.7934	6.80684	2.28327	-2.84066	4.2485	3.42984	-0.0580663	-2.20771	0.0529802
Jurkat only	13.8673	-9.02893	8.82159	9.03215	-7.99383	3.79398	1.19137	-0.744277	-2.82445	1.39998
Jurkat only	12.8555	-18.1892	5.79668	9.93288	-0.492687	-0.416309	2.89828	-0.142624	-0.601107	2.84604
Jurkat only	12.9731	-8.34483	14.0897	10.1792	-3.02534	-3.48365	2.63415	-0.567787	-0.988055	3.79289
Jurkat only	13.0102	-29.0831	3.24636	-5.37232	-3.02613	0.405503	-6.83397	0.784119	1.10218	5.63999
Jurkat only	13.298	-10.7058	7.66145	2.1564	7.21584	-8.30166	8.97183	0.824003	3.97211	0.26584
Jurkat only	14.0999	-2.25938	16.7175	-2.0218	-2.5285	10.2661	1.69309	0.111999	1.17102	2.04001
Jurkat only	11.1786	-39.4918	4.38814	-2.46624	1.40689	4.332	3.49433	-2.57046	1.76321	8.48562
Jurkat only	18.2723	-14.7105	19.0175	-2.5113	-10.2155	-9.88187	0.081511	-0.510702	-3.13237	6.87085
Jurkat only	12.7214	-17.0777	2.72847	-10.5192	-0.329817	-11.3177	5.09196	1.40857	1.59412	-0.201085
Jurkat only	12.5944	-9.55193	9.51612	6.92279	-1.97264	-7.26456	-2.30744	1.37371	6.49163	-2.477
Jurkat only	11.6894	-21.4671	5.70255	-4.12401	5.18069	-3.31575	0.294646	1.87469	7.35433	-7.95888
Jurkat only	12.1835	-14.9098	10.1788	6.14276	-2.76968	-7.71294	-2.37341	0.289639	1.5469	1.75477
Jurkat only	15.6549	-12.6275	4.64246	-0.630383	-11.3087	2.19617	-1.47018	-0.513883	-6.49762	-1.8123
Jurkat only	16.938	-21.7822	22.0909	-6.59267	-3.62484	1.43881	-1.19508	0.867725	-0.508488	1.64026
Jurkat only	17.2106	1.75226	20.6952	-7.68843	-4.88894	6.89216	-3.278	-0.0774427	2.16963	3.64761
Jurkat only	15.6302	-10.9552	10.6313	4.0315	-2.71913	-12.0876	-0.900562	-2.7335	0.33447	1.66431
Jurkat only	11.7288	-24.1106	-1.31488	2.1679	1.77071	-2.72547	6.54957	1.67955	7.52533	-8.60227
Jurkat only	13.9371	-24.2542	15.748	-1.30272	0.440411	-4.89385	0.662005	0.956061	6.49988	-1.1514
Jurkat only	14.0905	-6.32234	21.8357	-7.42263	-4.68331	-2.5103	5.47922	1.31377	6.75601	-7.99859
Jurkat only	12.1517	-17.6583	5.08561	10.0407	1.5707	-0.688015	2.44887	-0.547015	1.07342	0.0627249
Jurkat only	12.8962	-14.4065	4.41383	7.71435	1.21063	-0.396693	2.18736	-3.3129	2.15229	-0.545563
Jurkat only	13.1113	-21.7846	2.7885	-3.03037	-9.70851	1.49581	-9.0802	1.02903	0.76448	1.75821
Jurkat only	15.6003	-9.61906	15.0402	-2.9412	-5.05651	2.14406	-7.1374	-0.130953	-1.62368	-2.69498
Jurkat only	10.7445	-22.8233	6.03851	-17.9553	3.22674	-6.40034	5.49947	1.03081	-4.00726	7.66272
Jurkat only	14.627	-7.16557	6.40813	-1.45577	-9.25712	6.15851	0.91292	-0.44311	-2.94137	1.09583
Jurkat only	15.1519	-21.0873	11.8033	-8.60875	3.90672	6.50601	-1.53891	1.51197	0.535502	-0.0370103
Jurkat only	11.6573	-18.4388	-4.29335	8.17738	-1.04808	2.96953	-1.72424	-0.388215	-4.56096	2.80668
Jurkat only	16.2262	-19.1057	10.7844	-23.1442	-3.85655	-3.54699	5.5091	2.91374	0.790517	-2.8449
Jurkat only	15.9956	-13.3387	14.8422	-12.7035	-5.85789	0.175948	1.76802	1.37224	1.8299	-2.96684
Jurkat only	17.1024	-5.68096	12.843	-11.0696	-7.31243	-18.8079	-2.81244	1.76259	7.00076	2.73636
Jurkat only	14.2005	-17.5442	-3.41672	3.10156	-5.26305	-4.69332	1.87048	-1.24886	-7.939	-3.11977
Jurkat only	14.7752	-8.5229	18.2202	-4.51841	-0.866817	6.62395	7.13714	-0.142803	3.62877	4.31249
Jurkat only	12.595	-21.3895	10.6013	-2.66801	-4.17079	-2.96196	-3.82609	0.782111	2.80133	0.718225
Jurkat only	12.4204	-8.42976	1.6102	3.9089	-12.0454	1.55798	1.49622	-0.266068	-6.17794	0.832117
Jurkat only	13.5761	-11.7688	2.22138	-3.31578	-8.25376	8.25821	-3.21231	0.657444	2.93494	2.95476
Jurkat only	14.2067	-9.85396	6.09971	10.9072	-0.046012	-4.04593	-0.721592	-1.18453	-3.49891	2.31755
Jurkat only	13.9451	-16.017	3.42178	4.30623	-4.83945	1.4444	1.06104	-0.308404	-2.94988	-2.55237
Jurkat only	13.543	-20.6972	10.2915	4.68208	7.33103	-0.810274	3.50701	0.661032	0.77933	-1.65165
Jurkat only	13.6	-15.4644	6.75662	5.31893	-3.77536	-6.00456	-2.05358	0.856739	1.82584	7.24757
Jurkat only	13.7139	-25.8647	5.30852	-4.62344	1.2593	-2.6732	-3.3764	1.31598	7.46945	2.30619
Jurkat only	13.7156	-24.6722	8.67762	-6.28647	-1.43163	9.61495	-7.28655	-0.390746	-2.35268	1.82002
Jurkat only	16.0487	-17.8042	11.4138	7.91349	4.43244	2.75703	8.8432	-0.285464	-0.188234	4.83904
Jurkat only	16.9349	-22.896	13.3541	-11.2267	-3.83108	-0.608018	1.12199	0.0410389	-3.22175	-3.91656
Jurkat only	12.5392	-21.0086	6.60845	6.05409	-1.14318	-2.64054	0.541088	0.735688	4.44126	3.28633
Jurkat only	14.259	-23.0515	8.71281	-1.87946	-1.61679	4.62805	-7.79078	0.00784751	-0.809006	-0.360099
Jurkat only	12.591	-11.277	13.3086	9.93426	1.01504	-2.40767	2.85912	-0.27725	1.75626	2.49834
Jurkat only	15.3297	-15.2799	10.7441	2.01202	-6.09347	4.22796	5.74486	0.293876	-3.70531	0.222894
Jurkat only	12.821	-27.9578	10.2999	3.63354	-4.88572	1.70051	-3.33128	0.181323	3.53524	2.88316
Jurkat only	16.2125	-19.5814	7.97313	1.40161	-8.33319	10.1886	4.45102	0.73681	-2.95773	5.03495
Jurkat only	13.5062	-13.3052	7.98962	-1.42284	-0.281053	-5.48252	-0.967447	0.973501	-1.03794	2.87044
Jurkat only	15.2921	-19.8816	10.6515	-2.03184	-6.12964	-8.81398	-5.06245	0.303634	0.564052	5.10431
Jurkat only	13.8831	-18.8427	4.28623	7.7814	-11.1618	1.57691	-1.94833	-1.90641	-6.08944	0.0282846
Jurkat only	16.1894	-10.5859	11.6203	4.94674	-10.1032	4.09345	2.5213	-0.90278	-1.52638	-1.17623
Jurkat only	12.5819	-23.4685	4.12631	5.09558	0.984906	-1.63242	3.14788	0.00831625	-0.871413	3.95246
Jurkat only	13.3351	-21.8975	5.20674	3.85724	-0.665097	-3.98536	-2.39362	0.503183	1.8979	3.74471
Jurkat only	14.0222	-14.8316	2.84404	6.74715	2.51527	-0.0309646	9.25846	0.741937	5.94164	-9.372
Jurkat only	16.0789	-10.4395	1.99424	5.29977	-6.23373	-5.16562	1.01435	0.237935	0.53036	-0.582485
Jurkat only	15.0669	-11.6627	15.1741	-3.51739	-8.09869	3.27159	-5.38707	0.0032305	2.54563	0.909914
Jurkat only	10.5445	-39.69	-6.76525	-12.529	-0.395365	-1.35495	-6.53852	1.20206	1.32324	1.57253
Jurkat only	15.5071	-15.4713	6.82563	-13.5397	-3.6803	-10.9225	-0.317673	2.58175	0.0333393	-2.36165
Jurkat only	16.1638	-10.1657	11.6957	-2.6985	-7.83086	-2.30425	2.60934	-0.365651	2.32404	2.4016
Jurkat only	11.3947	-5.54992	11.0829	6.42985	-11.1243	3.83923	3.76146	-0.535066	0.400119	-1.54185
Jurkat only	14.4216	-17.5188	6.11563	5.58361	-7.31996	-7.159	-2.21097	0.489989	10.7614	-3.5487
Jurkat only	13.2065	-3.45592	15.7889	-8.66637	-3.62445	-11.2517	8.87736	-1.37325	-4.57239	3.05269
Jurkat only	13.699	-22.1038	10.273	-3.48875	-6.76745	-0.865075	-10.4378	-0.392053	-0.807496	0.711238
Jurkat only	14.9603	-17.27	10.1666	3.66083	0.684717	2.72054	-3.11243	-0.366317	-1.8096	0.640203
Jurkat only	13.4725	-16.4007	9.67427	-4.63594	5.34494	7.20576	-3.25378	-0.240537	-0.30614	-1.14644
Jurkat only	10.958	-32.6173	-6.48863	1.38504	1.60285	1.39613	2.6932	0.874134	5.57168	4.97572
Jurkat only	14.0445	-11.7069	4.78348	9.2594	-11.3505	-0.451912	2.31654	-1.11652	-7.33236	-2.94385
Jurkat only	15.5136	-17.3315	10.0909	4.6039	-0.449925	5.53217	-1.69005	-0.76356	-2.90507	0.966336
Jurkat only	9.55488	-22.2159	-2.85848	2.7251	0.786465	1.94527	5.04726	-0.120176	-1.5726	-5.99529
Jurkat only	13.4132	-15.3	7.70063	4.84706	7.03205	-3.84489	-0.0819308	0.450447	1.01783	6.44725
Jurkat only	15.5335	-13.2064	13.1847	-8.75423	0.826365	-4.41327	1.4814	1.52279	-1.53056	-1.16296
Jurkat only	13.8112	-24.391	-0.354685	-3.87353	-2.34805	3.37269	-11.0715	0.21743	2.49739	1.11157
Jurkat only	13.585	-16.1481	5.63032	8.98943	4.68422	-0.966633	0.44615	-0.52047	-0.375734	-0.312891
Jurkat only	12.954	-17.9069	12.0214	-1.39598	-1.96532	4.84327	-8.50024	-0.181632	0.33962	-0.686477
Jurkat only	14.9679	-13.2821	7.35249	10.7695	-1.14101	-1.06604	2.43382	-0.427856	-4.55696	3.02244
Jurkat only	13.4731	-16.7529	-5.01468	-14.5219	-8.30573	-17.1115	8.69874	3.15019	2.20821	6.25869
Jurkat only	10.1265	-23.7899	-1.87423	4.99812	3.29999	3.06873	4.07538	0.0650805	1.35193	3.74928
Jurkat only	15.2672	-14.3403	5.19915	9.68645	4.13853	-0.277813	1.92459	0.314103	-2.10499	4.93908
Jurkat only	12.7696	-15.173	-2.89297	5.64609	-4.37339	-2.57437	-0.329803	-0.428884	-2.01469	-0.199967
Jurkat only	14.5024	-24.0937	14.8618	-3.90148	-4.90251	1.33765	-5.91358	0.35291	-2.00329	1.50988
Jurkat only	10.7174	-32.5718	-12.0211	0.335333	-9.15588	4.43749	-2.11693	0.830266	2.68048	5.09805
Jurkat only	14.104	-15.0033	8.26299	4.73509	-12.5916	6.60301	1.53503	-0.236337	-2.61395	-3.09253
Jurkat only	14.2386	-14.65	14.4151	6.57955	0.0802006	-7.0092	3.36644	0.531149	3.8198	4.95742
Jurkat only	14.4779	-15.1332	11.945	-3.72208	4.07499	4.79335	-5.15411	0.459803	1.42877	-0.69996
Jurkat only	12.1779	-15.617	-0.867242	9.89322	-2.65711	0.347214	0.519042	-3.14566	-1.04938	-0.175455
Jurkat only	14.3136	-10.3635	2.46482	7.30934	-7.74332	-2.09445	-1.52286	-0.149152	-3.25335	-3.26129
Jurkat only	14.3588	-13.083	9.7945	8.6537	-7.68558	-4.15883	2.65118	0.33506	0.0386732	-0.103002
Jurkat only	14.4574	-19.9305	13.3665	3.77441	-2.0483	-6.25151	-2.47536	1.05776	4.54337	2.42795
Jurkat only	16.6916	-9.67664	7.93817	-0.573618	-11.5787	3.49752	0.240632	0.182914	-0.515546	-2.58995
Jurkat only	15.1544	-6.38351	10.0185	7.07264	-11.093	1.62776	1.20786	-0.889187	-2.13547	-2.51289
Jurkat only	16.8215	-10.4457	19.1892	-5.96381	-9.29375	-6.78088	-3.15556	0.847176	4.83602	-7.66012
Jurkat only	16.0338	-12.3753	6.30917	6.80286	-1.26533	-5.44008	2.77958	-1.09966	-4.74039	0.518219
Jurkat only	15.1179	-24.6381	1.98238	7.43399	-11.1852	4.86939	-0.26863	0.412556	3.69428	2.06014
Jurkat only	12.7915	-19.0806	-0.353491	-5.54119	-9.34872	-5.91589	10.3752	2.72431	3.65727	-2.19598
Jurkat only	16.0387	-11.1731	10.1957	8.92224	0.0738476	-3.97062	-3.38189	-0.807948	2.27036	4.72274
Jurkat only	15.2394	-7.4276	16.4471	-3.24099	-4.92205	3.15902	-5.85122	-0.531667	-3.7512	-1.10636
Jurkat only	13.2532	-22.1696	-0.351823	8.19394	-9.42773	-0.994267	-1.12051	-0.0121951	0.724556	3.56188
Jurkat only	14.3302	-7.63806	6.64628	8.59523	-5.77521	7.58023	0.596811	-1.2439	2.22269	-3.8816
Jurkat only	14.1697	-12.3537	11.1388	0.974379	-3.07074	-4.75611	-5.54809	1.18782	5.88026	-5.76054
Jurkat only	13.1667	-23.2896	1.98284	8.70589	-4.2488	-1.08444	-1.39367	-0.00965798	-1.21542	2.87872
Jurkat only	14.7347	-13.2326	8.63109	-16.8543	-1.25063	1.3464	3.11646	2.53017	0.952433	-2.99328
Jurkat only	9.97396	-9.45535	9.70019	1.05032	-1.27152	-6.40793	-4.52108	0.893949	4.06763	-3.31514
Jurkat only	16.0652	-10.1902	4.39203	7.29126	-8.1492	3.35381	-0.0943431	-0.335021	-5.0188	-1.0914
Jurkat only	13.8431	-16.102	13.2786	-18.5271	1.65997	0.615246	9.98708	1.47034	2.91283	-3.77094
Jurkat only	18.1644	-13.387	23.1689	-7.00524	-10.3483	2.23593	3.76059	0.971331	3.86073	2.36844
Jurkat only	14.5779	-9.84627	9.81313	1.56005	-5.40285	3.89154	3.08655	0.142186	5.45475	-11.5044
Jurkat only	18.7861	-8.53753	19.5008	-18.7614	-12.0134	-11.0355	6.56482	2.10778	1.18006	-3.36061
Jurkat only	15.0344	-20.0564	10.2751	1.62175	-4.43067	-5.92132	-5.41231	0.509153	-0.240035	0.689872
Jurkat only	13.0799	-18.3033	9.75597	-1.14221	-2.58022	-1.82514	-7.69656	0.101384	-3.44363	3.43729
Jurkat only	11.5251	-13.2385	2.44344	7.11463	-14.0903	-1.37089	0.786579	-0.0156584	2.3631	-7.76214
Jurkat only	13.2543	-13.4664	7.80716	9.71412	1.69256	-1.04593	-3.81859	0.194255	5.0902	3.51466
Jurkat only	13.0134	-19.3091	4.85489	8.34439	-7.07302	-1.96159	-1.83774	-0.418547	0.669926	6.80585
Jurkat only	14.1653	-18.2556	4.4596	7.43938	1.06242	2.2281	4.39487	-0.481173	-1.31236	0.368275
Jurkat only	11.7315	-30.6262	5.34129	-12.3972	7.04628	2.58649	6.64232	0.41188	0.601334	0.544449
Jurkat only	13.929	-19.4797	7.17161	-2.26252	-5.45888	-0.0333737	-8.52772	-0.0495187	0.812414	1.35679
Jurkat only	13.086	-8.6126	12.6996	-11.4534	-6.29699	-9.92365	-0.117248	2.28983	2.96373	-9.29912
Jurkat only	13.0907	-23.6981	6.10699	-5.87019	-3.1038	0.546588	-3.90987	1.11379	2.60002	5.54382
Jurkat only	17.2555	-10.6617	17.7946	-1.90913	-12.1795	-0.933129	-5.05938	-0.0292669	-1.24587	-0.859226
Jurkat only	16.6188	-1.8491	13.7818	-0.104627	-8.76046	0.51682	10.5837	0.910057	2.09591	-3.19321
Jurkat only	11.3672	-13.035	18.5302	-3.29165	-8.71954	-9.50924	17.6102	1.13803	4.11947	-4.40417
Jurkat only	9.45754	-32.7403	-11.991	-7.61611	-5.06932	-4.95409	-7.55418	0.917235	1.60943	2.79548
Jurkat only	14.9264	-15.484	6.57744	5.11785	-6.00209	2.103	2.37891	-0.657193	-3.22933	-1.62193
Jurkat only	15.2361	-17.5911	13.3709	-6.65096	0.568522	0.82362	-2.07565	0.362489	1.99483	-3.1945
Jurkat only	11.9397	-18.1972	9.53036	4.89765	0.400411	-5.63686	0.610988	0.0218794	4.87306	3.88336
Jurkat only	13.4755	-31.9863	11.1681	1.45188	2.67898	4.26258	0.0125067	-0.979497	0.249955	1.81603
Jurkat only	12.8693	-23.6814	9.91548	-5.14225	0.553172	-1.10237	-5.78943	0.729068	2.46504	1.88261
Jurkat only	12.268	-21.9189	1.01683	8.88703	-4.59931	0.0436985	0.14041	-0.502835	-3.72602	2.2104
Jurkat only	13.3895	-11.3243	10.0338	6.58368	3.59691	-1.65977	12.8874	1.04479	5.74316	-10.6519
Jurkat only	16.3967	-13.6927	17.058	-1.15386	-11.4264	4.25349	-4.14091	-0.0634187	1.90367	1.09193
Jurkat only	11.9808	-21.5738	4.73772	-7.8474	4.37798	7.41824	-6.04327	-0.261021	0.104679	-0.931241
Jurkat only	13.7238	-19.0975	1.64076	-0.414033	-13.9406	5.13608	-3.65251	-0.143186	-1.6628	0.092134
Jurkat only	12.5578	-11.216	5.33699	9.56763	0.311427	-1.19579	2.1797	-0.384426	-0.850987	2.90318
Jurkat only	14.2737	-23.2998	7.07729	6.37045	-11.7191	3.30163	-0.752182	0.482418	5.23262	4.45603
Jurkat only	12.2288	-16.2116	2.67811	-11.4847	-5.2171	-8.87317	17.7761	1.77327	-1.1244	-5.61532
Jurkat only	17.7237	-4.07132	17.9189	-4.69948	-11.5977	3.18951	-4.38439	-0.372247	-2.40439	-1.44276
Jurkat only	12.86	-16.6266	11.4513	7.87845	-2.67439	-7.90258	2.61042	1.47071	7.08303	-3.49894
Jurkat only	12.578	-28.1347	4.39095	-1.25253	0.841814	-0.504744	12.8622	1.29704	-0.365916	0.73299
Jurkat only	16.3095	-10.0559	13.4135	6.02398	-6.47019	6.00561	3.02695	-0.513285	-0.75338	-0.502074
Jurkat only	14.4357	-23.7221	5.25599	-4.28572	-4.35324	1.49108	-6.42753	0.847888	1.46223	0.986403
Jurkat only	15.2643	-16.3433	15.8763	5.61414	0.0952713	-5.01383	4.01351	0.886544	4.68578	4.80486
Jurkat only	15.541	-19.2437	6.92935	3.80875	-13.6157	0.157189	5.29017	0.0177989	-3.58019	-1.69553
Jurkat only	13.0293	-18.4762	5.33044	11.3876	-7.40245	-2.71228	-1.30464	-0.426908	0.202509	2.98244
Jurkat only	16.1063	-13.689	7.20198	5.37616	-8.25792	4.09485	0.974553	-0.35171	-3.37969	-3.08156
Jurkat only	13.4761	-15.5526	0.469456	-10.0571	-4.68792	-9.07779	17.6096	1.95232	1.33521	-1.82359
Jurkat only	13.8056	-14.5656	3.55289	8.90146	-8.08607	4.39449	-1.56962	-1.00878	-3.10794	-1.45829
Jurkat only	15.0574	-31.0207	7.79316	-12.9082	8.01036	-12.7344	5.12479	1.97793	0.470487	3.76948
Jurkat only	15.6133	-14.3677	17.6793	0.0240669	-2.56214	2.90692	-6.26261	-0.454363	-0.49676	0.0637339
Jurkat only	14.619	-20.9307	0.16654	5.93388	-7.60552	2.45697	2.82458	0.235289	-5.97113	-1.5041
Jurkat only	14.4759	-11.8342	13.0164	3.91754	-1.29571	-10.5245	-2.99423	0.789751	3.21426	1.6726
Jurkat only	14.9634	-13.6068	9.69508	0.586561	1.12254	-2.50077	-3.6742	0.204934	3.24269	0.0482475
Jurkat only	13.0633	-19.8968	1.9287	3.99546	-6.9171	4.98269	0.599669	-0.238051	-6.72625	-1.78163
Jurkat only	13.2983	-14.851	11.0408	7.03367	5.9135	-2.55507	2.54054	0.199491	3.67041	3.57913
Jurkat only	12.2711	-19.7112	1.05897	6.35733	-6.17922	2.88778	7.65734	0.222359	-0.46918	-1.59276
Jurkat only	14.6738	-17.848	15.5361	-1.33045	-2.48685	6.96859	-1.30775	-0.263715	1.40637	0.671937
Jurkat only	14.7998	-20.0234	15.5984	-5.05169	-0.504169	5.78869	-2.73183	0.368363	4.42655	-5.25118
Jurkat only	13.5997	-17.9051	3.90598	5.49377	-5.33443	2.74393	5.49791	0.0994287	0.492661	-1.37453
Jurkat only	15.3379	1.32686	20.0252	-1.25509	-4.21137	5.88442	-2.53578	-0.33853	3.9402	1.18758
Jurkat only	16.0391	-0.82806	13.3811	0.323615	-4.72416	11.5052	-1.2087	-1.601	0.945139	3.98659
Jurkat only	15.6932	-15.5869	14.3783	-3.60733	-2.50787	-0.510874	-3.42839	-0.407618	-3.23386	3.22652
Jurkat only	13.4889	-23.415	8.29006	5.90383	3.69348	0.0369362	1.97629	0.476054	5.0697	-0.117714
Jurkat only	12.0719	-25.9145	8.69731	4.42008	5.49981	-0.537906	3.87134	0.168944	2.4387	6.47118
Jurkat only	14.1714	-15.9561	2.99233	5.22377	-0.807221	-5.47492	1.58184	-0.474862	-0.963555	2.89006
Jurkat only	11.7156	-16.7943	0.42748	0.883012	-2.99183	-0.534395	9.09641	0.348086	-2.48383	-1.23835
Jurkat only	12.3618	-12.7722	2.82839	4.40777	-8.27525	4.63164	1.39825	0.327812	3.35166	-8.94219
Jurkat only	11.7514	-6.91096	0.497309	6.23402	-0.326457	0.0954495	3.97202	-0.949599	-5.01285	0.176072
Jurkat only	12.4969	-18.6976	10.9957	7.53482	4.4835	-1.96991	4.73054	0.144886	9.93726	6.16681
Jurkat only	14.504	-22.4163	11.1151	-0.613699	-1.54748	6.6293	-2.48263	-0.866543	-1.41775	-0.932935
Jurkat only	15.3337	-5.15235	10.6166	-9.67824	-2.88135	-14.5244	2.19626	2.11039	2.1784	0.0523223
Jurkat only	13.2979	-9.04846	13.5299	7.50034	1.96037	-4.4617	1.34921	-0.726045	-4.42473	2.08163
Jurkat only	12.0257	-21.5147	1.84387	4.75595	0.0693276	1.69452	3.06512	-0.272838	-0.190963	-1.25762
Jurkat only	13.3863	-14.4663	2.78739	6.95902	-6.55865	1.94463	0.8834	-0.797094	-7.28147	0.445079
Jurkat only	15.7665	-19.0016	-6.12081	-24.0469	-18.0113	-16.0502	24.3018	4.90323	3.43929	-4.90762
Jurkat only	14.115	-11.774	10.8168	9.55052	1.755	-5.60551	-0.65529	-0.721805	-0.668265	3.57254
Jurkat only	14.0911	-24.684	7.78391	-1.90183	-2.86899	-1.31233	-6.66978	0.465594	2.60659	2.74029
Jurkat only	11.4128	-30.8656	-2.62633	0.436159	-4.89107	-3.82897	-8.77285	1.80828	8.60613	7.90331
Jurkat only	14.5209	-13.1831	-0.4264	-19.0665	-6.83736	-27.7369	17.2639	5.85207	4.83437	-1.75185
Jurkat only	13.4213	-14.5885	4.70558	4.65605	-7.02113	3.79928	3.51343	-0.944758	-5.88221	-0.922836
Jurkat only	13.3998	-21.4392	10.1214	1.60314	-5.92586	-2.834	-1.31479	0.524363	-0.841503	1.42412
Jurkat only	14.043	-13.4404	11.7716	-1.38353	1.52823	-5.77271	-1.67909	1.54952	7.0132	-6.88961
Jurkat only	12.5539	-17.8259	9.68706	0.930738	1.06857	5.12567	-3.8059	-1.11199	-4.88469	-1.44492
Jurkat only	14.652	-19.2714	4.4141	1.82445	0.92693	-0.300161	7.90451	0.681077	-0.880426	-1.17525
Jurkat only	14.412	-13.5651	9.78245	1.72284	-11.5843	-3.03274	10.5271	0.990617	-3.64094	-0.463036
Jurkat only	14.8092	-12.1118	10.2846	6.93361	1.08032	-5.86619	-0.843425	0.367252	3.64069	2.48851
Jurkat only	15.5844	-12.1109	10.6506	7.06114	0.961403	-4.09476	-0.738393	-0.0389232	-3.0064	4.37441
Jurkat only	12.8831	-19.2114	8.77659	-8.58183	-4.08095	-0.894063	-4.11273	0.432959	2.12205	-6.88192
Jurkat only	14.0165	-14.688	4.61172	7.55401	1.74139	-2.10934	6.74158	-0.352889	-1.1262	0.0567529
Jurkat only	14.4965	-15.6641	5.15554	8.02109	4.79763	-1.94067	7.00282	-0.303189	-3.52067	3.26263
Jurkat only	10.9613	-25.4168	1.53627	-16.5174	-7.41731	-10.0962	20.7179	1.94851	-2.17606	-10.6379
Jurkat only	15.2465	-16.0323	5.8803	4.34769	-3.43109	-1.36901	5.08219	0.43665	-2.72062	0.0261063
Jurkat only	13.3652	-21.5653	0.32436	5.36637	-2.71833	5.64325	4.83895	-0.579279	-6.44681	-0.0343283
Jurkat only	15.7029	-10.7235	18.0474	-3.27325	-6.62607	-12.0214	-2.45638	0.628228	-0.107658	-1.04251
Jurkat only	13.7004	-11.883	8.56719	6.13905	-0.197923	6.91126	4.68234	-0.670598	-5.93175	-3.79424
Jurkat only	17.1215	-11.0679	22.8827	0.665181	-6.69281	6.31153	-1.75061	0.292296	3.07803	4.06151
Jurkat only	14.1177	-13.792	7.10664	7.1979	-4.66351	8.43091	2.8662	-0.0329368	-1.15137	3.05384
Jurkat only	12.6334	-16.0305	6.75656	3.44852	8.62368	-2.25655	8.53103	-2.14714	2.45441	1.36297
Jurkat only	14.3732	-15.1435	5.44454	6.78944	-1.44631	-4.05973	4.36686	-0.0284362	-1.82708	3.44473
Jurkat only	13.8252	-25.7581	3.73939	-12.2155	-4.68796	1.38215	-7.4807	1.15777	0.3263	0.494766
Jurkat only	17.122	-16.0079	18.3305	-3.07666	-9.78069	5.79282	-3.69875	-0.20418	1.95915	2.29764
Jurkat only	14.4498	-23.189	6.69419	5.49392	2.21755	-3.05779	0.348103	0.310333	4.37804	5.10911
Jurkat only	15.2525	-8.9448	9.0194	8.83607	1.06769	2.17228	7.14557	-1.1498	-5.9143	1.90947
Jurkat only	14.8188	-16.9444	16.4629	-5.5371	2.09449	3.44934	0.312638	0.555995	1.5452	-1.85596
Jurkat only	13.524	-12.2398	3.49669	9.18158	-5.00859	6.68267	4.23377	-0.875478	-1.637	2.46381
Jurkat only	14.413	-20.6262	0.451958	-12.686	-5.44679	-19.973	18.5269	4.00815	6.71505	-4.62253
Jurkat only	12.6219	-8.10541	9.17153	8.13965	0.81455	-7.20498	4.23531	1.06373	8.02233	-5.25144
Jurkat only	13.1041	-23.3855	-7.249	1.86314	-10.3889	3.90976	-2.53828	0.383814	2.00294	3.19053
Jurkat only	14.4997	-3.22446	8.59253	-11.5239	-11.3032	-5.65088	1.79425	-0.13244	-1.61343	2.21654
Jurkat only	15.2844	-4.0414	12.3708	-1.58252	0.351312	4.48732	-6.40875	-0.772815	-3.7643	-3.81685
Jurkat only	13.6649	-9.03539	4.61823	-4.95203	-5.36369	6.3672	-2.61344	0.174056	2.38131	2.03471
Jurkat only	14.7896	-24.9746	19.1882	-7.66538	0.512424	-8.56222	10.1048	-1.85128	5.86488	3.22351
Jurkat only	14.1846	-17.984	-6.84817	-2.82116	-7.75748	8.29433	1.39516	0.288883	-1.42299	3.77113
Jurkat only	11.5228	-30.1043	2.11412	-0.502194	7.0528	4.93654	-3.6767	-0.0379722	-0.835568	2.12683
Jurkat only	14.0909	-16.2346	9.2778	-2.79836	-7.37849	-13.883	8.29122	2.01839	1.34406	1.19317
Jurkat only	16.1708	-17.4739	5.59633	2.84574	-18.5448	4.13796	-2.57281	-0.531404	4.74203	6.13207
Jurkat only	14.7761	-24.0191	11.5834	-0.0374403	-4.51213	-3.98225	-1.60355	0.83163	1.07978	2.86658
Jurkat only	13.3793	-15.1658	9.66556	0.044144	0.717779	1.95035	-4.08031	0.463497	2.61736	0.218739
Jurkat only	13.6144	-15.1483	8.0022	-2.69275	2.97024	-11.7302	-4.25083	0.710281	-4.42242	3.00272
Jurkat only	13.5852	-20.3803	1.2904	4.84698	0.237141	-6.28719	-4.29703	0.897702	6.90321	5.13273
Jurkat only	13.3293	-15.3036	15.1515	-4.94107	-5.79136	2.46792	-8.79528	-0.701547	-0.840379	0.383667
Jurkat only	15.9829	-14.2731	15.7306	-3.12631	-0.265575	1.6917	-5.92867	-0.490872	-2.10651	1.19252
Jurkat only	13.8947	-13.5886	5.37136	7.66703	3.77359	0.506728	4.42904	-0.0351508	2.9483	1.29167
Jurkat only	14.0847	-17.5239	13.7998	6.81991	-3.13487	-5.17754	-0.775677	0.400782	4.57563	4.16025
Jurkat only	16.2961	-19.2127	9.88953	-6.56137	-0.054775	-1.21636	-3.65524	0.892981	0.149475	-7.70919
Jurkat only	13.5657	-21.439	7.25217	-8.25515	2.6038	-10.4653	0.742276	0.244567	-7.63626	-2.21919
Jurkat only	17.0746	-2.25697	15.3317	-7.74922	-11.3082	2.20497	4.66177	0.726005	-1.32727	-1.94934
Jurkat only	18.2459	-3.57805	14.6665	-6.5255	-6.75331	4.89402	-3.05736	-0.40357	-1.13758	1.29721
Jurkat only	12.7609	-12.9163	-0.739303	7.7012	-10.8503	2.77313	-0.724157	-0.819954	-7.64726	0.277348
Jurkat only	10.5128	-19.3737	0.786134	3.8959	5.61424	-0.883343	1.19008	0.436246	7.14505	4.58818
Jurkat only	14.7588	-17.7824	4.82588	1.37198	-5.94629	4.765	-0.223576	0.312352	1.48686	2.64989
Jurkat only	13.5357	-20.4638	8.63333	7.31114	1.06397	0.491488	0.82511	-0.450726	-3.33589	0.869996
Jurkat only	11.8816	-21.8921	-6.5473	-0.186403	-2.97633	2.25148	6.19158	0.627345	2.63155	-11.7953
Jurkat only	14.2209	-12.607	6.65944	5.66943	1.41685	-4.61638	2.29073	0.633792	4.386	2.18593
Jurkat only	15.3214	-14.8757	15.9922	-3.80177	-8.56722	7.08376	-1.43309	-1.2035	1.37058	6.01736
Jurkat only	12.028	-25.3924	5.98008	-4.79403	-4.98695	-6.69646	-5.19205	0.950407	1.53697	0.953149
Jurkat only	13.8157	-14.0462	2.70188	3.84104	4.9995	-0.830003	6.73049	-0.514521	-2.56827	0.482741
Jurkat only	12.262	-11.0759	7.4761	3.93595	0.997136	-8.4874	1.74385	0.669414	0.560012	-5.69893
Jurkat only	13.0438	-15.5396	10.5609	5.46205	4.80233	-7.82171	8.78226	1.02816	7.037	-6.23141
Jurkat only	12.6968	-13.4881	11.8298	12.2185	-0.622111	0.325459	5.3	-0.292849	1.80792	2.34851
Jurkat only	12.6875	-18.0124	7.55957	7.52599	-10.9312	3.14788	0.328259	-0.362683	-1.34864	-1.1552
Jurkat only	12.1624	-18.7378	7.01359	6.57922	-1.22151	0.283733	2.28603	-0.148669	1.78098	1.69221
Jurkat only	14.5305	-24.1928	10.841	-4.58846	-5.22805	6.74753	-4.01869	-0.236996	-1.19313	1.32933
Jurkat only	13.4199	-17.9575	1.01181	3.25272	-2.40678	-4.74723	1.63968	0.143546	-3.81734	1.29227
Jurkat only	15.0334	-10.1466	8.00399	7.50673	-1.9825	-4.0839	2.98108	-0.419735	-5.6733	-2.22934
Jurkat only	13.3267	-17.605	12.3286	-4.20334	-3.42854	-2.32458	-4.40486	0.680047	2.0472	-4.41807
Jurkat only	13.6395	-11.0934	-3.95506	8.1335	-14.0054	0.375663	-2.02031	-0.207142	-0.714663	-3.14996
Jurkat only	14.6136	-20.3441	11.9047	9.74969	-4.88559	-4.71105	-0.00274569	0.166296	2.89997	2.32492
Jurkat only	11.3531	-32.4852	2.5099	0.684369	6.33649	0.502797	-0.0613206	-0.267635	-0.143011	2.79415
Jurkat only	13.1905	-23.7854	7.28283	-2.01661	-5.33982	-2.52381	-6.61217	0.831993	0.597048	1.74248
Jurkat only	13.075	-23.1855	9.27224	4.44071	2.0169	-3.13885	3.49953	0.837752	4.67413	5.4647
Jurkat only	12.5737	-16.9151	4.63707	3.75456	6.20306	0.986232	4.31309	0.0617752	1.66032	1.25401
Jurkat only	12.4977	-20.4656	-4.71188	2.3281	-2.81968	2.8156	0.188313	-0.330218	-4.87221	-1.19158
Jurkat only	16.0376	-15.432	1.43579	4.47303	2.69221	-3.60891	3.66826	-0.186362	-2.98935	0.637971
Jurkat only	12.1376	-21.7265	12.3597	-4.38883	-3.67069	-11.206	1.88459	2.20918	7.90463	3.75517
Jurkat only	13.225	-15.8536	2.16111	5.2798	-6.68476	1.48086	-0.479101	-0.670547	-2.26768	2.88243
Jurkat only	11.8014	-25.2495	4.72213	1.43345	10.4918	0.110384	5.76252	0.896199	1.73776	2.43178
Jurkat only	16.1224	-1.63653	19.5463	-2.71044	-2.69455	5.99378	1.98341	-0.34891	3.07024	0.00261681
Jurkat only	12.8604	-15.1885	-1.21333	2.75595	-6.99985	5.89956	-1.67711	-0.766449	-6.23581	-1.42524
Jurkat only	14.5837	-5.9177	11.86	8.20524	5.23319	-8.31842	1.63346	0.0592723	1.25118	1.6161
Jurkat only	15.3277	-19.0507	3.54466	-6.43704	-6.05196	3.70331	-9.35541	0.795038	-0.363568	0.0455909
Jurkat only	12.621	-17.5626	13.0608	-0.447178	1.56441	-6.65155	4.34838	1.81463	5.95698	2.38456
Jurkat only	13.0404	-20.8479	3.09256	3.87371	0.21742	-6.70375	-5.08809	1.23027	6.1535	2.36223
Jurkat only	14.2719	-9.49728	14.7508	3.95517	0.149174	-1.16156	-6.60408	-0.346056	2.88145	1.42122
Jurkat only	13.3117	-13.4221	7.21586	4.33766	-5.6324	8.08725	4.67566	0.387304	4.32048	-7.51592
Jurkat only	15.6909	-11.5231	7.57028	5.66693	0.124497	-6.40899	1.70307	0.0502372	1.05989	1.84506
Jurkat only	13.8224	-12.1498	9.14808	7.2316	0.433445	-6.71092	3.94795	0.661642	3.7321	-9.38468
Jurkat only	14.5373	-10.7019	12.27	-12.7904	-2.98865	-9.9638	2.19011	2.17792	-0.84072	-1.29646
Jurkat only	13.5498	-24.3503	3.66963	-3.16538	4.80841	0.113224	-0.546779	0.284902	-2.28299	-1.52018
Jurkat only	14.0775	-20.6637	14.8659	-2.23961	1.61732	0.183473	-4.23501	-0.647796	-0.241117	-2.75667
Jurkat only	14.5134	-10.8997	11.2205	2.77171	-0.331302	-13.6942	0.0121103	0.0331294	-5.36373	2.55845
Jurkat only	13.1421	-22.9291	13.5247	-3.26435	1.19355	-1.00835	-6.23027	0.135269	2.11516	0.256552
Jurkat only	12.575	-9.19571	3.67798	-1.26932	-9.14882	9.03137	-0.772946	-0.438369	-3.44347	0.384923
Jurkat only	14.9874	-11.1353	13.0429	3.53655	-4.01541	-5.07057	-2.02993	0.21366	-1.32057	4.13672
Jurkat only	9.73406	-30.6143	-11.1489	-28.5826	-6.74433	-8.93421	17.7001	-4.68352	-4.31568	-3.57786
Jurkat only	14.7243	-18.2356	7.95324	9.73548	-7.19184	-3.90746	0.808082	-1.02893	0.487666	2.19936
Jurkat only	11.6825	-13.0862	10.3733	2.98347	4.44003	-3.60636	5.35244	0.473952	2.9376	2.78724
Jurkat only	12.9135	-8.95027	13.0425	-12.8032	2.96669	-17.7854	10.1951	2.25161	-0.496477	7.69577
Jurkat only	13.3724	-6.90068	13.4621	-1.08502	-6.30354	4.48534	5.81097	-0.121051	-0.80842	-3.78673
Jurkat only	15.0402	-2.14358	14.1248	7.7236	-5.40326	-3.76627	-0.566164	-1.13447	4.06766	2.57004
Jurkat only	15.0005	-16.4254	14.6867	2.26416	1.52278	-4.70021	-3.97161	0.232213	1.58733	4.75153
Jurkat only	14.9173	-13.2061	12.0768	8.4895	-6.51319	-5.52803	-0.71116	-0.373853	-4.04729	3.27352
Jurkat only	12.0109	-24.5254	6.02516	-1.5901	9.30397	7.74022	-2.25685	0.223469	1.39363	3.4737
Jurkat only	14.4078	-17.1802	7.90903	3.71717	-0.400741	-4.10479	6.35104	0.643645	1.42882	1.40883
Jurkat only	14.2691	-7.87486	11.7407	2.25785	0.400629	-2.08158	-7.14927	-0.164593	-0.981214	1.14669
Jurkat only	11.4032	-25.7126	-0.168495	0.931921	-4.1155	3.57328	-0.0819673	-0.138866	0.350507	-0.343897
Jurkat only	16.314	-0.2389	14.4237	-2.4196	-8.07222	6.62	-1.92585	-0.518673	3.49935	2.92796
Jurkat only	16.6724	-9.77748	13.4844	9.10938	-4.05696	-6.06043	4.97488	-0.329778	1.74453	4.94701
Jurkat only	15.2598	-12.3733	7.30103	-0.079467	-8.5657	6.69132	-2.29635	-0.682331	2.0976	2.18386
Jurkat only	13.2995	-15.6456	9.34265	-2.02502	-0.862565	6.6009	6.79587	0.401551	3.07802	1.76121
Jurkat only	13.7937	-16.2512	9.73137	8.4422	-1.37839	-4.47281	0.764952	1.79002	11.0314	-2.95007
Jurkat only	15.3155	-8.99589	4.40949	4.55487	-11.6687	3.89726	4.22735	-0.862862	-4.97162	-1.40604
Jurkat only	13.0366	-16.5251	7.52412	6.73836	2.46638	-3.51593	2.84447	0.616169	5.45078	0.508867
Jurkat only	14.2561	-31.0902	9.68798	-10.3569	-5.56938	-1.55167	0.688119	0.742732	-4.7362	2.33129
Jurkat only	13.8927	-23.1489	3.21754	6.05584	-5.02783	0.382798	2.64423	-1.4673	-5.08517	-0.229767
Jurkat only	14.6816	-23.9634	15.7944	0.798611	-1.71679	1.85176	-0.395756	-0.0592559	-1.47764	3.20364
Jurkat only	18.2036	-16.0469	17.6829	-7.24974	-5.61263	1.25347	10.7449	1.22512	-6.09358	-1.21435
Jurkat only	11.7791	-20.3735	-1.29075	1.63334	-10.5214	7.46881	0.0764742	-0.369345	-2.84843	0.878377
Jurkat only	14.2279	-13.9259	8.14282	8.67708	-4.46834	-4.31957	2.77001	-0.56244	-2.98169	1.95201
Jurkat only	14.4636	-22.3486	6.15387	-11.1205	-1.9403	-2.46627	-0.256094	2.14121	4.57481	-1.3163
Jurkat only	13.123	-22.7195	-0.627711	6.5852	1.11324	0.948123	1.54669	-1.04749	-1.15502	1.10909
Jurkat only	15.1658	-12.1301	10.8775	-3.92871	-9.0481	-15.6461	-0.553237	1.82664	-0.897454	1.53408
Jurkat only	15.3508	-15.7334	8.73322	-14.1579	-10.3386	-15.1978	3.64568	2.31912	-1.38147	-4.14615
Jurkat only	14.0759	-5.57056	0.240546	-11.0778	-3.61849	-9.56398	0.861332	1.43651	5.69058	-5.91393
Jurkat only	16.3728	-12.9897	15.2537	-3.73356	-8.89579	3.71299	-7.71124	-0.911464	-0.743181	1.29546
Jurkat only	13.3411	-14.9271	4.56107	5.33035	-1.53958	0.619715	4.37747	-1.54152	-4.32936	-0.413622
Jurkat only	14.856	-7.20643	14.9786	8.57588	-1.50622	-7.63642	-3.37325	-0.28759	3.25682	3.70039
Jurkat only	13.4553	-12.1435	5.0682	-3.23528	-3.39097	6.26693	4.74418	-0.513757	1.9754	0.757407
Jurkat only	16.1469	-11.4954	13.9244	-12.8458	-6.38642	-3.78837	-2.25036	1.03644	-4.20613	-2.9868
Jurkat only	13.7788	-22.8985	-3.8248	1.50645	-4.36207	-3.77929	2.28844	2.11652	11.3779	-4.68858
Jurkat only	13.2974	-13.0388	8.01709	4.18081	-8.27596	3.77062	5.66697	0.474293	2.98052	-10.6172
Jurkat only	13.1304	-16.866	9.78229	5.64889	3.0314	-1.65693	-5.56569	0.230806	3.63077	5.91011
Jurkat only	12.7988	-25.1483	7.68623	0.979685	-3.87992	5.62781	4.62271	-0.0151744	-2.73192	-0.569177
Jurkat only	13.3955	-16.4232	-1.87989	2.62217	-8.94987	-6.25359	4.20795	1.39181	5.99939	-4.60365
Jurkat only	13.7802	-17.9783	10.9543	-0.0563394	2.46993	-6.11232	-4.24945	0.887007	2.09749	3.27732
Jurkat only	12.0642	-16.4714	2.19982	0.888275	-1.28341	11.4611	0.335133	0.160063	2.33809	3.04979
Jurkat only	13.5985	-15.323	5.93065	4.85569	-6.72542	2.57807	5.81254	-0.60962	-2.31557	-2.55823
Jurkat only	14.4032	-18.9138	18.3205	-3.32009	-4.4909	3.29089	2.2927	0.764118	7.9751	-7.92345
Jurkat only	13.9685	-30.596	9.97268	4.81504	1.45831	5.03657	5.44835	-2.2853	2.87745	3.82491
Jurkat only	16.3621	-15.3122	7.05756	2.25422	-3.20998	-5.07648	10.6789	1.80648	3.87983	-2.20817
Jurkat only	12.9823	-14.664	0.010038	8.05636	-3.34606	1.80655	1.69493	-0.808707	-5.59235	-0.853785
Jurkat only	13.5341	-10.0974	8.79042	5.2222	-4.1678	8.43587	1.99256	-0.731849	-0.73115	-2.54394
Jurkat only	14.7802	-15.9714	11.8616	-8.69095	-13.0188	7.7285	-0.752724	-6.58621	3.77545	3.02866
Jurkat only	15.5108	-8.08354	8.78983	5.6268	-4.31732	7.55174	6.19931	-0.584333	-2.72503	-2.86896
Jurkat only	15.2818	-7.53233	14.6742	-1.95659	5.39321	0.549376	-2.12941	-0.0276551	-3.04232	0.685934
Jurkat only	14.4279	-14.1868	5.37398	-2.07542	-9.22275	5.77448	6.86821	1.19671	-2.4386	1.3648
Jurkat only	14.1515	-18.2767	12.9725	-5.25409	1.66387	2.58292	-2.10672	-0.216012	1.03591	-1.4136
Jurkat only	15.555	-13.8036	7.07985	6.72588	2.07864	-4.39175	1.0499	-0.359417	0.192564	0.570018
Jurkat only	14.7254	-14.75	4.88499	1.551	0.869779	-4.59245	2.57484	0.74412	0.816766	3.58953
Jurkat only	12.4368	-18.8407	2.44522	5.34003	0.067173	-2.46763	0.562634	1.27131	5.25208	-5.67363
Jurkat only	12.6568	-19.0375	11.4607	-0.264219	1.7264	-5.47488	-1.01244	1.31775	6.60983	-9.08831
Jurkat only	14.7814	-15.3702	14.7832	1.56923	-4.95696	-3.34735	-7.3812	0.263088	1.18415	2.6426
Jurkat only	11.0026	-15.8225	7.87723	-1.32405	1.29697	1.72723	-9.44506	-0.40128	-3.45479	-0.463123
Jurkat only	15.1916	-7.77655	13.8765	0.977553	-8.77062	6.44605	-1.90849	-0.624882	-0.284666	4.32736
Jurkat only	14.3701	-16.5156	10.6965	-23.2207	-2.14188	-6.51236	11.1762	2.74202	1.60812	-6.13778
Jurkat only	12.9273	-17.3049	1.59246	7.95649	-6.07727	4.29245	3.06882	0.0507729	-3.33557	0.98781
Jurkat only	12.2644	-22.6635	5.29496	1.67568	-0.868886	2.79103	5.84337	-0.0661337	1.32399	-7.53381
Jurkat only	13.5375	-14.1131	8.62841	9.76401	2.16555	-1.93512	3.47533	0.295879	0.0713274	2.393
Jurkat only	14.3538	-14.6049	5.42541	4.47511	-0.168561	3.17992	5.59876	0.374788	2.12696	-1.90209
Jurkat only	14.5012	-18.7626	10.4566	9.17666	-2.07967	-2.16261	4.44542	-0.189794	0.178145	2.306
Jurkat only	12.4081	-18.9808	1.42163	1.84523	2.14553	-7.73347	1.09301	0.10178	-4.29458	0.496053
Jurkat only	13.8369	-5.17384	10.7526	2.65499	-5.49468	7.17752	0.340511	-1.40294	-1.90751	3.31603
Jurkat only	13.5266	-23.9953	6.86569	-5.85687	2.26433	-2.19589	1.021	1.11359	-3.25788	0.899543
Jurkat only	14.2547	-22.3771	1.1333	0.86096	-5.19733	-1.61029	6.03003	1.02086	-3.88404	-3.78654
Jurkat only	11.8522	-22.7588	7.40254	4.25444	-0.00609847	-4.00589	-0.812168	1.22072	6.26214	4.48758
Jurkat only	13.7174	-17.4187	8.27391	9.57685	-5.57272	-2.5027	4.96921	0.631353	0.561654	-10.1039
Jurkat only	15.3643	-7.17291	8.98827	-0.965809	-12.3739	1.33052	5.03374	-3.87918	-5.2652	-2.62842
Jurkat only	14.0344	-21.1023	7.88955	0.159261	-4.72727	-4.78221	-5.79486	0.0618327	3.50834	2.48765
Jurkat only	16.3641	-10.1657	16.0227	-14.8147	-10.8977	-0.272713	4.94327	2.22316	6.61016	-2.72651
Jurkat only	14.7656	-15.6699	17.2142	-5.82635	-8.34839	2.38061	-8.01732	0.445675	2.31728	-2.67607
Jurkat only	12.4671	-21.9492	4.96957	-6.05852	-5.24861	4.34084	-8.97166	-0.466399	-3.31693	1.70428
Jurkat only	13.8358	-22.3297	11.883	-6.38758	-6.44481	2.39453	-5.55218	-0.298269	-0.700168	-0.848081
Jurkat only	12.8421	-17.9268	8.58919	4.17212	5.17037	-3.41685	3.08172	1.08247	2.30656	1.10062
Jurkat only	12.381	-13.7329	5.14505	6.98488	2.13397	-3.12531	-4.57326	-0.599419	-1.02159	4.21327
Jurkat only	13.5453	-10.9817	6.64225	2.14825	-6.65889	4.01541	4.20564	1.4108	6.32608	-10.6862
Jurkat only	14.417	-17.2074	12.05	-3.55203	-3.50597	4.35413	-6.8427	-0.0156392	-3.81425	0.293057
Jurkat only	13.1575	-9.94518	4.51299	5.43058	2.6038	-6.17662	-3.45412	-1.49382	-0.881692	4.38477
Jurkat only	14.4516	-15.706	10.5079	7.91144	-3.59642	-5.70446	-3.14771	0.0225774	0.382651	3.80125
Jurkat only	14.6515	-23.1866	5.29285	7.44713	-9.16839	-1.08087	1.92068	0.7431	1.91894	-0.233548
Jurkat only	14.8712	8.64835	4.65979	-9.07717	-11.6265	-3.80942	-0.0458151	-1.55762	10.1369	5.94498
Jurkat only	12.2668	-31.2225	4.63433	4.79755	7.66725	0.908016	4.32687	0.405159	0.652807	4.08166
Jurkat only	13.5182	-14.9872	3.0636	-2.71894	1.06927	11.7003	2.84759	0.0477519	3.26596	4.54981
Jurkat only	14.256	-12.7635	15.7375	3.04868	-3.53245	-5.35969	-3.42337	0.699802	-0.549102	5.01507
Jurkat only	13.6913	-21.8448	7.34261	7.82148	3.29546	0.933018	7.04226	0.577256	1.80492	4.849
Jurkat only	10.3446	-23.8754	-9.6924	-0.369616	-9.92185	3.40283	-4.50383	0.486249	-0.983869	-1.14302
Jurkat only	15.1455	-25.4163	15.9594	0.439969	-4.6393	-4.91387	-6.35737	0.375538	0.154257	5.50853
Jurkat only	13.5563	-16.2787	9.54124	4.78233	2.55511	-6.3027	7.14664	1.20512	6.65025	-8.40962
Jurkat only	14.6377	-11.9794	14.164	4.84651	-2.32298	-3.29684	-6.39817	-0.154114	0.34585	1.13472
Jurkat only	16.7976	-12.2247	16.8289	-8.35697	-5.91422	0.92626	-1.87692	0.0675017	1.45949	-1.95963
Jurkat only	10.3232	-17.8804	3.37578	5.66628	5.83433	0.649645	7.65211	0.312804	1.37408	0.857664
Jurkat only	15.4353	-5.18063	13.0351	-2.84215	-8.68057	4.78857	-2.37809	-1.52332	-3.07946	2.2807
Jurkat only	10.816	-27.9568	-4.98874	-0.197093	-1.12494	-0.701341	-6.56154	1.95425	10.1951	7.10162
Jurkat only	15.6392	-9.45844	13.7802	8.36601	-4.61627	-7.96628	2.50561	0.389532	4.07679	2.73439
Jurkat only	16.0816	-5.50485	11.7753	-2.17527	-4.82605	4.67917	7.57898	0.958509	3.3126	-3.6525
Jurkat only	13.5959	-20.6782	5.85594	-6.19456	1.01879	4.7993	-3.94336	1.76882	9.59169	-7.09991
Jurkat only	13.2134	-14.3181	13.7246	6.54635	-0.22533	-5.11002	-0.994487	0.158716	-0.758193	5.09869
Jurkat only	15.765	-7.25593	15.6615	4.05723	0.854524	-4.48937	-5.54413	-0.495035	-3.46123	0.468664
Jurkat only	15.5255	-20.4694	1.63036	7.52352	-3.05708	1.91775	1.66354	-1.43966	-2.30205	2.02827
Jurkat only	14.4251	-17.4341	5.53127	6.28532	-2.56401	0.998651	6.81382	0.147567	-2.41255	-3.79209
Jurkat only	14.1557	-16.1931	9.0687	-1.24331	-0.00866976	-5.68758	-5.40143	0.588362	-3.17496	-0.132487
Jurkat only	13.8454	-25.8121	11.9	-9.10596	0.294923	1.13296	2.74767	0.423611	-4.82402	2.67581
Jurkat only	13.9358	-17.6178	5.93433	10.5686	-0.303281	-1.8287	1.43905	-0.355871	-2.71733	5.64013
Jurkat only	12.535	-21.7689	-0.350185	3.12869	4.52746	-1.43171	5.8889	-0.264947	1.97831	3.49929
Jurkat only	10.8347	-22.2405	1.12462	7.92847	-3.34183	4.18638	6.00458	0.0462508	2.44258	1.86181
Jurkat only	12.8315	-23.1289	-1.33898	4.48913	-1.68329	-9.32878	-3.72946	0.979761	5.64421	-1.59936
Jurkat only	10.2258	-32.4463	-8.40643	-7.8644	1.92597	5.51203	-1.26522	2.22554	12.7969	10.5095
Jurkat only	13.3416	-20.5711	-6.65541	2.21351	-17.2867	-0.851686	-0.268763	0.236541	0.232035	-0.113286
Jurkat only	15.6894	-10.7528	9.82001	0.335589	-5.03043	-5.15422	-10.3906	-0.185186	-3.44063	0.522586
Jurkat only	15.4163	-5.20789	7.52579	4.85391	-7.71354	6.00198	3.11192	-0.703262	-2.08505	0.39195
Jurkat only	15.1412	-20.6175	1.19804	7.06167	-4.29064	3.32193	2.57844	-0.249288	-3.92031	-0.11957
Jurkat only	16.1125	-15.7856	19.0457	-2.3076	-6.47245	1.11193	0.600738	0.0745925	-0.222208	1.75221
Jurkat only	15.3209	-14.2988	7.75423	10.1388	-3.17369	1.73409	2.7218	-1.01965	-0.183581	0.870074
Jurkat only	12.9534	-16.7617	-3.58073	2.28367	-9.94383	7.36994	-0.904541	-0.334791	-2.73698	-0.809065
Jurkat only	12.4006	-16.6089	11.246	4.05853	6.18818	-0.807162	-1.16181	0.241991	-0.60075	4.71574
Jurkat only	13.2349	-21.9851	1.8636	8.55625	-6.85683	1.31906	1.25732	0.232422	-0.260803	2.60946
Jurkat only	13.8652	-16.1491	10.6898	7.91489	-2.93387	-2.48511	1.07579	-1.16034	7.27291	5.06735
Jurkat only	14.0675	-15.2367	10.0539	-18.6095	2.37582	-0.315928	3.74595	1.11979	0.997449	-4.05096
Jurkat only	14.9912	-1.49901	17.4194	-1.48194	-5.95133	9.75543	-1.7104	-0.630951	2.33087	2.26113
Jurkat only	13.8042	-17.8978	5.61801	10.728	0.254953	2.44135	2.03788	0.573186	4.24316	0.529003
Jurkat only	13.4458	-3.56311	2.34172	7.11401	-6.3404	-7.87064	1.79995	0.264989	1.10331	-5.24317
Jurkat only	15.1183	-29.6562	10.6804	-1.29328	0.6816	-1.07663	0.865948	0.827024	1.26585	3.06697
Jurkat only	13.9847	-13.306	11.7707	11.3747	-0.814156	-1.32273	-0.301809	-0.682451	1.15537	3.85208
Jurkat only	16.2737	-16.7955	15.1846	1.27073	-7.50718	-3.21684	-5.82562	0.26334	0.634833	3.88345
Jurkat only	15.7679	2.24239	17.9546	-0.227829	-6.56627	6.24379	3.17245	-0.745712	-0.54302	1.23275
Jurkat only	11.3361	-16.2879	7.00296	-5.83528	-13.814	-1.77033	-8.86996	-0.581283	-2.55077	-5.22418
Jurkat only	13.385	-17.783	11.9474	4.64647	-1.38001	-10.4769	0.253872	1.00875	7.26844	-7.60325
Jurkat only	13.434	-14.2978	6.37601	8.5577	-1.11944	-0.888797	4.62301	0.499985	4.47484	-6.93198
Jurkat only	12.8913	-24.8324	-3.69453	3.45683	-8.65745	5.24135	3.21462	0.63433	0.686553	-0.88791
Jurkat only	14.4501	-11.1813	6.91504	7.43025	1.11908	-5.04218	-1.22035	-0.13439	1.07381	2.9289
Jurkat only	15.4034	-12.4533	11.5898	-4.92306	-4.31363	-1.11483	-1.97477	-0.184393	-7.153	-0.679674
Jurkat only	12.5369	-8.33566	13.0033	10.1501	4.93037	-3.36198	7.458	0.8002	3.80245	4.82507
Jurkat only	13.5143	-14.2369	1.60187	7.02612	-4.85255	2.60663	2.63102	0.62134	1.03167	-8.84487
Jurkat only	14.8796	-25.8966	10.718	5.53904	2.07422	-0.463349	3.34614	0.00324657	2.03127	2.5501
Jurkat only	13.0323	-28.8142	2.45824	-9.54262	10.5559	5.49185	-0.145294	1.29146	4.06686	6.60963
Jurkat only	12.9062	-24.9917	-3.3036	2.92334	-2.25642	1.7916	2.35728	0.375918	-3.9024	-0.909675
Jurkat only	13.9186	-16.603	9.2084	9.36588	1.64985	-0.144603	4.08968	-0.474943	2.22874	2.29358
Jurkat only	15.4074	-15.614	17.0817	0.104375	-2.64667	4.54575	-4.73032	-0.412233	2.44583	-1.05757
Jurkat only	13.3209	-11.7643	6.69736	10.5957	-5.23488	-1.44361	2.74467	0.0881085	1.96813	-1.28848
Jurkat only	14.0493	-14.8183	8.74297	-3.30102	-8.57966	8.96179	-0.450188	0.643916	0.370191	2.56415
Jurkat only	12.789	-10.1594	8.86881	0.331717	-3.76372	6.82434	1.68411	0.110762	1.87331	1.19811
Jurkat only	11.6751	-18.5153	-1.33439	8.51053	-8.32356	6.08277	0.296852	0.0817109	-1.0064	3.48618
Jurkat only	14.9157	-7.01752	15.8122	6.02245	-4.6256	6.95389	8.21051	-0.646736	-2.50174	-0.594338
Jurkat only	13.0963	-12.808	7.84963	3.33545	-5.65877	5.12081	0.620716	-0.309625	-3.18837	0.801632
Jurkat only	11.0457	-23.2842	0.45217	2.41186	9.91555	1.95126	4.99512	-0.117487	2.45208	4.87435
Jurkat only	14.4524	-13.5352	14.4699	2.39405	0.462821	-4.49293	-5.16424	0.225107	3.73661	1.9121
Jurkat only	13.0521	-21.356	0.15755	0.348663	-0.134012	-4.88963	-0.240966	0.568604	0.121619	5.48992
Jurkat only	13.8269	-2.19953	14.0971	-15.4265	-4.31295	5.75122	3.71667	0.785238	-0.166417	4.50589
Jurkat only	13.3385	-13.2366	9.40263	2.80852	2.95236	-8.76377	-0.653595	0.632606	3.57771	0.924138
Jurkat only	9.63737	-21.9655	-8.50185	5.40617	-6.62312	-0.0418632	-4.55903	-1.47612	-3.32402	-0.755735
Jurkat only	12.9719	-14.065	4.62398	7.46535	6.00596	-2.12297	4.91528	-0.197122	4.37084	-8.30882
Jurkat only	13.6043	-16.3121	8.68029	2.80816	-5.64226	6.6391	2.87107	0.0372106	0.50719	0.318765
Jurkat only	14.536	-8.8153	16.7349	-8.93641	-1.71348	-7.98225	1.26853	1.59767	4.12997	-12.0601
Jurkat only	15.0521	-15.2128	11.3958	4.9531	-9.97869	-0.192789	5.09719	0.0137803	-3.35084	-0.35239
Jurkat only	14.1156	-18.4667	7.15324	5.93645	-5.92031	-0.83007	5.88307	0.804747	5.92322	-10.363
Jurkat only	14.7695	-13.1184	8.78625	6.84764	-2.60423	-5.52266	0.130912	-0.637031	-1.06689	-0.016972
Jurkat only	12.2698	-20.1841	4.38487	3.92343	-3.402	0.061054	1.80365	0.106866	-0.472333	1.20936
Jurkat only	13.1214	-11.4443	9.07721	3.10837	-6.09238	6.23765	1.37888	-0.660287	0.49509	0.481428
Jurkat only	13.6809	-10.1357	11.6544	9.92262	6.24406	0.1243	3.65562	-0.0860113	1.7756	3.66928
Jurkat only	15.9729	-4.10098	12.2578	-3.22918	-3.36799	10.6682	1.22193	-0.554482	3.75774	1.56133
Jurkat only	15.6223	-15.6371	3.90274	6.58622	-12.0047	6.45434	-1.11821	-0.275868	-1.29435	1.35033
Jurkat only	13.4141	-18.8191	0.719261	7.7313	-3.8098	2.02483	1.88025	-0.662224	-3.48617	1.53088
Jurkat only	15.3745	-20.4317	0.298571	3.60667	-3.36077	-2.27763	4.0649	0.0490041	-2.63348	-3.17756
Jurkat only	14.5919	-16.1051	-1.07082	5.32963	-15.196	-1.20779	-0.100458	0.588682	1.15062	0.47923
Jurkat only	13.8882	-20.735	3.48651	4.99007	-9.03447	3.62344	1.36148	-0.446476	-5.84569	-0.252853
Jurkat only	13.8633	-22.9247	10.1178	-1.94453	0.466112	4.27889	-4.11345	-0.0386826	-0.0387975	-0.719431
Jurkat only	12.6245	-18.5724	5.36495	8.26851	-9.43666	-1.83476	-1.25533	0.81703	4.01745	2.40681
Jurkat only	12.7409	-22.7942	12.0724	-3.18934	0.0984301	1.80627	-4.0802	-0.122844	1.81527	-1.5788
Jurkat only	14.6	-15.7543	8.05489	5.10124	-2.49192	-2.92084	-3.16531	0.116622	3.7685	3.6272
Jurkat only	10.87	-24.4257	-2.6785	5.98878	-4.6624	-0.487545	-0.469332	-0.579867	0.178125	1.36925
Jurkat only	15.153	-15.7956	6.50009	0.743556	-3.6027	-7.57345	-4.34752	-0.720837	-4.43292	0.888582
Jurkat only	13.9597	-17.889	-4.87634	-10.8943	-7.90424	-18.2519	7.81294	4.12843	2.10101	4.19583
Jurkat only	15.827	-12.6257	10.6113	5.77102	2.66715	-3.92156	6.81647	0.895847	5.03601	3.75712
Jurkat only	11.4641	-7.62421	19.1031	5.00311	-1.0394	-9.71372	0.357993	1.15824	7.43463	-5.05804
Jurkat only	13.7679	-19.287	5.96923	7.31404	2.65034	5.80854	7.5549	-0.446309	-4.8858	-0.0867101
Jurkat only	13.1496	-18.1086	10.2531	2.82212	-1.24128	-10.5033	5.3313	1.3833	6.11542	-8.21705
Jurkat only	13.5723	-19.0648	7.8839	1.2945	-1.00247	7.37422	7.44744	0.961739	4.38689	-0.645137
Jurkat only	13.7936	-12.7302	11.432	-3.27391	-9.665	7.76724	2.44357	0.73948	8.05701	-4.71033
Jurkat only	11.9604	-16.1299	9.26813	7.15351	-2.69911	-5.52972	-3.60976	0.186135	0.19651	5.59473
Jurkat only	12.4446	-5.16343	14.4998	8.86429	5.0882	-3.20266	5.09645	0.270064	1.88109	4.22676
Jurkat only	15.1174	-14.1103	3.96423	9.29664	-3.94801	-5.19021	-1.53209	-0.158926	-0.339058	2.88916
Jurkat only	13.1788	-19.9725	2.11414	5.70552	-0.828853	1.14377	3.67417	-0.00654725	2.18461	-10.5232
Jurkat only	12.6649	-21.679	9.25143	-0.129107	0.790495	-2.88874	-8.60751	0.350142	-0.709265	4.08475
Jurkat only	12.2236	-18.4715	0.925897	7.39112	-2.64249	5.10559	0.935231	-4.55167	-3.10121	-2.32568
Jurkat only	11.5432	-23.9149	1.7584	6.07051	1.91918	3.77026	7.00103	1.09165	4.01465	-8.54796
Jurkat only	11.743	-26.3925	2.92528	-8.92896	-1.40475	-1.8246	-4.63226	1.26969	2.91837	-3.34479
Jurkat only	14.6671	-19.4244	14.7338	-2.61161	-10.6831	-5.41462	-4.13218	-0.820117	-3.88441	4.69636
Jurkat only	16.4232	-11.635	17.0254	3.23576	-5.95149	1.35751	-2.71797	-0.372413	-0.798607	1.40738
Jurkat only	13.6241	-20.2807	8.53607	-0.649291	3.63548	-3.17909	-0.11581	1.15219	1.69904	3.80783
Jurkat only	15.876	-16.3238	7.3451	6.60421	-7.22543	4.3111	3.81948	-0.198612	-1.90769	-1.42003
Jurkat only	13.7591	-10.4247	6.27274	1.56133	-5.70434	6.22871	3.56661	-0.761969	-4.41575	-0.241956
Jurkat only	10.1345	-26.0277	-9.5908	2.40714	-7.15992	-3.34476	0.687686	2.27765	8.67315	-4.53034
Jurkat only	13.2236	-16.6824	-1.51077	4.49905	-3.70824	5.50426	-1.26099	-0.38372	-3.10538	-1.26965
Jurkat only	14.5929	-11.4197	8.91265	2.20675	-10.2177	8.04428	-2.86658	0.0277574	1.75123	1.89184
Jurkat only	11.7081	-13.2495	12.7357	2.72843	4.77958	-4.94271	-0.972219	0.482383	3.1943	1.3251
Jurkat only	15.3965	-17.0012	9.47846	6.06894	2.97776	-5.02068	5.65933	1.62925	8.10434	-5.75848
Jurkat only	14.9641	-9.16945	13.8169	3.05979	-11.0167	8.59184	0.467747	-0.362864	2.91038	1.11637
Jurkat only	13.0147	-27.6546	2.24502	4.3318	-3.63066	-0.177618	-3.83291	0.865431	7.52848	7.48098
Jurkat only	15.6293	-10.0763	13.3401	-7.21501	-7.97738	6.41825	4.85278	-0.430246	-3.34962	-1.11506
Jurkat only	12.8296	-21.6809	9.77278	-4.61513	2.07845	5.08355	-1.48695	0.636841	3.67325	-0.705595
Jurkat only	14.3443	-19.1236	7.28787	7.52206	-3.9827	-0.440336	0.242132	-0.850319	-3.57144	3.4775
Jurkat only	18.1145	-9.0132	19.3373	-0.603774	-7.14466	1.0468	-1.29923	0.843205	6.12815	-8.67938
Jurkat only	13.7262	-15.9897	8.84875	5.44672	0.568767	0.389513	-8.19799	0.528581	1.28018	4.52697
Jurkat only	14.4233	-6.07256	8.02569	-21.3393	-4.15978	-17.5768	7.36227	3.05641	6.10374	-6.20653
Jurkat only	14.5966	-17.1864	8.35433	9.13546	-2.72854	-4.30505	-2.99641	-0.125371	-0.0386258	7.83195
Jurkat only	13.1972	-26.3171	5.50975	7.18744	-6.94813	2.30809	3.30519	0.303612	1.4534	2.48965
Jurkat only	13.5925	-21.2975	8.9632	0.9533	-9.93921	1.95261	-1.70626	-0.313156	4.0258	2.83266
Jurkat only	14.7109	-14.9082	6.36057	3.48774	3.97544	-8.97168	3.692	-0.707403	-0.685748	0.906858
Jurkat only	17.4897	-6.96638	19.2521	-5.37524	-5.88648	1.16267	-1.653	-0.669834	1.29109	-0.34172
Jurkat only	13.534	-22.9065	11.3968	-6.88969	1.75137	-3.01938	-0.16434	0.454633	-5.11066	0.114636
Jurkat only	14.5809	-3.18521	14.0167	-2.81092	-0.223944	-12.4603	-1.50207	-0.840913	-4.9235	-3.10677
Jurkat only	14.7165	-18.1246	2.82001	1.6165	0.383285	-3.76221	3.60205	0.538036	2.39693	0.728072
Jurkat only	15.2533	-10.359	11.3887	-0.415481	-3.06321	4.64254	5.43405	0.123877	7.36221	-7.91359
Jurkat only	13.0541	-20.2721	3.3645	-0.146905	-7.67084	1.46307	-10.5524	-0.0850445	-0.629685	1.10164
Jurkat only	14.5948	-8.27118	11.6693	-0.178321	-9.91246	8.91348	0.631234	-0.869891	0.311541	2.81976
Jurkat only	13.2846	-17.7549	5.33529	6.19378	2.13304	-1.15888	-3.95767	0.320808	3.24242	5.20088
Jurkat only	15.538	-18.7759	12.4554	9.65175	-5.94562	-4.90745	-1.57355	0.256698	3.63556	5.72011
Jurkat only	12.6052	-15.7883	8.85374	0.746909	0.89974	-2.44986	-4.78057	0.407059	1.67296	1.70473
Jurkat only	14.0823	-23.2499	2.3828	3.22122	-5.7129	0.414951	4.22952	0.904348	-1.99584	2.35593
Jurkat only	8.66428	-24.9819	-11.1341	-0.838923	0.699535	0.323018	0.0289391	0.726228	4.04388	5.78197
Jurkat only	13.6176	-18.6961	9.16582	-0.653174	1.16761	4.45451	-0.938931	-0.719261	-3.16643	0.59689
Jurkat only	9.31265	18.7328	25.4257	-16.347	-18.3362	-22.3797	21.4763	-0.519569	7.95047	32.6422
Jurkat only	15.0506	-3.38341	25.1198	-0.812981	-7.56382	2.50951	-3.42107	-0.521067	-2.88342	1.33917
Jurkat only	10.2959	-20.7523	2.31739	-1.33107	-11.5089	2.8147	6.09982	1.60217	3.2188	-6.86496
Jurkat only	14.2521	-19.7628	7.18297	6.69561	1.23588	2.11705	2.73285	0.0391471	-3.07276	0.771185
Jurkat only	15.1815	-10.311	17.4103	1.25529	-4.12531	-8.83479	-1.16251	1.75099	6.98983	-7.85909
Jurkat only	15.7139	-15.374	14.5979	6.02446	-12.9339	-3.80688	7.3618	0.401108	-1.77925	-2.22291
Jurkat only	16.5881	-8.76474	11.8191	-10.3675	-1.77299	-8.75594	-1.00749	1.42196	-3.14386	0.140947
Jurkat only	12.247	-23.4211	8.85889	6.84699	-2.02027	0.133017	1.10769	0.289602	-1.4897	0.231691
Jurkat only	14.4371	-16.8419	-2.155	2.68236	-11.724	1.81369	-0.706336	-0.321141	-7.1501	-0.985958
Jurkat only	12.9962	-17.3567	11.1499	2.19619	2.99044	-2.3267	-1.15108	0.386841	1.49973	3.51698
Jurkat only	14.4882	-13.36	-0.859335	0.591297	-13.4458	-0.408659	2.06332	-1.06042	-12.1926	-1.60152
Jurkat only	11.3911	-14.3634	0.697783	3.11693	-8.72786	-1.40661	7.26292	0.540512	-2.31719	4.48742
Jurkat only	13.1255	-19.6328	7.0764	7.49465	-0.011292	-4.8783	-2.13334	0.189496	1.87418	4.84041
Jurkat only	11.8424	-15.0734	2.25161	4.71553	-6.77815	2.78321	1.91003	-0.334397	-2.82352	-2.51575
Jurkat only	13.7874	-9.61726	13.7452	-1.0568	-1.70152	-3.40136	-9.74364	-0.761878	-3.37514	-0.407615
Jurkat only	17.5806	-11.9891	12.4904	-6.02016	-1.18115	2.59977	-1.72359	0.485346	-2.06591	0.542663
Jurkat only	13.9873	-16.2468	0.0917391	6.08195	1.00637	0.354071	2.98494	-0.681214	0.156669	0.0676218
Jurkat only	16.0704	-4.54559	12.876	3.96614	-0.78609	-7.49298	1.12003	0.746597	7.05681	-6.85222
Jurkat only	14.1952	-18.9481	-0.98592	4.97004	1.56322	-0.364596	-4.46395	0.35441	0.750929	4.79337
Jurkat only	12.5158	-23.7964	7.36095	4.88826	1.46456	-4.95294	2.47395	0.0964706	7.60966	2.62442
Jurkat only	14.1414	-26.7864	-9.00182	2.06894	-2.77939	1.20616	-1.03737	0.55636	-1.55203	2.76292
Jurkat only	13.7585	-13.1583	5.52689	10.9395	0.719989	-0.752921	4.10801	-1.0739	-4.62117	0.570092
Jurkat only	17.8397	-7.43171	14.0017	-5.85395	-13.409	-1.02288	8.1566	1.61741	-2.35828	-1.30824
Jurkat only	12.5985	-14.5147	0.867074	5.99089	-4.08921	-4.6363	2.21707	0.713367	1.8556	0.560269
Jurkat only	13.9395	-17.9392	1.0246	9.23362	-1.38248	-0.98924	-2.06138	-1.03918	-0.132095	2.40816
Jurkat only	13.2656	-20.3489	-0.535697	5.84892	-0.164724	0.766453	-2.29934	0.210914	0.0285857	4.25292
Jurkat only	13.9537	-15.3398	2.42473	1.25222	-5.73668	5.53626	0.643912	0.032164	-0.216852	-1.6219
Jurkat only	14.2593	-17.9825	12.7814	-3.14906	-4.12141	-8.75413	-3.80707	0.115675	-4.59834	2.8098
Jurkat only	12.4518	-24.2102	-2.61854	5.07752	-3.83477	-3.49043	-5.49399	-0.332195	0.839439	3.43106
Jurkat only	13.1048	-16.6837	7.96857	7.97874	4.03469	-2.81103	2.12728	0.808426	5.16983	2.68214
Jurkat only	12.8499	-25.7538	5.04447	1.17221	-0.499627	-5.99113	-2.31971	1.34317	6.054	6.02816
Jurkat only	12.7314	-5.3931	6.65663	-14.4366	-4.20044	-23.0008	12.5448	3.67508	7.60766	-0.976716
Jurkat only	12.2312	-22.0047	2.22242	6.26816	0.926162	-1.34903	1.38266	-0.539754	0.398117	2.08784
Jurkat only	13.6501	-15.3349	5.67243	6.57687	-1.77452	1.29249	4.76159	0.672858	1.24708	-2.0413
Jurkat only	12.1172	-22.5524	5.02057	-10.6721	4.05515	0.0978962	2.68876	1.43125	10.2385	-3.92645
Jurkat only	13.0874	-22.519	1.43075	5.10096	-2.03908	-0.89053	0.509225	0.1281	0.857808	1.01657
Jurkat only	15.4146	-14.6807	11.146	-6.48989	-5.68566	-2.75781	-9.51974	0.557715	-0.506281	-1.69239
Jurkat only	13.9113	-9.5245	7.09161	7.07646	-9.99139	2.60284	4.98451	-0.389679	-2.54204	0.45094
Jurkat only	15.1002	-10.3785	7.23731	6.83024	-9.23106	5.52137	2.43326	-1.23027	-2.77618	0.261725
Jurkat only	14.4223	-19.6368	4.69222	5.92275	-1.2546	-2.05081	5.58276	0.634932	2.58214	2.86037
Jurkat only	13.8342	-18.15	7.7745	8.6699	-1.63763	-3.67345	-3.14869	0.138487	0.635697	4.05039
Jurkat only	12.6545	-17.4821	-2.06113	0.830051	-9.51401	5.36165	-4.5297	-0.666158	-4.2951	-1.13494
Jurkat only	13.286	-21.4826	3.08882	8.22368	-9.89279	-3.51679	-3.15533	0.987435	5.44048	2.31907
Jurkat only	12.0442	-15.3292	8.9644	2.42896	6.63687	-3.02039	2.83252	1.02994	4.0677	1.56358
Jurkat only	13.5624	-17.7155	11.4478	-4.93347	0.697866	9.60751	-8.10083	-0.331574	-2.95867	0.55306
Jurkat only	14.3424	-16.8198	4.42467	-17.8635	-10.0469	-11.7414	-3.76269	0.610319	0.85174	1.38401
Jurkat only	15.2682	-13.3017	13.8035	-0.892496	-0.170995	6.79796	7.68832	0.523667	1.1721	-0.987955
Jurkat only	15.0483	-19.3951	10.3918	5.43872	-4.57166	-0.391803	6.89589	0.861658	-3.27192	0.363951
Jurkat only	15.0312	-10.0764	5.91827	-3.44497	-4.73726	6.87392	-0.50703	-0.0735186	-3.71155	0.633424
Jurkat only	15.3393	-13.1725	3.76983	-3.93843	-4.65292	-9.36626	-7.57486	0.819733	-1.36914	5.01946
Jurkat only	9.76122	-27.0784	-5.37797	-7.23385	0.120885	-0.129856	-3.71295	0.195139	0.362368	-0.10691
Jurkat only	14.5723	-17.0353	1.08547	7.98816	-5.54448	4.0351	2.39241	-1.47299	-5.72106	-0.261431
Jurkat only	13.259	-17.8063	13.2868	4.98255	1.93213	-0.793507	-2.88765	0.462006	5.44557	2.75252
Jurkat only	14.2584	-9.80475	9.87403	4.58662	1.9793	-5.99761	-2.0878	-0.23068	-2.86769	1.22169
Jurkat only	12.1871	-18.6372	1.72985	7.83218	-6.71136	-2.1457	-0.936571	-1.46791	-5.25139	-0.00811525
Jurkat only	16.2655	-4.21912	14.3658	4.10328	-9.3519	4.43759	1.56969	-1.21035	-0.707305	0.632984
Jurkat only	13.3674	-18.1668	-6.20953	-0.0397367	-10.3229	-2.06862	2.16935	0.443763	-0.144878	-12.829
Jurkat only	15.4384	-13.6384	7.79341	0.897112	-8.4546	8.17012	1.40295	-1.19885	-2.15731	2.27698
Jurkat only	15.6393	-22.6984	16.5624	-5.34602	-3.39662	4.95851	-0.237146	0.910373	-2.28402	3.20299
Jurkat only	15.5951	-17.4422	19.3805	-2.48215	-7.14838	3.33249	-2.22341	-0.395787	2.84774	2.98299
Jurkat only	12.552	-16.0823	0.948949	3.20232	-9.93702	-4.29014	2.36153	-0.996832	-4.36115	0.577168
Jurkat only	13.056	-15.3318	2.97595	-1.45499	-3.06568	3.22594	10.9163	1.25898	-0.631159	-4.57224
Jurkat only	14.326	-6.7042	8.65375	-7.37656	-3.61386	9.2058	-0.273843	-0.46067	1.62429	2.68145
Jurkat only	12.7356	-33.7817	3.07182	-4.92299	-0.67018	3.19323	0.440621	0.172661	-0.187449	3.40852
Jurkat only	13.1323	-13.0921	4.06319	1.78182	-3.43715	1.63033	-3.36357	0.214608	0.772086	-6.56423
Jurkat only	14.3951	-11.5503	7.15639	5.21752	0.938452	-9.09166	0.730284	1.03338	6.40339	-6.93158
Jurkat only	14.9992	-19.4642	8.50438	-3.04718	1.46428	10.7489	1.02859	-0.482448	-3.09041	0.284759
Jurkat only	12.4519	-7.14885	9.56473	6.53883	-0.924934	-9.2956	0.0476448	0.773414	7.5327	-5.80936
Jurkat only	15.1033	-11.5839	4.14735	2.55456	-7.93234	6.95609	0.135195	-0.498661	-1.67237	-1.98316
Jurkat only	15.4023	-23.9221	12.6424	0.581974	-5.66509	-3.91548	-7.6285	0.546125	5.71062	3.13619
Jurkat only	13.1731	-17.4493	1.385	6.06893	-0.381876	-4.46308	-4.97067	0.0627336	2.61441	1.48809
Jurkat only	13.8297	-19.1176	-4.58604	-23.6188	-4.40514	-20.8043	6.04144	3.67644	5.26015	-1.21718
Jurkat only	14.1018	-9.51104	2.90228	2.03388	-9.34562	0.834117	2.69305	0.222516	-2.58494	-11.7324
Jurkat only	14.8662	-13.7098	11.9587	-0.155245	0.36522	-1.45096	-8.33665	-0.0665213	-5.03818	1.60108
Jurkat only	15.2175	-17.0034	12.0384	-0.33686	-2.77535	5.36427	-6.8894	0.349119	2.85219	2.05698
Jurkat only	13.605	-11.5816	10.6435	5.08191	1.70876	-6.98493	-2.8878	0.00408509	-3.23541	3.09245
Jurkat only	13.8763	-20.3061	17.4089	-5.27566	-2.57013	-3.48633	0.418402	1.5167	5.33824	2.25407
Jurkat only	14.2855	-19.8165	16.2946	-1.90729	-6.74197	0.347631	-1.76455	0.387417	2.82345	-0.0736637
Jurkat only	13.7353	-12.92	8.31037	6.34603	-0.127413	-2.69839	-3.16252	-0.274968	0.701814	3.43185
Jurkat only	13.2793	-10.8854	11.6449	3.87887	7.73943	-8.45935	7.53926	0.141553	1.38433	2.82038
Jurkat only	15.1795	-6.89444	13.8463	6.19098	-2.35593	-6.08763	0.706788	-0.358041	-1.75984	2.16111
Jurkat only	11.7207	-26.9428	0.454664	0.0399023	1.79756	-0.271999	-5.1176	0.341372	3.07619	4.31062
Jurkat only	13.6443	-12.9535	5.98239	8.37834	-1.16467	5.1228	2.31977	-0.624378	-4.68828	0.981464
Jurkat only	12.3043	-18.7956	-3.55474	10.5658	-1.60872	4.98807	-2.79666	-0.592771	-3.47235	1.17641
Jurkat only	15.6747	-2.11944	10.692	-7.96205	-21.2753	-7.4198	-2.27831	1.29064	1.28626	-4.94784
Jurkat only	12.8489	-23.6987	1.26775	-5.76988	-1.89143	-7.88826	6.2162	3.31173	5.77672	-1.50343
Jurkat only	14.8966	-16.0108	-0.0380782	6.83027	-4.91416	2.83993	0.642856	-1.30739	-5.86812	-1.29503
Jurkat only	13.618	-9.52656	12.8781	-0.153378	-6.39085	5.30783	3.15867	-0.199642	1.67034	-0.446491
Jurkat only	15.1669	-15.3028	-0.0413511	-4.72765	-8.97502	-7.26452	-5.65423	0.313568	-0.726152	-6.6185
Jurkat only	16.93	1.34572	13.0321	-7.3714	-8.99772	-0.497522	6.0547	-3.80626	1.679	-3.98128
Jurkat only	16.5706	-8.10478	18.7624	0.0262751	-8.84685	5.74125	-3.07218	-0.499025	-0.385588	-0.565769
Jurkat only	10.6223	-36.4759	-4.34229	-11.6569	-2.56193	-12.821	1.38134	3.2839	8.48768	6.0935
Jurkat only	14.3151	-16.2857	14.0768	7.96109	4.54059	-1.6729	7.59696	0.343034	8.79323	-5.36423
Jurkat only	15.2123	-11.1513	5.62804	-4.3111	-7.13676	-12.082	-5.70358	0.708222	-4.41826	0.561186
Jurkat only	15.7746	-19.6034	3.64786	6.58676	-6.47421	-3.68328	0.162758	-0.892772	-6.81429	0.268074
Jurkat only	13.654	-16.7208	1.96758	3.89397	-8.38952	6.23462	-1.0609	-0.64784	-5.1953	-1.41743
Jurkat only	13.7744	-12.1803	9.62056	4.13712	-2.56538	-6.43784	-8.61866	0.187044	-1.82834	1.82733
Jurkat only	14.1343	-18.9029	12.231	-3.03648	-0.290265	-8.23374	1.63576	2.3293	9.10617	-5.91558
Jurkat only	13.4574	-29.5275	13.8829	0.908052	3.91299	-6.3495	8.4475	-1.06761	1.84626	2.66247
Jurkat only	10.0186	-26.1824	-6.11888	-14.4916	-2.36034	-8.15369	16.8572	1.39616	-3.83838	-4.47626
Jurkat only	13.6825	-10.7837	7.8208	2.14833	-4.28967	9.83876	2.68517	-0.364847	-0.693332	2.77097
Jurkat only	12.9489	-12.9962	18.6349	0.568376	4.331	-2.96316	-0.655442	0.627416	1.50588	2.55771
Jurkat only	13.6489	-16.8112	11.2709	2.21384	3.01585	-6.1126	1.36211	-1.27141	2.83539	3.13734
Jurkat only	15.1548	-11.0682	6.11695	3.37495	-0.827899	-2.06266	7.94778	0.253188	-5.49998	-3.04357
Jurkat only	15.8223	-13.0499	23.0568	-11.1523	-3.0816	-17.5641	17.2088	-2.25368	-3.1424	2.576
Jurkat only	13.8058	-9.78603	6.91029	-6.69416	-11.7053	3.51853	-2.00854	-0.148213	0.641872	-0.782838
Jurkat only	13.9462	-16.5357	4.42715	6.27191	-5.0097	-5.22677	1.61907	0.249316	-1.77446	0.600499
Jurkat only	12.8539	-14.2874	10.6662	5.91412	-5.28854	-6.71559	0.717689	1.14845	7.54016	-3.61998
Jurkat only	13.85	-20.7914	-1.25386	3.51586	-4.35879	2.92331	0.318391	-0.0785682	-6.53055	1.73446
Jurkat only	15.8702	-15.1957	10.9109	-15.8679	-1.62251	-20.3336	14.2756	2.76317	0.268161	-1.08423
Jurkat only	14.3717	-5.02646	7.66346	9.25958	-11.8396	0.0991759	2.52259	0.465682	1.71551	-7.77923
Jurkat only	12.5102	-16.3496	0.692628	3.88465	-9.89194	2.31425	2.71085	0.413047	1.747	-7.07716
Jurkat only	11.7494	-11.0326	6.72804	-8.74458	-3.68869	-11.9778	2.99303	1.6136	-6.94939	4.02647
Jurkat only	11.2234	-17.201	8.32254	4.77882	-2.88535	11.6084	3.70805	-0.567331	1.95775	4.58061
Jurkat only	12.8313	-9.93573	14.8156	7.96927	5.50053	-3.19152	0.347263	-0.0686215	2.44457	3.23559
Jurkat only	13.8056	-16.6883	9.38754	4.16659	1.55465	-7.78603	4.2845	0.236942	2.00871	1.43941
Jurkat only	15.375	-6.27866	10.5275	-2.21553	-8.8136	1.05611	2.53814	-0.0533202	-3.85841	0.649821
Jurkat only	15.0084	-6.90704	11.277	-0.960632	-7.15252	1.39491	5.18798	0.520217	-1.77292	-3.4544
Jurkat only	13.9068	-5.81745	9.73345	1.8892	-6.77256	11.2581	-1.40807	-1.17224	2.28164	2.52977
Jurkat only	14.0227	-17.0539	10.928	2.70018	3.30975	-0.584624	-1.71628	0.977428	6.44216	3.90459
Jurkat only	13.3234	-16.337	14.6982	-6.43335	4.89441	1.31202	-3.7157	0.113071	1.08513	-1.08658
Jurkat only	13.6183	-20.1455	3.22332	0.605338	-1.08021	-1.79073	-3.87917	-0.477915	0.577042	2.5967
Jurkat only	16.1928	-3.85921	9.88463	-0.482702	-6.63071	9.86197	-1.10664	-0.698288	-2.88554	3.23405
Jurkat only	12.6611	-7.70308	11.7327	2.22647	1.68492	-9.17998	0.765473	0.631714	-1.08224	3.21632
Jurkat only	14.2558	-12.9213	3.3941	4.96601	-2.47012	0.470402	2.79845	-0.518936	-6.02246	0.946334
Jurkat only	11.7629	-19.7579	13.1251	0.131616	-1.39661	-3.36726	-5.52893	0.502818	1.49529	-0.355558
Jurkat only	14.2377	-20.4315	2.17216	5.5041	1.67641	-0.0872988	3.4701	0.150956	-1.38902	4.12189
Jurkat only	11.512	-17.8789	0.110634	-4.82237	-2.75443	-0.643506	10.5034	2.13026	0.77508	-5.70229
Jurkat only	14.4874	-6.36009	6.50994	-26.6415	-3.87882	-16.2745	12.2212	4.40441	1.61551	-4.57243
Jurkat only	13.2616	-9.774	9.56182	7.53378	6.62317	-0.721566	6.42141	0.337098	1.11104	0.428114
Jurkat only	16.7947	-14.1528	16.7638	7.69065	-10.8468	2.05346	-1.82366	-0.488079	0.759378	3.70034
Jurkat only	13.7139	-12.3886	13.2695	8.91729	-2.17105	-4.84499	-0.112291	1.41123	8.77814	-3.36842
Jurkat only	13.8663	-31.6716	8.08233	-10.9458	-3.56832	2.10931	-6.83937	0.363462	0.810151	0.539471
Jurkat only	14.1103	-18.6213	-3.80604	9.04743	-3.0961	2.85903	1.85726	-1.24902	-3.70292	1.59767
Jurkat only	13.999	-21.2995	9.46749	-4.80814	0.332452	4.73175	-1.62811	0.74561	0.0212238	-0.088554
Jurkat only	14.6236	-9.83211	19.4969	0.91113	-9.23395	5.74108	-6.14423	-1.49695	0.0634976	1.17346
Jurkat only	14.0668	-8.81276	13.0092	8.23518	-0.559717	-5.34769	-0.413035	0.426537	1.35949	3.0836
Jurkat only	12.5441	-16.552	2.22322	7.11187	-3.96834	-5.59938	-3.65657	-0.124897	0.120549	1.53718
Jurkat only	14.8265	-11.602	8.59684	1.38248	-8.35105	4.19051	0.462859	-0.750616	2.23269	0.564666
Jurkat only	12.8429	-19.2989	9.0211	5.01997	-3.29625	7.02959	4.4779	-0.121775	1.62364	2.62201
Jurkat only	13.6229	-8.66613	16.0432	2.74464	-1.54145	-10.5252	-1.7112	0.835821	2.79508	4.03723
Jurkat only	12.5831	-27.0189	0.167041	-4.208	-2.75536	4.35674	-10.5748	0.695209	5.24808	1.70617
Jurkat only	11.8437	-22.254	6.21413	5.92352	2.2543	-1.72682	-2.99047	0.0954115	2.45387	5.3819
Jurkat only	15.1827	-15.66	14.9542	-4.30284	-3.78244	-2.91709	-2.86475	1.48853	0.823773	3.11476
Jurkat only	12.1428	-24.6534	6.02026	-4.88487	3.45301	8.66455	2.29621	-0.701546	-3.85059	1.37134
Jurkat only	14.1839	-12.1056	14.4604	-3.10113	0.847666	-2.11963	-2.34958	0.987417	4.00561	-13.122
Jurkat only	12.2952	-27.5124	-1.20347	3.2466	-2.62973	0.154825	-1.99104	0.841427	5.5369	4.99337
Jurkat only	14.9589	-20.8816	5.67516	7.2383	-11.5739	3.7383	1.60761	-0.591502	-7.28242	1.77753
Jurkat only	13.8079	-15.7033	2.60474	6.83132	-1.18138	-0.305007	2.9643	-0.127651	-3.94782	-1.32583
Jurkat only	16.2901	-14.2391	10.2349	6.39356	-1.31649	-1.62519	7.0974	-0.855739	-3.49273	-0.391106
Jurkat only	14.7471	-18.5645	10.3241	5.27215	2.11479	-5.50269	-2.66582	1.12798	4.42128	5.29828
Jurkat only	13.6993	-18.3523	0.386834	9.78241	7.51172	2.00023	6.90902	-3.37995	2.52993	5.05022
Jurkat only	14.4831	-8.1377	12.4894	8.84473	-2.96444	-3.52089	-6.29867	-0.567889	0.339206	3.8877
Jurkat only	15.8888	-11.7151	13.9149	-24.2503	-6.09176	-16.0197	6.69238	3.59883	3.68964	-1.45107
Jurkat only	13.371	-16.5826	0.939871	-2.08166	-0.504988	1.76095	6.16671	0.655322	1.93579	-3.71292
Jurkat only	14.2657	-15.9888	13.3184	10.4393	-4.31424	-4.22066	-1.52101	-0.416021	0.288989	4.2101
Jurkat only	12.5668	-17.8484	4.61977	4.109	-5.86145	2.78514	6.69487	-0.238341	-0.0634185	-2.45948
Jurkat only	14.371	-16.4067	13.806	0.35088	-0.530752	-5.12503	-4.76122	0.412056	2.89607	0.570021
Jurkat only	14.7852	-7.05852	15.3527	7.50451	5.25246	-2.58131	2.43515	-0.385514	1.48607	2.28658
Jurkat only	13.2244	-13.535	13.6323	-6.73928	4.59935	-3.47144	-1.29533	0.838813	1.39193	-3.47088
Jurkat only	13.3585	-18.4284	13.6895	-0.828071	1.76586	-2.08179	-0.882653	1.83922	7.6811	-10.4273
Jurkat only	11.6664	-26.2306	-11.683	-3.59039	-7.9934	2.80799	-1.56186	0.931231	-0.686387	1.37868
Jurkat only	13.8082	-22.7449	5.73047	1.55051	-2.41688	-3.2725	-4.5939	0.54264	-1.21448	0.421871
Jurkat only	13.8049	-26.0615	10.6384	-4.08611	-4.80552	5.23617	-4.79568	0.147579	2.59529	0.0516831
Jurkat only	13.4914	-14.7446	7.62351	0.00190086	5.22771	-7.60863	-1.09589	-0.130203	1.3401	0.778613
Jurkat only	14.7972	-23.6246	12.4563	-1.93666	3.65356	1.87856	0.588008	0.183556	-1.09243	2.71236
Jurkat only	14.0139	-17.1269	13.2298	-5.95412	1.51627	2.71489	-1.36938	0.950745	3.14665	-8.58691
Jurkat only	15.1284	-16.4238	8.50062	9.02542	-2.22253	-2.84701	-0.971317	-0.10496	1.40762	4.01726
Jurkat only	12.7713	-13.1881	13.1548	3.61914	2.12463	-4.08734	-5.7613	0.0874098	2.83119	3.82461
Jurkat only	14.0882	-13.9567	16.911	2.92868	-8.44386	6.42278	2.59748	-0.481467	2.24829	2.47649
Jurkat only	13.5911	-9.67657	8.88619	0.0750455	-6.59612	7.45335	-1.97452	-0.781259	-1.47127	1.92529
Jurkat only	13.3656	-14.6643	5.20516	6.27689	7.06481	-3.21433	4.27122	0.0420034	-0.543229	0.052607
Jurkat only	14.2581	-11.8341	5.72425	5.20243	-1.11024	5.89642	7.64806	0.415486	1.36475	-2.68225
Jurkat only	11.9661	-18.6967	0.205874	1.88773	-1.46882	3.9254	4.65693	0.391985	1.38796	-12.9677
Jurkat only	13.9479	-12.0758	15.2737	-4.89134	-7.09101	-10.3271	-3.43591	0.0880021	-0.83401	0.77933
Jurkat only	14.9291	-24.0018	3.15441	6.97567	2.32431	3.35114	5.63761	1.00199	10.1749	4.21558
Jurkat only	14.1827	-14.7141	8.73699	7.50191	-1.08328	-1.76292	0.459156	-0.116652	-0.797862	3.4809
Jurkat only	13.5984	-14.231	8.04047	9.46915	0.621361	1.59749	4.94605	-0.0737363	-0.00519424	3.07056
Jurkat only	12.3144	-20.8104	3.47663	4.46943	8.86027	0.501961	7.86404	0.257138	1.55612	1.89232
Jurkat only	13.9336	-17.9878	0.695402	1.03495	-6.81971	-2.42599	10.5104	1.46824	1.16806	-8.40586
Jurkat only	13.6888	-12.4004	13.3375	-1.07739	1.92758	-1.79845	-6.20217	-0.0268153	1.14299	1.55801
Jurkat only	16.7691	-5.88318	14.5336	-1.29607	-9.07689	4.88232	9.07806	0.346971	2.83455	0.122739
Jurkat only	12.8662	-21.5895	3.53503	-5.35985	5.56598	7.23945	-5.83098	-0.0861146	-0.0192699	1.22384
Jurkat only	14.1174	-23.6025	0.630087	4.62568	1.23424	0.159094	2.84955	0.301171	1.12667	1.20359
Jurkat only	13.8855	-9.85914	8.70678	12.6455	-2.56973	-1.51652	1.68786	-1.23861	-4.94069	-1.2485
Jurkat only	14.672	-20.0294	6.95728	-5.40569	-7.93072	4.17699	-7.72117	0.248297	1.05481	-1.00712
Jurkat only	11.0781	-20.9625	8.55949	1.94594	8.1674	2.11264	2.67396	0.863521	7.90922	3.65202
Jurkat only	13.4526	-9.73234	12.2154	2.02127	-2.38926	7.3852	3.42419	-0.608742	-2.757	3.30108
Jurkat only	12.7182	-21.7155	-4.1364	7.14552	-5.05368	1.45025	-1.45534	-0.238371	-3.02963	4.91911
Jurkat only	15.3613	-7.67249	8.52056	-2.72289	-12.2687	-1.1839	5.68926	-0.34135	-4.3914	-4.87999
Jurkat only	13.8923	-30.8366	3.0404	-1.00173	-3.46029	-4.20821	9.61096	0.651895	-4.44308	4.46005
Jurkat only	11.8216	-18.3184	0.712083	4.46192	5.08435	-1.67794	6.03478	1.08376	3.71337	-8.07239
Jurkat only	13.9727	-11.8786	5.11596	-0.444495	-6.93314	6.28037	6.57014	-0.114378	-1.56962	0.129164
Jurkat only	13.9555	-10.9958	11.4304	6.23019	-0.311538	-6.92547	-1.30045	1.19629	7.48335	-5.13969
Jurkat only	13.4159	-24.551	4.79492	4.9589	3.9233	2.50672	5.09243	-0.00492366	-1.58541	-5.28611
Jurkat only	14.6511	-24.6155	-0.149372	0.4023	-5.48226	1.0831	3.83848	-0.0758728	-4.51788	-1.56632
Jurkat only	14.2406	-6.39517	10.7884	3.9128	-2.53025	3.35044	6.34453	-0.193129	-4.79631	-1.28184
Jurkat only	13.3611	-11.4365	-2.50261	10.0058	-9.56451	-8.11942	-8.41243	-1.48257	-3.95103	2.02012
Jurkat only	13.1479	-30.4067	-0.237337	-2.92677	-5.32693	-4.83711	-4.33436	0.643181	7.78001	2.92752
Jurkat only	13.1753	-21.9936	6.89218	5.57292	4.43176	-0.80154	2.9662	1.17349	6.81741	4.51741
Jurkat only	16.1639	-4.81644	4.01801	7.11401	-6.67405	0.792078	4.53186	-0.958112	-5.7074	-1.8143
Jurkat only	13.6385	-18.0574	3.99887	4.63402	-0.41467	-4.1658	3.40879	0.27383	-0.605808	3.29025
Jurkat only	12.7319	-10.2865	3.13974	5.56461	-9.50688	2.57032	-0.201443	-4.31966	-4.27009	-3.50739
Jurkat only	14.4671	-11.2298	13.1803	1.01487	1.30854	-7.75843	-4.96261	0.776713	1.13691	1.0344
Jurkat only	15.0029	-10.0533	5.73298	-1.66349	-4.80491	-15.3831	-2.45904	2.41658	5.94888	-2.54858
Jurkat only	16.3402	-14.1416	19.7648	-3.36989	-2.84606	1.79989	-0.298754	0.686066	5.49615	-12.5396
Jurkat only	15.5214	-8.17768	6.15847	3.09618	-6.16209	5.04229	3.07941	-0.412792	-2.91553	-1.74526
Jurkat only	13.0829	-26.6047	4.39625	5.00732	-2.43695	3.07397	5.93833	-0.078179	-2.52659	0.864468
Jurkat only	13.8594	-14.9934	-2.48761	-0.317646	-8.18835	7.98486	-2.13708	-0.586912	-0.173183	0.731716
Jurkat only	13.7833	-15.9889	11.0502	-10.4092	-2.18113	-5.6183	-0.55496	0.816722	-3.838	-3.39956
Jurkat only	13.0917	-15.714	14.6048	-0.843537	4.10864	1.78208	-6.0309	0.317648	-0.0651253	0.219758
Jurkat only	12.6224	-15.4363	-0.936131	4.58074	-5.52842	6.41252	1.3019	-0.606891	-7.71781	-2.602
Jurkat only	15.6863	-2.91862	12.5131	1.18109	-12.3676	1.51854	1.44513	-0.602806	-4.36752	0.740255
Jurkat only	15.6505	-13.9998	13.1219	-6.84656	2.96041	-0.537328	0.0684089	-0.642557	-7.27352	-1.28472
Jurkat only	12.6635	-17.585	12.1358	6.08651	-4.99253	-6.08914	-0.638844	0.607808	-3.08343	7.52446
Jurkat only	14.9505	-5.13631	9.17517	-3.32911	-6.38994	4.96998	3.08774	-0.122284	-1.15126	-0.37356
Jurkat only	12.2493	-18.9413	3.491	7.49768	-1.10276	-4.41951	-0.230909	-0.317895	3.49812	1.44434
Jurkat only	15.274	-9.31114	14.0698	11.6337	-9.31361	3.77322	6.62629	-0.99775	-6.8566	0.254951
Jurkat only	15.6773	-17.0224	7.79112	6.36565	-1.84719	-5.07034	-2.56526	-0.0876059	-0.228398	5.81998
Jurkat only	12.5441	-17.3816	7.54454	-6.65917	-2.26426	1.21756	-9.71532	-0.0574346	-3.87563	-0.0288993
Jurkat only	16.0442	-7.7693	14.0505	2.09145	-6.57483	-5.75705	-7.98532	-0.587696	-5.00156	-0.0146398
Jurkat only	16.6141	-16.1691	5.77484	7.25354	-0.644264	-0.773293	5.49057	-0.66677	-6.98872	4.90672
Jurkat only	14.7351	-15.0853	12.8703	2.6693	2.88829	-4.22947	2.80287	0.0904964	-2.40825	4.06942
Jurkat only	12.32	-31.8013	6.41938	-8.44099	1.07143	6.12405	-3.31178	0.353442	0.204058	3.6824
Jurkat only	13.3545	-23.1796	2.50176	7.18955	1.47032	0.479183	6.92092	0.626892	-2.09889	4.10133
Jurkat only	11.3581	-11.5355	-3.98485	3.76929	-12.7197	-2.32444	5.38907	1.52341	4.17618	-9.31599
Jurkat only	13.6807	-19.3288	14.6666	-2.47787	-0.344058	0.947903	-1.99967	0.847727	2.77118	-2.31195
Jurkat only	14.8567	-6.04396	16.6056	-2.76867	-7.10174	1.96489	-10.154	-0.161764	-0.363739	0.812188
Jurkat only	14.2993	-21.2719	20.0737	-5.01272	-5.11845	-1.11885	-2.44111	1.28058	5.43781	-8.56969
Jurkat only	13.7436	-23.3753	10.6584	0.465393	-5.80838	-5.66048	-7.25783	0.53538	5.31088	2.59324
Jurkat only	15.9691	-16.6469	16.0077	-3.84752	-5.15523	1.74942	-6.39827	0.0466419	-2.90079	-0.965331
Jurkat only	12.7805	-24.0686	-0.659003	4.32471	-2.06388	0.798079	2.95694	0.667521	-0.476511	0.827443
Jurkat only	13.3382	-25.2918	3.99154	7.1326	-2.03873	4.07966	2.86579	-0.262884	-0.131449	3.78635
Jurkat only	14.2861	-19.3483	-1.27449	7.44898	-3.88115	-1.52115	-1.94104	-0.517457	-2.62476	-0.478715
Jurkat only	14.8005	-13.1986	6.02222	6.91488	0.791531	-5.9829	-3.08968	-0.832818	-4.8156	3.71134
Jurkat only	13.2737	-21.471	-1.31571	1.57118	-2.74466	5.84984	6.65173	1.12418	4.3692	-9.56608
Jurkat only	13.801	-14.1002	8.01017	4.75806	-0.613434	-6.88749	-1.94617	0.228849	-0.480285	4.64065
Jurkat only	14.3439	-14.2949	10.4898	1.38606	0.886236	-6.60396	-3.96712	0.85385	1.0731	2.83636
Jurkat only	14.2191	-17.757	13.0467	7.96221	-1.56472	-6.98364	0.403704	0.0836487	3.30005	-0.171055
Jurkat only	12.5253	-18.7143	-3.96808	3.67019	-9.81186	0.487987	2.40906	0.0166463	-5.86094	-2.09298
Jurkat only	12.8338	-10.2276	5.43806	11.8365	-2.5327	-1.191	5.22893	0.256132	1.63838	-8.60849
Jurkat only	13.1809	-10.774	9.72919	0.545901	-3.51591	3.27366	11.0869	0.961523	3.52243	-12.1268
Jurkat only	12.9896	-22.9427	13.4793	0.275282	-2.24696	0.253881	1.43444	0.908915	6.2326	-9.46879
[truncated: 15,803 more rows]
