# Supplementary material for: Massively parallel digital transcriptional profiling of single cells
Source: Nat Commun. 2017 Jan 16;8:14049. doi: 10.1038/ncomms14049 (PMC5241818; doi:10.1038/ncomms14049)
Supplement: Supplementary Data 2 — Comparison of barcode assignment between marker-based and SNV-based approaches in 50:50 293T:Jurkat mixture. [file ncomms14049-s3.xlsx]

## Sheet: Sheet1
Cell Barcodes	Species 1 UMI Counts	Species 2 UMI Counts	Species Call by SNV	Species Call by Expression
AAACATACAGCTAC-1	99	7	species1	species1
AAACATTGTAAGGA-1	1	16	species2	species2
AAACCGTGGCGTAT-1	3	17	species2	species2
AAACGCACTACTGG-1	1	24	species2	species2
AAACGCTGAAGATG-1	8	48	species2	species2
AAACGCTGCGCATA-1	44	6	species1	species1
AAACGGCTCTGGAT-1	0	26	species2	species2
AAACGGCTTCGCTC-1	2	31	species2	species2
AAACGGCTTGCCCT-1	2	31	species2	species2
AAACTTGAAAGAAC-1	48	1	species1	species1
AAACTTGAAGCCAT-1	36	20	mix	species1
AAACTTGAGTCTTT-1	2	45	species2	species2
AAAGACGACTCAAG-1	6	18	species2	species2
AAAGACGATATCGG-1	30	1	species1	species1
AAAGAGACACTGTG-1	40	0	species1	species1
AAAGAGACTGGTGT-1	29	2	species1	species1
AAAGATCTCATTTC-1	46	1	species1	species1
AAAGATCTCTTATC-1	45	2	species1	species1
AAAGATCTCTTGAG-1	3	29	species2	species2
AAAGATCTGCGTAT-1	3	27	species2	species2
AAAGATCTGCGTTA-1	1	29	species2	species2
AAAGCAGAATTGGC-1	1	15	species2	species2
AAAGCCTGCCTATT-1	8	74	species2	species2
AAAGCCTGGCAAGG-1	1	21	species2	species2
AAAGCCTGTCACGA-1	1	25	species2	species2
AAAGGCCTAACCTG-1	34	0	species1	species1
AAAGTTTGCTGACA-1	39	0	species1	species1
AAAGTTTGCTTGAG-1	0	14	species2	species2
AAAGTTTGGGAAAT-1	3	29	species2	species2
AAATACTGAAAGCA-1	1	33	species2	species2
AAATACTGACACAC-1	2	27	species2	species2
AAATACTGCCCTTG-1	46	0	species1	species1
AAATACTGGAAGGC-1	1	51	species2	species2
AAATACTGGAGAGC-1	5	41	species2	species2
AAATACTGGTGTTG-1	0	21	species2	species2
AAATACTGTTCTGT-1	4	72	species2	species2
AAATCAACACCGAT-1	29	15	mix	species1
AAATCAACCTCCAC-1	37	6	species1	species1
AAATCAACTCAGGT-1	60	4	species1	species1
AAATCAACTCTCTA-1	11	0	NA	species1
AAATCATGCTCGAA-1	72	2	species1	species1
AAATGGGAACCAGT-1	1	17	species2	species2
AAATGGGACTTGGA-1	35	1	species1	species1
AAATGGGAGAATCC-1	30	2	species1	species1
AAATGGGAGCTAAC-1	4	30	species2	species2
AAATGGGATTCATC-1	33	28	mix	species2
AAATGTTGACCCTC-1	0	9	NA	species2
AAATGTTGACTTTC-1	1	13	species2	species2
AAATGTTGCTGAAC-1	65	1	species1	species1
AAATGTTGGAGATA-1	0	26	species2	species2
AAATGTTGTGCCCT-1	64	1	species1	species1
AAATGTTGTTGCGA-1	60	1	species1	species1
AAATTCGACACTCC-1	35	2	species1	species1
AAATTCGACATACG-1	3	27	species2	species2
AAATTGACATCACG-1	37	2	species1	species1
AAATTGACTAGCCA-1	38	0	species1	species1
AACAAACTCGACAT-1	51	2	species1	species1
AACAAACTCTGGTA-1	2	31	species2	species2
AACAAACTGAATGA-1	47	2	species1	species1
AACAAACTGTGCAT-1	5	25	species2	species2
AACAAACTTCGACA-1	7	0	NA	species1
AACAATACAACGTC-1	1	27	species2	species2
AACAATACCAAGCT-1	6	29	species2	species2
AACAATACTAACCG-1	31	1	species1	species1
AACAATACTCCAAG-1	44	1	species1	species1
AACAATACTCGATG-1	77	4	species1	species1
AACACGTGACTGGT-1	1	20	species2	species2
AACACGTGCTCGCT-1	56	4	species1	species1
AACACGTGGAGGCA-1	4	50	species2	species2
AACACGTGTACGCA-1	17	2	species1	species1
AACACGTGTTCGGA-1	24	2	species1	species1
AACACTCTTAGCCA-1	36	26	mix	species2
AACAGAGAATCTTC-1	2	40	species2	species2
AACAGAGATACTTC-1	2	43	species2	species2
AACAGAGATGCACA-1	51	3	species1	species1
AACAGCACAGTGCT-1	43	2	species1	species1
AACAGCACCCTAAG-1	2	38	species2	species2
AACAGCACCGTGTA-1	2	57	species2	species2
AACAGCACTCTCGC-1	3	69	species2	species2
AACATATGACGTTG-1	75	7	species1	species1
AACATATGCTTACT-1	42	0	species1	species1
AACATATGTCGTGA-1	6	18	species2	species2
AACATATGTGCTGA-1	5	48	species2	species2
AACATTGAGCCATA-1	3	42	species2	species2
AACATTGAGGGCAA-1	36	2	species1	species1
AACATTGATCCTGC-1	93	8	species1	species1
AACCACGACTTGAG-1	3	20	species2	species2
AACCACGATCCGAA-1	1	38	species2	species2
AACCCAGAGACTAC-1	1	23	species2	species2
AACCGATGAAAACG-1	42	0	species1	species1
AACCGATGCTTCGC-1	66	2	species1	species1
AACCGATGGCCAAT-1	1	12	species2	species2
AACCGATGTATCTC-1	49	1	species1	species1
AACCGATGTTGTCT-1	2	16	species2	species2
AACCGCCTATTCGG-1	56	1	species1	species1
AACCGCCTGTAAAG-1	42	4	species1	species1
AACCGCCTGTATGC-1	4	48	species2	species2
AACCGCCTTAGTCG-1	4	52	species2	species2
AACCTTACCCCTAC-1	2	35	species2	species2
AACCTTACCTACCC-1	4	33	species2	species2
AACCTTTGAAAGCA-1	3	33	species2	species2
AACCTTTGAGTGCT-1	0	45	species2	species2
AACCTTTGTGTCAG-1	3	26	species2	species2
AACGCAACCAGAAA-1	0	27	species2	species2
AACGCAACGTTACG-1	73	5	species1	species1
AACGCAACTTCAGG-1	20	2	species1	species1
AACGCATGTGAGAA-1	21	1	species1	species1
AACGCCCTACACGT-1	7	24	species2	species2
AACGGTACGGAAAT-1	2	33	species2	species2
AACGGTACTCAAGC-1	1	17	species2	species2
AACGGTACTGTCTT-1	2	17	species2	species2
AACGGTACTTCATC-1	97	3	species1	species1
AACGGTTGAATCGC-1	1	28	species2	species2
AACGGTTGGGGCAA-1	58	1	species1	species1
AACGTCGAAACCTG-1	3	28	species2	species2
AACGTCGAACACTG-1	0	46	species2	species2
AACGTGTGAGTGTC-1	1	39	species2	species2
AACGTGTGATGACC-1	72	4	species1	species1
AACGTGTGCCCTAC-1	5	53	species2	species2
AACGTGTGCGTTGA-1	49	2	species1	species1
AACGTGTGTCGCTC-1	5	34	species2	species2
AACGTGTGTTACTC-1	22	0	species1	species1
AACGTTCTTCCGAA-1	8	42	species2	species2
AACGTTCTTTGAGC-1	2	15	species2	species2
AACTACCTAGACTC-1	1	29	species2	species2
AACTACCTAGAGGC-1	3	24	species2	species2
AACTACCTCACTGA-1	2	23	species2	species2
AACTACCTCTTGAG-1	1	18	species2	species2
AACTCACTTCCCAC-1	28	36	mix	species1
AACTCGGAACCACA-1	1	39	species2	species2
AACTCGGAGCGATT-1	3	31	species2	species2
AACTCTTGACACTG-1	52	2	species1	species1
AACTCTTGATGACC-1	21	1	species1	species1
AACTCTTGCGAGAG-1	34	1	species1	species1
AACTCTTGTCGCAA-1	22	1	species1	species1
AACTGTCTCAATCG-1	0	13	species2	species2
AACTTGCTGTATGC-1	3	35	species2	species2
AACTTGCTTCTCCG-1	1	36	species2	species2
AACTTGCTTGGTTG-1	20	1	species1	species1
AAGAACGATCACCC-1	75	3	species1	species1
AAGAAGACAAAGCA-1	43	2	species1	species1
AAGAAGACACTTTC-1	33	3	species1	species1
AAGAAGACGGAGTG-1	2	22	species2	species2
AAGAAGACTTTACC-1	59	1	species1	species1
AAGAATCTATGACC-1	33	2	species1	species1
AAGAATCTCGACTA-1	2	47	species2	species2
AAGAGATGCGTGTA-1	3	50	species2	species2
AAGATGGAGCATAC-1	2	35	species2	species2
AAGATTACATAAGG-1	58	0	species1	species1
AAGATTACATTCGG-1	72	6	species1	species1
AAGATTACCTAGTG-1	37	1	species1	species1
AAGATTACTGCCTC-1	2	22	species2	species2
AAGCAAGAAATCGC-1	4	20	species2	species2
AAGCAAGACCCTCA-1	96	1	species1	species1
AAGCCAACCAATCG-1	36	1	species1	species1
AAGCCATGAACCTG-1	0	16	species2	species2
AAGCCATGACTCTT-1	83	1	species1	species1
AAGCCATGCTGTTT-1	4	29	species2	species2
AAGCCTGAACCTGA-1	3	11	NA	species2
AAGCGACTAAAAGC-1	68	2	species1	species1
AAGCGTACGTGTTG-1	0	39	species2	species2
AAGCGTACTCTGGA-1	34	1	species1	species1
AAGGCTACTTACTC-1	1	40	species2	species2
AAGGTCACAAGGGC-1	3	28	species2	species2
AAGGTCACTGAAGA-1	56	2	species1	species1
AAGGTCTGGCCCTT-1	75	4	species1	species1
AAGGTGCTCAACTG-1	0	14	species2	species2
AAGGTGCTGCTGAT-1	102	1	species1	species1
AAGGTGCTGTAGGG-1	1	26	species2	species2
AAGGTGCTTACTGG-1	25	0	species1	species1
AAGTAACTAGCCTA-1	63	4	species1	species1
AAGTAACTGATAAG-1	30	0	species1	species1
AAGTAACTTATCGG-1	50	1	species1	species1
AAGTAGGACATCAG-1	32	2	species1	species1
AAGTAGGACGAACT-1	3	28	species2	species2
AAGTATACCCAACA-1	56	2	species1	species1
AAGTATACGAGGCA-1	4	23	species2	species2
AAGTATACTGAGGG-1	32	3	species1	species1
AAGTCCGAAATCGC-1	1	18	species2	species2
AAGTCCGAAGAACA-1	56	3	species1	species1
AAGTCCGACTGTCC-1	1	31	species2	species2
AAGTCCGATCAGTG-1	4	27	species2	species2
AAGTCTCTAGTGTC-1	63	0	species1	species1
AAGTCTCTCTTGCC-1	26	1	species1	species1
AAGTCTCTTTTACC-1	39	5	species1	species1
AAGTGCACAGTCTG-1	56	3	species1	species1
AAGTGCACATGTGC-1	41	1	species1	species1
AAGTGCACGGAAGC-1	35	2	species1	species1
AAGTTATGGCAGAG-1	1	15	species2	species2
AAGTTATGGCTGTA-1	60	2	species1	species1
AAGTTATGTCTATC-1	2	22	species2	species2
AAGTTATGTTCGGA-1	61	1	species1	species1
AAGTTCCTCAAGCT-1	0	40	species2	species2
AAGTTCCTCCTCCA-1	44	1	species1	species1
AAGTTCCTTCCGTC-1	5	32	species2	species2
AATAAGCTTGATGC-1	34	1	species1	species1
AATACCCTAAGTGA-1	1	27	species2	species2
AATACCCTCCGCTT-1	3	21	species2	species2
AATACCCTGTACAC-1	5	32	species2	species2
AATACTGAAAGTAG-1	14	19	NA	species2
AATACTGAGCATAC-1	2	21	species2	species2
AATACTGAGGGACA-1	39	0	species1	species1
AATACTGATTCTCA-1	62	5	species1	species1
AATAGGGATTCATC-1	0	25	species2	species2
AATAGGGATTTCAC-1	70	1	species1	species1
AATATCGACCCGTT-1	31	1	species1	species1
AATATCGACGACTA-1	64	1	species1	species1
AATATCGAGCAGTT-1	44	0	species1	species1
AATCAAACGCAGTT-1	36	1	species1	species1
AATCAAACGCTTAG-1	62	2	species1	species1
AATCCGGACATTTC-1	22	1	species1	species1
AATCCGGATGTAGC-1	0	21	species2	species2
AATCCTACACCTAG-1	2	21	species2	species2
AATCCTACCCCTCA-1	1	40	species2	species2
AATCCTACGGGCAA-1	34	1	species1	species1
AATCCTTGAACGGG-1	3	41	species2	species2
AATCCTTGAACTGC-1	4	22	species2	species2
AATCCTTGTTGCGA-1	75	2	species1	species1
AATCGGTGACGCAT-1	34	4	species1	species1
AATCGGTGAGTACC-1	6	28	species2	species2
AATCGGTGCACTCC-1	45	2	species1	species1
AATCGGTGCCAAGT-1	2	46	species2	species2
AATCTAGAAGTCTG-1	2	26	species2	species2
AATCTAGAATTGGC-1	3	15	species2	species2
AATCTCACACCATG-1	2	26	species2	species2
AATCTCACACCCTC-1	28	1	species1	species1
AATCTCTGATCACG-1	0	14	species2	species2
AATCTCTGCGTTGA-1	97	3	species1	species1
AATGAGGACGCTAA-1	3	42	species2	species2
AATGAGGATTTCGT-1	38	1	species1	species1
AATGCGTGAACAGA-1	61	3	species1	species1
AATGCGTGAAGGGC-1	23	1	species1	species1
AATGCGTGATAAGG-1	69	1	species1	species1
AATGCGTGGCAAGG-1	69	1	species1	species1
AATGCGTGTGGTTG-1	31	3	species1	species1
AATGGAGATGCATG-1	56	0	species1	species1
AATGTAACAGTGCT-1	2	22	species2	species2
AATGTAACATCGTG-1	35	2	species1	species1
AATGTAACTTCCGC-1	4	32	species2	species2
AATGTCCTAAGGCG-1	6	75	species2	species2
AATGTCCTTTCCGC-1	3	36	species2	species2
AATGTTGAACCTGA-1	1	27	species2	species2
AATGTTGAAGCTCA-1	6	38	species2	species2
AATGTTGACCACCT-1	33	2	species1	species1
AATGTTGACCTACC-1	0	40	species2	species2
AATGTTGACTGCTC-1	18	0	species1	species1
AATTACGACGAATC-1	55	3	species1	species1
AATTCCTGAAAGCA-1	3	27	species2	species2
AATTGATGGTCTAG-1	0	19	species2	species2
AATTGTGAAACCAC-1	48	2	species1	species1
AATTGTGAACCTTT-1	105	3	species1	species1
AATTGTGAATTTCC-1	2	53	species2	species2
AATTGTGATGTCGA-1	3	39	species2	species2
ACAAAGGAGGTCTA-1	3	51	species2	species2
ACAAAGGAGTTGGT-1	49	2	species1	species1
ACAAAGGATGTAGC-1	0	16	species2	species2
ACAAATTGAACGAA-1	1	18	species2	species2
ACAAATTGGGGATG-1	39	2	species1	species1
ACAACCGACCTTGC-1	28	1	species1	species1
ACAACCGAGTAGGG-1	70	0	species1	species1
ACAAGAGAACGACT-1	53	1	species1	species1
ACAAGAGACTCAGA-1	39	1	species1	species1
ACAAGAGACTGTTT-1	8	44	species2	species2
ACAAGAGAGCATCA-1	37	0	species1	species1
ACAAGCACTCTTTG-1	42	1	species1	species1
ACAAGCACTTACTC-1	4	25	species2	species2
ACAATAACTCTCAT-1	44	1	species1	species1
ACAATCCTCGTGTA-1	1	15	species2	species2
ACAATCCTGTCCTC-1	44	0	species1	species1
ACAATTGACCCTCA-1	4	35	species2	species2
ACAATTGATTCCGC-1	1	10	NA	species2
ACACATCTCCATAG-1	0	26	species2	species2
ACACATCTGTGAGG-1	44	2	species1	species1
ACACATCTTGGGAG-1	27	4	species1	species1
ACACCCTGGAGGGT-1	40	2	species1	species1
ACACCCTGGCTACA-1	43	1	species1	species1
ACACGAACCTGATG-1	27	3	species1	species1
ACACGAACTGTGAC-1	53	2	species1	species1
ACACGATGAGCGTT-1	56	1	species1	species1
ACACGATGGGTCAT-1	0	30	species2	species2
ACACGATGTGGATC-1	51	4	species1	species1
ACACGTGACACTCC-1	2	52	species2	species2
ACACGTGAGCTAAC-1	11	7	NA	species2
ACACGTGATGACCA-1	57	0	species1	species1
ACAGACACCGTCTC-1	0	24	species2	species2
ACAGACACCTCAGA-1	54	3	species1	species1
ACAGCAACCCCTCA-1	0	12	species2	species2
ACAGCAACCCGTAA-1	4	28	species2	species2
ACAGGTACTCTTCA-1	107	4	species1	species1
ACAGTCGAAGCTAC-1	40	0	species1	species1
ACAGTCGAATCAGC-1	3	38	species2	species2
ACAGTCGAATCTCT-1	25	2	species1	species1
ACAGTCGATGAGAA-1	5	47	species2	species2
ACAGTGACACTACG-1	2	40	species2	species2
ACAGTGACATTCTC-1	1	34	species2	species2
ACAGTGACCCCACT-1	30	1	species1	species1
ACAGTGTGAACCAC-1	5	43	species2	species2
ACAGTGTGCTGGTA-1	0	38	species2	species2
ACAGTTCTTTTACC-1	27	4	species1	species1
ACATACCTTGTAGC-1	41	1	species1	species1
ACATCACTCACAAC-1	26	16	mix	species1
ACATCACTCCTCCA-1	51	2	species1	species1
ACATCACTTATGCG-1	36	0	species1	species1
ACATGGTGTCTCCG-1	0	32	species2	species2
ACATTCTGACGACT-1	40	35	mix	species1
ACCAACGACGATAC-1	3	34	species2	species2
ACCACAGAATGGTC-1	37	2	species1	species1
ACCACAGACTTCCG-1	39	2	species1	species1
ACCACAGAGGAAAT-1	31	2	species1	species1
ACCACAGAGTTTGG-1	4	31	species2	species2
ACCACAGATGGTAC-1	4	24	species2	species2
ACCACAGATGTCTT-1	6	29	species2	species2
ACCACCTGAAAACG-1	31	0	species1	species1
ACCACCTGCACAAC-1	6	16	species2	species2
ACCACCTGCCCTAC-1	3	68	species2	species2
ACCACCTGCCCTCA-1	32	3	species1	species1
ACCACCTGTGTGCA-1	62	3	species1	species1
ACCACGCTAACGGG-1	2	18	species2	species2
ACCAGCCTGAATCC-1	7	53	species2	species2
ACCAGCCTGTTGAC-1	1	12	species2	species2
ACCAGCCTTGGTGT-1	54	4	species1	species1
ACCAGTGACTCTCG-1	4	48	species2	species2
ACCAGTGAGCCAAT-1	2	20	species2	species2
ACCAGTGAGTTCAG-1	2	25	species2	species2
ACCAGTGATGCTAG-1	146	7	species1	species1
ACCATTACCCAATG-1	37	1	species1	species1
ACCATTACCGGAGA-1	77	2	species1	species1
ACCATTACTCTCCG-1	53	38	mix	species1
ACCATTACTGCCCT-1	43	3	species1	species1
ACCATTTGAACCGT-1	2	68	species2	species2
ACCATTTGCTCAAG-1	3	20	species2	species2
ACCATTTGCTGTAG-1	70	1	species1	species1
ACCCAAGAATGGTC-1	13	87	species2	species2
ACCCAAGACTCGCT-1	1	18	species2	species2
ACCCAAGATAACGC-1	2	13	species2	species2
ACCCACTGAGAATG-1	57	1	species1	species1
ACCCACTGCCAAGT-1	3	27	species2	species2
ACCCAGCTAATGCC-1	2	16	species2	species2
ACCCAGCTCCCACT-1	1	52	species2	species2
ACCCAGCTCGAGTT-1	0	23	species2	species2
ACCCAGCTGTGCTA-1	26	3	species1	species1
ACCCGTACACCTAG-1	2	40	species2	species2
ACCCGTACGTGTAC-1	19	0	species1	species1
ACCCGTTGACACCA-1	30	0	species1	species1
ACCCGTTGAGCGGA-1	31	2	species1	species1
ACCCGTTGCTATGG-1	48	3	species1	species1
ACCCGTTGGAGAGC-1	2	22	species2	species2
ACCCGTTGGGATTC-1	25	1	species1	species1
ACCCGTTGTAACGC-1	23	3	species1	species1
ACCCTCGACATGGT-1	49	1	species1	species1
ACCCTCGAGACGAG-1	39	1	species1	species1
ACCGAAACACACAC-1	1	28	species2	species2
ACCGAAACGAATGA-1	0	35	species2	species2
ACCGAAACTAAGCC-1	53	6	species1	species1
ACCGAAACTCCCAC-1	29	3	species1	species1
ACCGAAACTGCATG-1	69	2	species1	species1
ACCGCGGAATCAGC-1	71	3	species1	species1
ACCGCGGACAGAGG-1	0	19	species2	species2
ACCGCGGATGACAC-1	51	3	species1	species1
ACCGCGGATGGCAT-1	5	39	species2	species2
ACCGCGGATTGAGC-1	85	1	species1	species1
ACCGTGCTGGATTC-1	54	1	species1	species1
ACCGTGCTGTAAGA-1	44	3	species1	species1
ACCTATTGGTTCGA-1	3	25	species2	species2
ACCTCCGAAAGGCG-1	35	2	species1	species1
ACCTCCGAAGCGGA-1	2	22	species2	species2
ACCTCCGACGAATC-1	70	2	species1	species1
ACCTCGTGAACGAA-1	1	19	species2	species2
ACCTCGTGGGCATT-1	34	3	species1	species1
ACCTCGTGTCGTGA-1	77	3	species1	species1
ACCTCGTGTGCATG-1	32	1	species1	species1
ACCTGGCTACGCTA-1	43	0	species1	species1
ACCTGGCTCGACTA-1	31	3	species1	species1
ACCTGGCTTATCGG-1	90	5	species1	species1
ACCTGGCTTGCCTC-1	69	6	species1	species1
ACCTGGCTTGTGGT-1	0	9	NA	species2
ACCTTTGAAAAAGC-1	34	0	species1	species1
ACCTTTGAACACTG-1	33	1	species1	species1
ACGAACACTGAAGA-1	0	15	species2	species2
ACGAACTGCTGTGA-1	60	3	species1	species1
ACGAACTGTGCTGA-1	0	18	species2	species2
ACGAACTGTTGAGC-1	3	32	species2	species2
ACGAAGCTTCCAAG-1	4	26	species2	species2
ACGAAGCTTGTCAG-1	43	2	species1	species1
ACGACAACGAACCT-1	1	29	species2	species2
ACGACAACGCCTTC-1	127	2	species1	species1
ACGACAACTTGAGC-1	6	41	species2	species2
ACGACCCTAACGTC-1	61	0	species1	species1
ACGACCCTCTGCTC-1	50	1	species1	species1
ACGACCCTGGAGGT-1	43	2	species1	species1
ACGACCCTTAAGCC-1	3	28	species2	species2
ACGACCCTTCAGAC-1	47	20	mix	species1
ACGACCCTTGCAAC-1	42	3	species1	species1
ACGACCCTTTGCGA-1	2	63	species2	species2
ACGAGTACCTGAGT-1	4	33	species2	species2
ACGAGTACGTCATG-1	45	0	species1	species1
ACGAGTACTGCAGT-1	49	1	species1	species1
ACGAGTACTTTACC-1	6	78	species2	species2
ACGATCGACGAGAG-1	3	41	species2	species2
ACGATCGATGCTGA-1	50	2	species1	species1
ACGATGACATAAGG-1	3	32	species2	species2
ACGATGACGAGAGC-1	27	0	species1	species1
ACGATTCTAGCCAT-1	4	36	species2	species2
ACGATTCTATGCCA-1	2	32	species2	species2
ACGATTCTGGTACT-1	34	0	species1	species1
ACGATTCTTAGCGT-1	20	3	species1	species1
ACGCAATGCCTTAT-1	39	2	species1	species1
ACGCAATGTATCTC-1	74	4	species1	species1
ACGCAATGTCTTAC-1	1	21	species2	species2
ACGCACCTACCAAC-1	63	3	species1	species1
ACGCCACTAACTGC-1	4	33	species2	species2
ACGCCACTAAGGCG-1	4	25	species2	species2
ACGCCACTCCTTTA-1	44	2	species1	species1
ACGCCACTGGAGTG-1	2	40	species2	species2
ACGCCACTGTTCTT-1	5	45	species2	species2
ACGCCGGAACAGCT-1	1	28	species2	species2
ACGCCGGACGGGAA-1	28	0	species1	species1
ACGCCGGACTCGAA-1	3	31	species2	species2
ACGCCGGATGGAGG-1	69	3	species1	species1
ACGCCTTGCGATAC-1	30	0	species1	species1
ACGCCTTGTTTACC-1	23	0	species1	species1
ACGCGGTGATAAGG-1	2	20	species2	species2
ACGCGGTGGTCTTT-1	5	25	species2	species2
ACGCTGCTACCTCC-1	3	61	species2	species2
ACGCTGCTTGTCTT-1	69	4	species1	species1
ACGGAACTAGGTCT-1	2	43	species2	species2
ACGGAACTCATTTC-1	3	31	species2	species2
ACGGAACTCCTAAG-1	17	2	species1	species1
ACGGAACTTAGCCA-1	50	1	species1	species1
ACGGAACTTGCATG-1	64	1	species1	species1
ACGGATTGGAAGGC-1	2	31	species2	species2
ACGGATTGGGGTGA-1	0	15	species2	species2
ACGGATTGGGTTAC-1	76	4	species1	species1
ACGGATTGTATTCC-1	0	22	species2	species2
ACGGATTGTTAGGC-1	3	76	species2	species2
ACGGCTCTACTCAG-1	53	0	species1	species1
ACGGCTCTGATAAG-1	70	3	species1	species1
ACGGGAGAACGACT-1	11	68	species2	species2
ACGGGAGAGACAAA-1	46	5	species1	species1
ACGGGAGATCCGAA-1	4	27	species2	species2
ACGGTAACAAAAGC-1	1	39	species2	species2
ACGGTAACCATCAG-1	0	8	NA	species2
ACGGTAACGGAAGC-1	27	1	species1	species1
ACGGTAACGTGTCA-1	43	3	species1	species1
ACGGTAACTACAGC-1	37	0	species1	species1
ACGGTAACTTATCC-1	58	1	species1	species1
ACGGTATGAACGGG-1	1	45	species2	species2
ACGGTATGTGCTCC-1	36	5	species1	species1
ACGGTATGTGGGAG-1	68	3	species1	species1
ACGTAGACCGCATA-1	5	32	species2	species2
ACGTAGACTGTCGA-1	0	26	species2	species2
ACGTCAGAAGTCAC-1	43	2	species1	species1
ACGTCAGATCTCTA-1	72	5	species1	species1
ACGTCAGATGACAC-1	41	3	species1	species1
ACGTCCTGGAAAGT-1	4	22	species2	species2
ACGTCGCTACGGAG-1	54	3	species1	species1
ACGTCGCTCAGTCA-1	64	1	species1	species1
ACGTCGCTTTATCC-1	3	44	species2	species2
ACGTGATGATTCCT-1	2	41	species2	species2
ACGTGCCTAGATCC-1	2	20	species2	species2
ACGTGCCTCCTCCA-1	23	1	species1	species1
ACGTGCCTCGTTGA-1	3	39	species2	species2
ACGTGCCTGTAAGA-1	5	37	species2	species2
ACGTTACTCGTTAG-1	4	39	species2	species2
ACGTTACTGATAAG-1	1	35	species2	species2
ACGTTGGACTGCTC-1	3	33	species2	species2
ACGTTGGATCACCC-1	2	62	species2	species2
ACGTTGGATCGCAA-1	41	2	species1	species1
ACGTTGGATGTCCC-1	48	2	species1	species1
ACGTTTACCTGGAT-1	47	3	species1	species1
ACGTTTACGGAGTG-1	2	27	species2	species2
ACTAAAACTGGAAA-1	2	34	species2	species2
ACTACTACCTGAAC-1	7	30	species2	species2
ACTACTACGGAACG-1	2	39	species2	species2
ACTAGGTGGAATAG-1	3	34	species2	species2
ACTAGGTGGGTAAA-1	1	17	species2	species2
ACTATCACAGCCAT-1	0	10	NA	species2
ACTATCACGGTAGG-1	94	3	species1	species1
ACTCAGGAGGTCTA-1	0	34	species2	species2
ACTCAGGATTCTGT-1	6	25	species2	species2
ACTCCCGACCTATT-1	2	43	species2	species2
ACTCCCGAGAAACA-1	3	34	species2	species2
ACTCCTCTCTATGG-1	36	4	species1	species1
ACTCCTCTGACGTT-1	3	28	species2	species2
ACTCGAGAAACTGC-1	1	14	species2	species2
ACTCGCACGCTGAT-1	4	49	species2	species2
ACTCGCACGGACAG-1	4	37	species2	species2
ACTCGCACTGCAAC-1	3	56	species2	species2
ACTCGCACTTTCTG-1	1	31	species2	species2
ACTCTATGCTATTC-1	26	0	species1	species1
ACTCTATGGAACTC-1	3	39	species2	species2
ACTCTATGTGCAGT-1	55	16	mix	species1
ACTCTCCTCGCTAA-1	4	27	species2	species2
ACTGAGACACACAC-1	1	37	species2	species2
ACTGAGACTACTTC-1	0	22	species2	species2
ACTGCCACAAGCAA-1	14	1	species1	species1
ACTGCCACCATGAC-1	0	36	species2	species2
ACTGCCACTCTCAT-1	0	16	species2	species2
ACTGCCTGATCTTC-1	0	40	species2	species2
ACTGTGGAGCGTTA-1	53	3	species1	species1
ACTGTGGAGTCAAC-1	44	2	species1	species1
ACTGTGGATTCCAT-1	6	56	species2	species2
ACTGTTACGACTAC-1	4	22	species2	species2
ACTTAAGATCTCTA-1	38	1	species1	species1
ACTTAGCTATACCG-1	28	2	species1	species1
ACTTAGCTCAAGCT-1	2	54	species2	species2
ACTTCAACGAGCAG-1	1	29	species2	species2
ACTTCAACGATAAG-1	4	52	species2	species2
ACTTCAACGTACAC-1	39	2	species1	species1
ACTTCAACTGATGC-1	3	25	species2	species2
ACTTCAACTTCTAC-1	33	0	species1	species1
ACTTCCCTAAAGCA-1	4	13	species2	species2
ACTTCTGAACCGAT-1	60	3	species1	species1
ACTTCTGATCTCCG-1	5	37	species2	species2
ACTTGACTATCGGT-1	4	30	species2	species2
ACTTGACTGAAACA-1	50	1	species1	species1
ACTTGGGAGCTGTA-1	66	2	species1	species1
ACTTGGGAGTTCTT-1	1	20	species2	species2
ACTTGTACCCTACC-1	30	5	species1	species1
ACTTGTACCGTACA-1	2	27	species2	species2
ACTTTGTGCAGCTA-1	0	20	species2	species2
ACTTTGTGGATAGA-1	22	0	species1	species1
ACTTTGTGTCTTTG-1	3	52	species2	species2
AGAAACGAAAACGA-1	35	1	species1	species1
AGAAACGACCTCCA-1	56	0	species1	species1
AGAAACGACTAGTG-1	38	2	species1	species1
AGAAAGTGACACGT-1	2	47	species2	species2
AGAAAGTGACTAGC-1	61	3	species1	species1
AGAAAGTGGCGATT-1	29	2	species1	species1
AGAAAGTGGTCCTC-1	2	26	species2	species2
AGAAAGTGTAACGC-1	2	17	species2	species2
AGAAAGTGTGCATG-1	34	2	species1	species1
AGAACAGAGGGTGA-1	3	17	species2	species2
AGAACAGATCTGGA-1	8	39	species2	species2
AGAACAGATTTGGG-1	57	4	species1	species1
AGAACGCTTGCAAC-1	37	3	species1	species1
AGAAGATGTTGGTG-1	4	32	species2	species2
AGAATACTAGGAGC-1	0	32	species2	species2
AGAATACTCAGTCA-1	43	21	mix	species1
AGAATACTCCACCT-1	2	13	species2	species2
AGAATACTCCCTTG-1	2	58	species2	species2
AGAATGGATTCTTG-1	46	1	species1	species1
AGAATTTGAAAAGC-1	20	1	species1	species1
AGAATTTGAGTCAC-1	39	1	species1	species1
AGAATTTGCGAGAG-1	2	41	species2	species2
AGAATTTGTGCCTC-1	5	62	species2	species2
AGACACACACGCAT-1	3	64	species2	species2
AGACACACATCGAC-1	50	1	species1	species1
AGACACACCGATAC-1	1	13	species2	species2
AGACACACGCTTCC-1	5	38	species2	species2
AGACACACGTGCTA-1	37	1	species1	species1
AGACACTGCCGAAT-1	41	2	species1	species1
AGACACTGTCAGTG-1	30	1	species1	species1
AGACACTGTGGATC-1	67	6	species1	species1
AGACCTGACAATCG-1	42	0	species1	species1
AGACGTACTGCTGA-1	2	44	species2	species2
AGACGTACTGTTTC-1	14	37	NA	species2
AGACTCGATGATGC-1	5	38	species2	species2
AGACTGACAAGTAG-1	37	0	species1	species1
AGACTTCTCCTGTC-1	22	0	species1	species1
AGAGAAACACGGAG-1	0	49	species2	species2
AGAGAAACCGGAGA-1	49	1	species1	species1
AGAGAAACCGTAGT-1	37	3	species1	species1
AGAGAAACGAACCT-1	1	7	NA	species2
AGAGAAACGTTGCA-1	4	62	species2	species2
AGAGAATGCTTGTT-1	2	33	species2	species2
AGAGAATGTACTGG-1	43	2	species1	species1
AGAGATGAACGGTT-1	4	19	species2	species2
AGAGCGGAGCTATG-1	4	35	species2	species2
AGAGCTACACGGAG-1	0	14	species2	species2
AGAGCTACCGTCTC-1	27	2	species1	species1
AGAGCTACTGCATG-1	94	2	species1	species1
AGAGGTCTCGAATC-1	77	3	species1	species1
AGAGGTCTCGTGTA-1	28	2	species1	species1
AGAGGTCTTCCTCG-1	39	3	species1	species1
AGAGTCACACGGGA-1	3	37	species2	species2
AGAGTCACGGCGAA-1	0	21	species2	species2
AGAGTCTGAACCGT-1	0	33	species2	species2
AGAGTGCTCTTGTT-1	5	0	NA	species1
AGATATACGAACCT-1	20	0	species1	species1
AGATATTGCACACA-1	4	33	species2	species2
AGATCGTGAGAGTA-1	43	4	species1	species1
AGATCGTGCCGTTC-1	53	2	species1	species1
AGATCGTGGGGAGT-1	4	58	species2	species2
AGATCTCTGGTATC-1	74	1	species1	species1
AGATCTCTTCCAGA-1	2	35	species2	species2
AGATTAACACCACA-1	4	37	species2	species2
AGATTAACTAGCGT-1	2	19	species2	species2
AGATTAACTCGTAG-1	4	27	species2	species2
AGATTCCTAAGGTA-1	30	4	species1	species1
AGATTCCTTCCAGA-1	2	44	species2	species2
AGATTCCTTGCAGT-1	9	0	NA	species1
AGCAAAGAGCGAGA-1	4	24	species2	species2
AGCAAGCTGGACTT-1	1	42	species2	species2
AGCAAGCTTGGATC-1	1	14	species2	species2
AGCACAACCGAACT-1	51	2	species1	species1
AGCACTGAATTTCC-1	2	27	species2	species2
AGCACTGATGGAGG-1	3	12	species2	species2
AGCATCGAAAAACG-1	38	2	species1	species1
AGCATCGAACTCAG-1	47	11	species1	species1
AGCATCGAGTTGCA-1	6	34	species2	species2
AGCATGACCCCTAC-1	6	56	species2	species2
AGCATGACCGGTAT-1	100	8	species1	species1
AGCATGACCGTCTC-1	51	5	species1	species1
AGCATGACTCGTAG-1	1	22	species2	species2
AGCATGACTCTCCG-1	1	19	species2	species2
AGCATTCTACTGGT-1	2	28	species2	species2
AGCATTCTCCTCGT-1	53	5	species1	species1
AGCCAATGATCTCT-1	3	33	species2	species2
AGCCAATGTACTCT-1	72	2	species1	species1
AGCCACCTACTCAG-1	1	20	species2	species2
AGCCACCTGTATGC-1	15	1	species1	species1
AGCCACCTTCTCAT-1	52	2	species1	species1
AGCCGGACAGGTTC-1	0	45	species2	species2
AGCCGGACGCGTTA-1	53	1	species1	species1
AGCCGGACTCTCCG-1	1	20	species2	species2
AGCCGGTGAAGTAG-1	1	22	species2	species2
AGCCGGTGACCTTT-1	3	31	species2	species2
AGCCGTCTGTTGCA-1	1	29	species2	species2
AGCCGTCTTGCCTC-1	3	21	species2	species2
AGCCTCACAGGAGC-1	50	1	species1	species1
AGCCTCACTACTGG-1	57	4	species1	species1
AGCCTCACTCCTAT-1	3	24	species2	species2
AGCCTCTGTTACCT-1	51	2	species1	species1
AGCGAACTAGAATG-1	1	29	species2	species2
AGCGAACTCTAGTG-1	11	0	NA	species1
AGCGAACTGGACGA-1	32	2	species1	species1
AGCGAACTTAAGGA-1	43	5	species1	species1
AGCGATACCAAAGA-1	34	2	species1	species1
AGCGATACGCTTAG-1	32	1	species1	species1
AGCGATACTCTCTA-1	56	3	species1	species1
AGCGCCGAAACGTC-1	38	5	species1	species1
AGCGCCGAAGTGTC-1	0	24	species2	species2
AGCGCTCTCCTCGT-1	1	30	species2	species2
AGCGGCACACTCAG-1	32	1	species1	species1
AGCGGCACGGTATC-1	0	22	species2	species2
AGCGGCTGCCAACA-1	17	2	species1	species1
AGCGGCTGGGACGA-1	1	23	species2	species2
AGCGGCTGTGGATC-1	52	0	species1	species1
AGCGGGCTCTAGAC-1	43	2	species1	species1
AGCGGGCTCTTTAC-1	4	20	species2	species2
AGCGGGCTGGTACT-1	1	16	species2	species2
AGCGGGCTTGTTTC-1	57	4	species1	species1
AGCGTAACCTTGAG-1	1	38	species2	species2
AGCTCGCTGTCAAC-1	54	0	species1	species1
AGCTCGCTGTTTGG-1	51	1	species1	species1
AGCTGCCTGACAAA-1	1	36	species2	species2
AGCTGCCTTGACAC-1	63	4	species1	species1
AGCTGCCTTTCGGA-1	0	21	species2	species2
AGCTGCCTTTTCTG-1	7	60	species2	species2
AGCTGTGAGAACCT-1	1	42	species2	species2
AGCTGTGAGGAAGC-1	38	3	species1	species1
AGCTTACTAGGCGA-1	3	27	species2	species2
AGCTTTACCTCGCT-1	3	35	species2	species2
AGCTTTACCTTCCG-1	0	32	species2	species2
AGGAACCTCACTTT-1	71	2	species1	species1
AGGAACCTCCATGA-1	24	1	species1	species1
AGGAACCTGACAAA-1	1	41	species2	species2
AGGAACCTGTTGCA-1	7	36	species2	species2
AGGAACCTTTTGCT-1	14	0	species1	species1
AGGAATGACTGATG-1	50	2	species1	species1
AGGAATGAGTCTGA-1	34	1	species1	species1
AGGACACTACCAAC-1	94	7	species1	species1
AGGACACTCGTGAT-1	32	2	species1	species1
AGGACACTGTCTAG-1	4	62	species2	species2
AGGACTTGTATCTC-1	6	53	species2	species2
AGGAGTCTAGCGTT-1	51	1	species1	species1
AGGATAGAAACCGT-1	2	32	species2	species2
AGGATAGACCGAAT-1	4	36	species2	species2
AGGATAGACTAGTG-1	38	2	species1	species1
AGGATGCTATTTCC-1	49	1	species1	species1
AGGCAACTCCGAAT-1	2	16	species2	species2
AGGCAACTGACGTT-1	6	43	species2	species2
AGGCAACTTTCGTT-1	31	1	species1	species1
AGGCAGGAAGGTCT-1	52	2	species1	species1
AGGCCTCTCCCAAA-1	26	0	species1	species1
AGGCCTCTGGTGTT-1	2	47	species2	species2
AGGCTAACAGTGTC-1	74	1	species1	species1
AGGCTAACCTCGAA-1	20	0	species1	species1
AGGCTAACGTGTCA-1	2	34	species2	species2
AGGGACGAAGCTAC-1	45	2	species1	species1
AGGGAGTGAAGCCT-1	67	3	species1	species1
AGGGAGTGCTCCAC-1	44	3	species1	species1
AGGGAGTGTCGTTT-1	3	31	species2	species2
AGGGCCACAAACAG-1	0	50	species2	species2
AGGGCCACACGTGT-1	2	17	species2	species2
AGGGCCTGTGTTCT-1	5	50	species2	species2
AGGGCGCTTGATGC-1	3	24	species2	species2
AGGGTGGAAGTTCG-1	2	37	species2	species2
AGGGTGGACAGCTA-1	1	10	NA	species2
AGGGTGGAGTTGGT-1	1	21	species2	species2
AGGGTGGATCAGTG-1	3	35	species2	species2
AGGGTGGATGATGC-1	3	27	species2	species2
AGGGTGGATGCGTA-1	2	44	species2	species2
AGGGTTTGCGTCTC-1	65	4	species1	species1
AGGGTTTGTTCATC-1	55	0	species1	species1
AGGTACACGGGATG-1	33	1	species1	species1
AGGTACACTCTTTG-1	1	19	species2	species2
AGGTACTGGCTTAG-1	31	2	species1	species1
AGGTACTGTTGACG-1	5	61	species2	species2
AGGTCATGCAGATC-1	54	6	species1	species1
AGGTCATGCCGTTC-1	8	41	species2	species2
AGGTCATGCTCTAT-1	5	38	species2	species2
AGGTCTGAGTGCTA-1	2	24	species2	species2
AGGTCTGATCAGGT-1	3	53	species2	species2
AGGTGGGAACACAC-1	2	51	species2	species2
AGGTGGGAATTGGC-1	8	0	NA	species1
AGGTGGGACCCACT-1	4	17	species2	species2
AGGTGGGACGTAGT-1	13	1	NA	species1
AGGTGGGATCACCC-1	68	2	species1	species1
AGGTGTTGGTTGGT-1	55	0	species1	species1
AGGTGTTGTCATTC-1	4	28	species2	species2
AGGTGTTGTCCCGT-1	5	55	species2	species2
AGGTTCGAGCTGTA-1	2	20	species2	species2
AGGTTGTGGGTGAG-1	2	28	species2	species2
AGTAAGGAATGGTC-1	1	36	species2	species2
AGTAAGGATGCTTT-1	2	37	species2	species2
AGTAATACCCTGAA-1	23	1	species1	species1
AGTAATACCGTAAC-1	1	27	species2	species2
AGTAATACTCAGAC-1	8	35	species2	species2
AGTAATTGAGATCC-1	5	68	species2	species2
AGTACGTGTCTTTG-1	0	34	species2	species2
AGTACGTGTTGGTG-1	23	2	species1	species1
AGTACTCTCAAAGA-1	43	0	species1	species1
AGTAGAGATTCTGT-1	19	0	species1	species1
AGTAGGCTAGAATG-1	5	38	species2	species2
AGTATAACCACACA-1	3	36	species2	species2
AGTATAACCACTTT-1	61	1	species1	species1
AGTATCCTCAAGCT-1	3	29	species2	species2
AGTATCCTGAATCC-1	6	17	species2	species2
AGTATCCTTGAACC-1	0	39	species2	species2
AGTCACGAAGCATC-1	98	4	species1	species1
AGTCACGAAGTGTC-1	36	1	species1	species1
AGTCACGAATGACC-1	2	34	species2	species2
AGTCACGAGGTACT-1	57	1	species1	species1
AGTCACGATGTCCC-1	3	48	species2	species2
AGTCCAGACCTAAG-1	34	28	mix	species1
AGTCCAGATGTGAC-1	1	25	species2	species2
AGTCGAACATCACG-1	3	30	species2	species2
AGTCGCCTAGAACA-1	43	1	species1	species1
AGTCGCCTAGAGTA-1	2	30	species2	species2
AGTCGCCTTACGAC-1	1	26	species2	species2
AGTCGCCTTTACCT-1	40	44	mix	species1
AGTCTACTCAAGCT-1	3	22	species2	species2
AGTCTACTCCGAAT-1	1	43	species2	species2
AGTCTACTCTATTC-1	54	1	species1	species1
AGTCTACTTGCTTT-1	40	1	species1	species1
AGTCTTACCAGAAA-1	60	2	species1	species1
AGTGACACCCTCGT-1	3	43	species2	species2
AGTGACACTGTAGC-1	36	1	species1	species1
AGTGACACTGTGGT-1	2	52	species2	species2
AGTGCAACCGTACA-1	3	27	species2	species2
AGTGCAACTGGAGG-1	3	11	NA	species2
AGTGTGACAGCAAA-1	2	22	species2	species2
AGTGTGACATCGGT-1	1	17	species2	species2
AGTGTGACTGTCTT-1	35	16	mix	species1
AGTGTTCTACCCTC-1	2	29	species2	species2
AGTGTTCTTCCTCG-1	97	1	species1	species1
AGTTAAACCATCAG-1	0	19	species2	species2
AGTTAAACCGTACA-1	3	45	species2	species2
AGTTAAACTGTCCC-1	1	23	species2	species2
AGTTATGAGTCACA-1	38	0	species1	species1
AGTTATGAGTCGTA-1	6	42	species2	species2
AGTTATGAGTCTGA-1	41	3	species1	species1
AGTTCTACGGGAGT-1	51	0	species1	species1
AGTTCTTGTGCCCT-1	4	51	species2	species2
AGTTGTCTAGGAGC-1	5	31	species2	species2
AGTTGTCTCTTGTT-1	38	6	species1	species1
AGTTTAGAGAACCT-1	34	3	species1	species1
AGTTTAGAGCCATA-1	2	38	species2	species2
AGTTTAGAGGTACT-1	2	38	species2	species2
AGTTTCACCTTGAG-1	1	34	species2	species2
AGTTTGCTTTTGTC-1	38	16	mix	species1
ATAAACACAACCGT-1	6	17	species2	species2
ATAAACACACCACA-1	1	31	species2	species2
ATAAACACGGTTAC-1	4	51	species2	species2
ATAAACACTATGGC-1	0	25	species2	species2
ATAACATGAGTCTG-1	80	5	species1	species1
ATAACATGCACCAA-1	46	2	species1	species1
ATAACCCTGAATCC-1	83	2	species1	species1
ATAACCCTTAGCCA-1	2	56	species2	species2
ATAAGTACTGTCTT-1	3	37	species2	species2
ATAAGTTGCGTTGA-1	1	56	species2	species2
ATAAGTTGCTAGAC-1	70	1	species1	species1
ATAAGTTGGCTATG-1	0	17	species2	species2
ATAAGTTGTCACCC-1	2	18	species2	species2
ATAATCGAACAGCT-1	48	1	species1	species1
ATAATCGAGGCATT-1	1	20	species2	species2
ATAATCGAGTAAAG-1	3	26	species2	species2
ATAATCGAGTAGGG-1	72	4	species1	species1
ATAATGACCCGTTC-1	57	2	species1	species1
ATAATGACTGCAAC-1	1	24	species2	species2
ATACAATGGGCAAG-1	34	0	species1	species1
ATACAATGTCTTAC-1	0	17	species2	species2
ATACACCTTCCTGC-1	64	0	species1	species1
ATACCGGAGATGAA-1	3	53	species2	species2
ATACCTACTGATGC-1	0	31	species2	species2
ATACCTTGTGCCAA-1	94	2	species1	species1
ATACGGACAAGCAA-1	2	30	species2	species2
ATACGGACCTTGGA-1	1	30	species2	species2
ATACGGACTTTGGG-1	1	19	species2	species2
ATACTCTGGAACCT-1	1	19	species2	species2
ATACTCTGGCCTTC-1	36	2	species1	species1
ATACTCTGTCCAGA-1	1	22	species2	species2
ATACTCTGTCCTTA-1	24	4	species1	species1
ATAGAACTACCACA-1	2	26	species2	species2
ATAGAACTCAGAGG-1	40	3	species1	species1
ATAGAACTTTGTGG-1	50	3	species1	species1
ATAGAACTTTTCAC-1	13	0	NA	species1
ATAGATACCTGAGT-1	78	1	species1	species1
ATAGATTGATCACG-1	0	16	species2	species2
ATAGCCGAATGACC-1	2	49	species2	species2
ATAGCGTGACACTG-1	32	34	mix	species2
ATAGCGTGAGTCTG-1	15	0	species1	species1
ATAGCGTGGGGATG-1	61	5	species1	species1
ATAGCTCTAGATCC-1	29	3	species1	species1
ATAGCTCTCCGTAA-1	4	36	species2	species2
ATAGCTCTCGCTAA-1	3	17	species2	species2
ATAGCTCTTCGCCT-1	21	1	species1	species1
ATAGGAGATGCGTA-1	3	20	species2	species2
ATAGGCTGCTGGTA-1	37	7	species1	species1
ATAGTCCTCTGCAA-1	93	6	species1	species1
ATAGTTGACAAAGA-1	66	2	species1	species1
ATAGTTGACTTCTA-1	8	41	species2	species2
ATAGTTGATCATTC-1	1	43	species2	species2
ATAGTTGATCTCAT-1	37	2	species1	species1
ATAGTTGATGCCTC-1	63	3	species1	species1
ATATACGAGAACCT-1	2	26	species2	species2
ATATACGAGTAGCT-1	44	0	species1	species1
ATATACGAGTTCAG-1	36	0	species1	species1
ATATACGATGAGGG-1	45	5	species1	species1
ATATAGTGAGTACC-1	53	3	species1	species1
ATATAGTGCGTTAG-1	1	36	species2	species2
ATATAGTGTTTCGT-1	68	2	species1	species1
ATATGAACGTGTCA-1	1	20	species2	species2
ATATGAACTGGATC-1	66	2	species1	species1
ATATGCCTCACACA-1	43	3	species1	species1
ATATGCCTTCATTC-1	3	30	species2	species2
ATATGCCTTCCGTC-1	92	4	species1	species1
ATCAAATGTCAAGC-1	2	29	species2	species2
ATCAACCTAACCGT-1	131	2	species1	species1
ATCAACCTACCCTC-1	39	1	species1	species1
ATCAACCTCCAACA-1	5	41	species2	species2
ATCAACCTCCGCTT-1	52	2	species1	species1
ATCAACCTGGTTAC-1	46	0	species1	species1
ATCACACTCTATGG-1	26	1	species1	species1
ATCACGGACTCTCG-1	61	2	species1	species1
ATCACGGAGGTGAG-1	37	7	species1	species1
ATCACGGATGAACC-1	19	0	species1	species1
ATCACTACAGGAGC-1	2	51	species2	species2
ATCACTACATCGAC-1	37	0	species1	species1
ATCACTACCAGTTG-1	76	3	species1	species1
ATCACTTGGCGATT-1	73	5	species1	species1
ATCACTTGTATCTC-1	30	0	species1	species1
ATCAGGTGGAAAGT-1	10	1	NA	species1
ATCAGGTGGTACCA-1	42	3	species1	species1
ATCATCTGAAGAGT-1	2	31	species2	species2
ATCATCTGACCTGA-1	2	11	NA	species2
ATCATCTGAGAAGT-1	82	3	species1	species1
ATCATCTGCCGAAT-1	0	46	species2	species2
ATCATCTGGAATAG-1	1	38	species2	species2
ATCATCTGTGCTAG-1	1	23	species2	species2
ATCATCTGTTCGGA-1	1	30	species2	species2
ATCATGCTAAACAG-1	56	2	species1	species1
ATCATGCTGCTTCC-1	27	35	mix	species2
ATCCATACTAGTCG-1	2	28	species2	species2
ATCCCGTGGTCCTC-1	1	8	NA	species2
ATCCCGTGTTGGCA-1	88	4	species1	species1
ATCCTAACAGGTTC-1	70	4	species1	species1
ATCGACGAGAACCT-1	0	13	species2	species2
ATCGACGAGAGGAC-1	2	14	species2	species2
ATCGAGTGCTACTT-1	68	3	species1	species1
ATCGCAGATCGCAA-1	4	37	species2	species2
ATCGCCACAAGAGT-1	38	13	mix	species1
ATCGCCACCCGCTT-1	46	3	species1	species1
ATCGCCACTAGCGT-1	50	5	species1	species1
ATCGCGCTACCGAT-1	4	23	species2	species2
ATCGCGCTCATTTC-1	29	0	species1	species1
ATCGCGCTGCTGAT-1	45	0	species1	species1
ATCGGAACATGTCG-1	9	81	species2	species2
ATCGGAACGCCCTT-1	15	0	species1	species1
ATCGGTGAAAGTAG-1	4	30	species2	species2
ATCGGTGAGGTTAC-1	41	2	species1	species1
ATCGGTGATCAAGC-1	2	17	species2	species2
ATCGTTTGGGCAAG-1	3	46	species2	species2
ATCTACACGCGATT-1	1	33	species2	species2
ATCTACACTCCCAC-1	15	0	species1	species1
ATCTACTGATCGTG-1	16	1	species1	species1
ATCTGACTAAGCAA-1	43	1	species1	species1
ATCTGACTGGAGCA-1	2	25	species2	species2
ATCTGACTTAGAGA-1	33	1	species1	species1
ATCTGACTTGCAGT-1	36	2	species1	species1
ATCTGGGAACCCTC-1	1	9	NA	species2
ATCTGGGACTTCTA-1	3	40	species2	species2
ATCTGTTGAAGCAA-1	5	41	species2	species2
ATCTGTTGCGACAT-1	52	0	species1	species1
ATCTGTTGGCTTCC-1	66	1	species1	species1
ATCTTGACAGTCGT-1	0	9	NA	species2
ATCTTGACGTTTGG-1	0	44	species2	species2
ATCTTGACTGACAC-1	7	45	species2	species2
ATCTTTCTAAGTGA-1	2	29	species2	species2
ATCTTTCTTGAGGG-1	31	5	species1	species1
ATCTTTCTTGCAGT-1	48	1	species1	species1
ATGAAACTCCATGA-1	3	54	species2	species2
ATGAAACTCGGAGA-1	41	2	species1	species1
ATGAAGGAACTACG-1	1	27	species2	species2
ATGAAGGAGTTCTT-1	2	28	species2	species2
ATGACGTGAAGGTA-1	6	62	species2	species2
ATGACGTGTCAGTG-1	2	24	species2	species2
ATGAGAGAGACGTT-1	6	25	species2	species2
ATGAGAGAGCGTTA-1	4	24	species2	species2
ATGAGCACAGATGA-1	2	35	species2	species2
ATGAGCACCCCACT-1	55	3	species1	species1
ATGAGCACCCGAAT-1	2	27	species2	species2
ATGAGCACTCGTAG-1	2	65	species2	species2
ATGATAACCGGAGA-1	53	41	mix	species1
ATGATAACTGACCA-1	3	29	species2	species2
ATGATATGGGAAAT-1	2	20	species2	species2
ATGATATGTACTGG-1	0	24	species2	species2
ATGCACGAGTGCAT-1	36	1	species1	species1
ATGCAGTGGGACTT-1	2	22	species2	species2
ATGCAGTGTTTGTC-1	8	45	species2	species2
ATGCCAGAAGAGAT-1	0	27	species2	species2
ATGCCAGAAGGTTC-1	3	32	species2	species2
ATGCCAGACGTAAC-1	111	4	species1	species1
ATGCCAGATACTGG-1	61	1	species1	species1
ATGCCGCTCCCAAA-1	1	6	NA	species2
ATGCCGCTCCGTTC-1	5	74	species2	species2
ATGCCGCTTACGAC-1	3	29	species2	species2
ATGCCGCTTATGGC-1	3	32	species2	species2
ATGCGATGATCAGC-1	5	23	species2	species2
ATGCGATGCCTTAT-1	30	0	species1	species1
ATGCGATGTATGGC-1	54	1	species1	species1
ATGCGATGTCTGGA-1	71	3	species1	species1
ATGCGCCTGTTGAC-1	44	0	species1	species1
ATGCTTTGACGGAG-1	1	37	species2	species2
ATGCTTTGTCCTTA-1	47	2	species1	species1
ATGGGTACGAGCTT-1	56	4	species1	species1
ATGGGTACGTTGAC-1	2	18	species2	species2
ATGGTGACACCATG-1	9	1	NA	species1
ATGGTGACGAATAG-1	0	38	species2	species2
ATGTAAACCGAGAG-1	2	24	species2	species2
ATGTAAACTTTACC-1	0	32	species2	species2
ATGTACCTCTATTC-1	3	56	species2	species2
ATGTACCTGCTTAG-1	6	66	species2	species2
ATGTCACTCACTAG-1	57	3	species1	species1
ATGTCGGAACACCA-1	0	37	species2	species2
ATGTCGGAAGAATG-1	66	1	species1	species1
ATGTCGGACTGTGA-1	5	36	species2	species2
ATGTCGGATAGAGA-1	39	5	species1	species1
ATGTCGGATGACTG-1	50	1	species1	species1
ATGTTAGACCTCGT-1	51	6	species1	species1
ATGTTAGACTCGAA-1	44	0	species1	species1
ATGTTAGAGTGTAC-1	3	37	species2	species2
ATGTTCACAACCTG-1	21	0	species1	species1
ATGTTCACCTCAGA-1	2	49	species2	species2
ATGTTCACGTGTCA-1	11	79	species2	species2
ATGTTGCTATCACG-1	37	2	species1	species1
ATGTTGCTCTCATT-1	53	5	species1	species1
ATTAACGAATGTCG-1	3	63	species2	species2
ATTAACGACAACCA-1	47	3	species1	species1
ATTAACGAGAGCTT-1	3	23	species2	species2
ATTAAGACCTACGA-1	1	28	species2	species2
ATTAAGACGAGATA-1	0	12	species2	species2
ATTAAGACTGAGGG-1	15	0	species1	species1
ATTAAGACTTGGTG-1	1	22	species2	species2
ATTACCACAAAACG-1	1	45	species2	species2
ATTACCACACCGAT-1	24	0	species1	species1
ATTACCACGCTCCT-1	76	1	species1	species1
ATTACCTGACCCAA-1	57	6	species1	species1
ATTACCTGCTCATT-1	48	0	species1	species1
ATTACCTGCTGTTT-1	3	44	species2	species2
ATTACCTGGTTCTT-1	41	2	species1	species1
ATTACCTGTAACCG-1	50	2	species1	species1
ATTAGATGACCAAC-1	24	2	species1	species1
ATTAGATGCTACCC-1	6	13	species2	species2
ATTAGATGTGAGAA-1	38	3	species1	species1
ATTAGTGACATGAC-1	112	5	species1	species1
ATTAGTGACATTGG-1	0	12	species2	species2
ATTATGGACACTCC-1	6	46	species2	species2
ATTATGGATTCTTG-1	4	49	species2	species2
ATTCAAGAAAAGTG-1	0	30	species2	species2
ATTCAAGACATTGG-1	40	2	species1	species1
ATTCAAGATACGCA-1	32	3	species1	species1
ATTCAAGATGCTAG-1	106	3	species1	species1
ATTCAAGATGTGCA-1	6	40	species2	species2
ATTCAAGATTCGCC-1	89	6	species1	species1
ATTCAGCTACCCTC-1	28	1	species1	species1
ATTCAGCTCTCTTA-1	3	23	species2	species2
ATTCCAACAAGAAC-1	33	18	mix	species1
ATTCCAACGCATAC-1	5	19	species2	species2
ATTCCAACGTATCG-1	7	31	species2	species2
ATTCCAACTGGTTG-1	3	23	species2	species2
ATTCCATGAAGCCT-1	0	28	species2	species2
ATTCCATGCACTAG-1	0	19	species2	species2
ATTCGACTTCCGAA-1	52	3	species1	species1
ATTCGACTTCTCGC-1	4	35	species2	species2
ATTCGGGAACGGGA-1	2	30	species2	species2
ATTCGGGACGGTAT-1	39	2	species1	species1
ATTCGGGATCATTC-1	6	30	species2	species2
ATTCGGGATGTGGT-1	59	2	species1	species1
ATTCTGACAGAGGC-1	20	15	mix	species2
ATTCTGACTGGCAT-1	4	28	species2	species2
ATTCTTCTAGCTAC-1	4	11	NA	species2
ATTCTTCTAGGGTG-1	40	2	species1	species1
ATTCTTCTCTCCCA-1	3	23	species2	species2
ATTCTTCTCTCTTA-1	2	24	species2	species2
ATTCTTCTGATAGA-1	50	4	species1	species1
ATTCTTCTTCCAAG-1	64	3	species1	species1
ATTGAAACAACCGT-1	2	23	species2	species2
ATTGAAACACGTAC-1	4	18	species2	species2
ATTGAATGGCTAAC-1	58	3	species1	species1
ATTGAATGGGGCAA-1	94	2	species1	species1
ATTGAATGTGCAAC-1	3	46	species2	species2
ATTGAATGTTCCGC-1	0	8	NA	species2
ATTGATGAAAGAGT-1	5	51	species2	species2
ATTGATGACAGTTG-1	26	0	species1	species1
ATTGATGACGAGAG-1	2	34	species2	species2
ATTGATGAGGTAAA-1	30	4	species1	species1
ATTGCACTACACGT-1	52	1	species1	species1
ATTGCACTAGTCGT-1	5	53	species2	species2
ATTGCGGAAAAGTG-1	31	0	species1	species1
ATTGCGGACTTAGG-1	4	27	species2	species2
ATTGCGGAGTCTGA-1	2	29	species2	species2
ATTGCGGATAGAAG-1	0	29	species2	species2
ATTGCGGATTTCGT-1	0	52	species2	species2
ATTGCTACATGCCA-1	57	2	species1	species1
ATTGCTACCAGTCA-1	70	4	species1	species1
ATTGCTACCTTGGA-1	85	8	species1	species1
ATTGCTACGCTGTA-1	2	23	species2	species2
ATTGCTACGTTCGA-1	11	2	NA	species1
ATTGCTACTGACCA-1	5	24	species2	species2
ATTGCTTGTTCACT-1	84	6	species1	species1
ATTGGGTGCTAGTG-1	1	14	species2	species2
ATTGGGTGGAAACA-1	3	39	species2	species2
ATTGGGTGTTTGTC-1	66	3	species1	species1
ATTGGTCTCTCGCT-1	2	28	species2	species2
ATTGTAGAGCTCCT-1	2	38	species2	species2
ATTGTAGAGGAGTG-1	2	35	species2	species2
ATTGTCTGCGATAC-1	0	26	species2	species2
ATTGTCTGCTGGTA-1	2	35	species2	species2
ATTGTCTGTGAAGA-1	4	31	species2	species2
ATTTAGGAACAGTC-1	51	1	species1	species1
ATTTAGGAATGCCA-1	44	4	species1	species1
ATTTAGGAGTAGGG-1	26	2	species1	species1
ATTTCCGACAGTCA-1	0	32	species2	species2
ATTTCCGACTACCC-1	1	29	species2	species2
ATTTCCGACTACTT-1	53	1	species1	species1
ATTTCCGATGCTCC-1	44	10	species1	species1
ATTTCGTGTGTGAC-1	3	22	species2	species2
ATTTCTCTCAACCA-1	2	35	species2	species2
ATTTCTCTCACTAG-1	3	49	species2	species2
ATTTGCACCAAAGA-1	64	1	species1	species1
ATTTGCACGCGAGA-1	7	56	species2	species2
ATTTGCACTTGGCA-1	5	31	species2	species2
CAAACTCTGTGCTA-1	82	3	species1	species1
CAAAGCACATTTCC-1	5	36	species2	species2
CAAAGCACCTTCTA-1	4	34	species2	species2
CAAAGCACTCTGGA-1	24	0	species1	species1
CAAAGCTGATCGGT-1	39	2	species1	species1
CAAAGCTGCACTTT-1	61	2	species1	species1
CAAAGCTGTACTTC-1	0	12	species2	species2
CAAATATGAACCAC-1	44	3	species1	species1
CAAATATGTGGGAG-1	0	12	species2	species2
CAAATTGATCTCTA-1	24	1	species1	species1
CAACAGACGAGCTT-1	2	15	species2	species2
CAACCAGAGTCCTC-1	4	39	species2	species2
CAACCGCTAGAGAT-1	3	30	species2	species2
CAACCGCTCTGTTT-1	18	0	species1	species1
CAACCGCTGGGACA-1	1	22	species2	species2
CAACGAACCTGAAC-1	36	6	species1	species1
CAACGATGAACCTG-1	1	28	species2	species2
CAACGATGCGTGTA-1	45	2	species1	species1
CAACGTGAACCCTC-1	34	0	species1	species1
CAACGTGACCGTTC-1	31	4	species1	species1
CAACGTGACTACCC-1	72	1	species1	species1
CAACGTGAGAAAGT-1	2	26	species2	species2
CAACGTGAGTTCAG-1	1	16	species2	species2
CAACTTTGGGCATT-1	2	13	species2	species2
CAAGAAGACCAGTA-1	0	9	NA	species2
CAAGACACACTAGC-1	0	11	NA	species2
CAAGACACCACTCC-1	26	0	species1	species1
CAAGACACTCGCCT-1	1	27	species2	species2
CAAGACACTTTGGG-1	36	1	species1	species1
CAAGACTGCAAAGA-1	1	25	species2	species2
CAAGACTGCTGTTT-1	23	2	species1	species1
CAAGACTGCTTCGC-1	64	3	species1	species1
CAAGACTGGACACT-1	2	25	species2	species2
CAAGCATGAGCTAC-1	99	4	species1	species1
CAAGCATGCAGATC-1	37	0	species1	species1
CAAGCATGGACGAG-1	0	10	NA	species2
CAAGCCCTAGCACT-1	76	2	species1	species1
CAAGCTGACAGTTG-1	38	0	species1	species1
CAAGCTGACGGGAA-1	1	32	species2	species2
CAAGCTGATCTTAC-1	3	44	species2	species2
CAAGGACTAGGGTG-1	0	23	species2	species2
CAAGGACTTACTCT-1	46	2	species1	species1
CAAGGTTGTCCCAC-1	47	1	species1	species1
CAAGGTTGTGTGCA-1	39	3	species1	species1
CAAGTCGAGCTGAT-1	35	1	species1	species1
CAAGTCGATCGTAG-1	0	35	species2	species2
CAAGTCGATCTACT-1	39	1	species1	species1
CAAGTCGATTGGTG-1	20	0	species1	species1
CAATAAACCATTTC-1	70	1	species1	species1
CAATAAACGTTCAG-1	45	1	species1	species1
CAATAAACTACTCT-1	4	55	species2	species2
CAATAATGTCCTCG-1	0	20	species2	species2
CAATAATGTGAGAA-1	27	2	species1	species1
CAATCGGACTTCTA-1	30	0	species1	species1
CAATCTACAAGAGT-1	3	24	species2	species2
CAATCTACAGCTAC-1	3	20	species2	species2
CAATCTACCGATAC-1	28	0	species1	species1
CAATTCACAAAAGC-1	3	34	species2	species2
CAATTCACGACAGG-1	4	28	species2	species2
CAATTCACTATTCC-1	74	7	species1	species1
CACAACGAAACCTG-1	1	32	species2	species2
CACAACGACCAGTA-1	5	34	species2	species2
CACAACGACGACAT-1	93	6	species1	species1
CACAATCTCAACTG-1	1	26	species2	species2
CACAATCTGAAAGT-1	1	28	species2	species2
CACAATCTTTCGTT-1	2	33	species2	species2
CACACCTGGCTAAC-1	32	0	species1	species1
CACACCTGTCTACT-1	2	36	species2	species2
CACAGAACGACGAG-1	21	0	species1	species1
CACAGCCTACTTTC-1	20	1	species1	species1
CACAGTGACCTCCA-1	4	42	species2	species2
CACAGTGAGAATGA-1	5	43	species2	species2
CACAGTGAGTCTGA-1	2	23	species2	species2
CACATACTCGGAGA-1	0	13	species2	species2
CACATACTCTGCAA-1	87	2	species1	species1
CACATACTTCGACA-1	3	62	species2	species2
CACATACTTGACTG-1	2	25	species2	species2
CACATGGAGGTCTA-1	2	39	species2	species2
CACATGGAGTGCTA-1	4	33	species2	species2
CACCACTGCACAAC-1	0	16	species2	species2
CACCACTGCGTACA-1	73	1	species1	species1
CACCCATGGTACCA-1	5	33	species2	species2
CACCCATGTCTTCA-1	47	3	species1	species1
CACCGTACATTCCT-1	41	6	species1	species1
CACCGTACCTCAAG-1	4	34	species2	species2
CACCGTACGTGAGG-1	0	14	species2	species2
CACCGTTGAGCACT-1	62	1	species1	species1
CACCGTTGTAGAGA-1	17	1	species1	species1
CACCGTTGTGAGGG-1	41	1	species1	species1
CACCGTTGTTACTC-1	5	42	species2	species2
CACCTGACACGGTT-1	49	2	species1	species1
CACCTGACAGATGA-1	63	4	species1	species1
CACCTGACCATTCT-1	1	53	species2	species2
CACCTGACGAACTC-1	34	1	species1	species1
CACCTGACTGATGC-1	1	39	species2	species2
CACGAAACACCCTC-1	0	23	species2	species2
CACGACCTACCATG-1	1	29	species2	species2
CACGATGACGAGTT-1	39	1	species1	species1
CACGGGACGAGGTG-1	1	41	species2	species2
CACGGGACGTTGTG-1	2	46	species2	species2
CACGGGACTGCTGA-1	5	31	species2	species2
CACGGGACTTCCAT-1	1	39	species2	species2
CACGGGTGTTATCC-1	32	2	species1	species1
CACTAACTAGGTCT-1	82	3	species1	species1
CACTAACTGACGTT-1	2	41	species2	species2
CACTAACTTGTGGT-1	1	33	species2	species2
CACTAACTTTGACG-1	1	22	species2	species2
CACTAGGAAATGCC-1	8	46	species2	species2
CACTAGGAAGTGTC-1	29	2	species1	species1
CACTAGGAGCCTTC-1	3	41	species2	species2
CACTCTCTGTTGAC-1	3	23	species2	species2
CACTCTCTTGTAGC-1	2	30	species2	species2
CACTGAGACGAGTT-1	58	2	species1	species1
CACTGAGATATGGC-1	70	1	species1	species1
CACTGAGATCTAGG-1	2	42	species2	species2
CACTGCACTAACCG-1	2	44	species2	species2
CACTGCACTTCCAT-1	51	1	species1	species1
CACTGCTGGATAAG-1	18	0	species1	species1
CACTGCTGGGAGTG-1	5	46	species2	species2
CACTGCTGGTACCA-1	0	11	NA	species2
CACTGCTGTCGCAA-1	51	4	species1	species1
CACTTAACCTGAGT-1	1	66	species2	species2
CACTTAACGCCTTC-1	2	46	species2	species2
CACTTATGACTTTC-1	53	1	species1	species1
CACTTATGTGCGTA-1	1	32	species2	species2
CAGAAGCTACTCAG-1	13	1	NA	species1
CAGAAGCTCTCAGA-1	2	38	species2	species2
CAGAAGCTGCAGTT-1	1	35	species2	species2
CAGAAGCTTGTGAC-1	53	2	species1	species1
CAGACAACAACCAC-1	5	26	species2	species2
CAGACAACACTCTT-1	3	16	species2	species2
CAGACAACGCATAC-1	1	20	species2	species2
CAGACATGGGATTC-1	4	31	species2	species2
CAGACATGTGGTCA-1	33	3	species1	species1
CAGACCCTCCATGA-1	0	38	species2	species2
CAGACCCTCGACTA-1	1	71	species2	species2
CAGACTGACGAACT-1	0	24	species2	species2
CAGACTGAGGACTT-1	42	1	species1	species1
CAGACTGATGAGGG-1	34	2	species1	species1
CAGACTGATTCACT-1	35	2	species1	species1
CAGAGGGACTTATC-1	43	0	species1	species1
CAGATCGAAGAACA-1	4	43	species2	species2
CAGATCGATTTGGG-1	28	1	species1	species1
CAGATGACACCGAT-1	1	31	species2	species2
CAGATGACCTTGCC-1	2	12	species2	species2
CAGCAATGGACTAC-1	19	1	species1	species1
CAGCAATGTTAGGC-1	1	29	species2	species2
CAGCAATGTTGACG-1	0	22	species2	species2
CAGCACCTACCAAC-1	43	2	species1	species1
CAGCACCTACTTTC-1	0	38	species2	species2
CAGCACCTGTTTGG-1	5	37	species2	species2
CAGCACCTTCTCGC-1	33	5	species1	species1
CAGCATGAACCACA-1	44	1	species1	species1
CAGCATGAACTCAG-1	4	29	species2	species2
CAGCATGAAGAACA-1	0	19	species2	species2
CAGCATGAGACGGA-1	30	1	species1	species1
CAGCATGATACAGC-1	4	26	species2	species2
CAGCCTACAAACAG-1	29	2	species1	species1
CAGCCTACTAGTCG-1	40	1	species1	species1
CAGCCTTGCTACTT-1	49	3	species1	species1
CAGCCTTGGGTCTA-1	48	5	species1	species1
CAGCGGACGAACCT-1	1	37	species2	species2
CAGCGGACGCGGAA-1	0	27	species2	species2
CAGCTAGACAGCTA-1	23	2	species1	species1
CAGCTAGACTGAAC-1	38	1	species1	species1
CAGCTCACAAAACG-1	3	42	species2	species2
CAGCTCACGCCCTT-1	2	27	species2	species2
CAGCTCACGTGTTG-1	3	40	species2	species2
CAGCTCACGTTCTT-1	58	1	species1	species1
CAGCTCACTGCATG-1	3	38	species2	species2
CAGCTCACTGTCAG-1	1	27	species2	species2
CAGCTCTGGCCATA-1	27	0	species1	species1
CAGCTCTGGGCATT-1	39	1	species1	species1
CAGCTCTGGGTTAC-1	3	40	species2	species2
CAGCTCTGTTGAGC-1	0	20	species2	species2
CAGGAACTCCGCTT-1	2	44	species2	species2
CAGGGCACGACGAG-1	36	3	species1	species1
CAGGGCACTGGTTG-1	69	1	species1	species1
CAGGTATGAAACGA-1	62	1	species1	species1
CAGGTATGGCCTTC-1	2	31	species2	species2
CAGGTATGGTGCTA-1	4	23	species2	species2
CAGGTATGGTTAGC-1	36	1	species1	species1
CAGGTATGTTGCAG-1	0	32	species2	species2
CAGGTTGAACACGT-1	40	2	species1	species1
CAGGTTGACCTCAC-1	4	41	species2	species2
CAGGTTGAGTTTCT-1	0	41	species2	species2
CAGTCAGAATGTGC-1	2	44	species2	species2
CAGTCAGACATACG-1	2	50	species2	species2
CAGTCAGATCATTC-1	41	0	species1	species1
CAGTGATGACACTG-1	1	23	species2	species2
CAGTGATGCGAGAG-1	0	34	species2	species2
CAGTGATGCGATAC-1	84	4	species1	species1
CAGTGATGGTTACG-1	33	3	species1	species1
CAGTGATGTCTTTG-1	2	30	species2	species2
CAGTGATGTGTTTC-1	4	18	species2	species2
CAGTGTGATGACTG-1	1	16	species2	species2
CAGTGTGATGGTGT-1	3	49	species2	species2
CAGTTACTCTAAGC-1	1	43	species2	species2
CAGTTACTGCATCA-1	40	2	species1	species1
CAGTTGGATACGCA-1	1	47	species2	species2
CAGTTTACCCCAAA-1	40	5	species1	species1
CAGTTTACGGAGCA-1	38	0	species1	species1
CAGTTTACGGGCAA-1	4	21	species2	species2
CATAAAACCAGATC-1	54	2	species1	species1
CATAAATGGCAGAG-1	83	2	species1	species1
CATAAATGTCGCAA-1	1	18	species2	species2
CATAACCTAATCGC-1	1	32	species2	species2
CATAACCTAGTGTC-1	38	3	species1	species1
CATAACCTTCTATC-1	48	2	species1	species1
CATAACCTTGACAC-1	4	57	species2	species2
CATAGTCTAGCTAC-1	46	3	species1	species1
CATAGTCTCCATGA-1	3	12	species2	species2
CATATAGATGTTTC-1	51	1	species1	species1
CATCAACTCCCTTG-1	20	0	species1	species1
CATCAACTTCCCAC-1	51	8	species1	species1
CATCAGGAACGGAG-1	1	21	species2	species2
CATCAGGACAGTTG-1	3	23	species2	species2
CATCAGGATCGTTT-1	67	2	species1	species1
CATCAGGATTCTTG-1	48	0	species1	species1
CATCATACTTGCAG-1	1	25	species2	species2
CATCCCGAAACGAA-1	5	40	species2	species2
CATCCCGAGTTACG-1	55	2	species1	species1
CATCCCGATAACGC-1	0	62	species2	species2
CATCCCGATGTGAC-1	63	1	species1	species1
CATCGGCTACCACA-1	21	0	species1	species1
CATCGGCTAGAACA-1	2	26	species2	species2
CATCGGCTGAACCT-1	47	2	species1	species1
CATCGGCTTCAAGC-1	38	3	species1	species1
CATCTCCTGGTAAA-1	22	12	NA	species1
CATCTCCTTCTACT-1	43	0	species1	species1
CATCTTGAGTACCA-1	3	42	species2	species2
CATCTTGATCACGA-1	46	1	species1	species1
CATCTTGATCGTAG-1	27	2	species1	species1
CATGAGACAGACTC-1	3	39	species2	species2
CATGAGACGGTGAG-1	60	6	species1	species1
CATGAGACTATCTC-1	43	3	species1	species1
CATGCCACGGAACG-1	24	22	mix	species1
CATGCCACTTCCGC-1	60	0	species1	species1
CATGCGCTAGAGTA-1	40	0	species1	species1
CATGCGCTCCCTCA-1	1	45	species2	species2
CATGCGCTGTTACG-1	29	1	species1	species1
CATGGATGCCCAAA-1	2	30	species2	species2
CATGGATGTGCGTA-1	50	3	species1	species1
CATGGCCTCTTCCG-1	1	17	species2	species2
CATGGCCTGGTCAT-1	2	13	species2	species2
CATGGCCTGGTTTG-1	2	13	species2	species2
CATGGCCTTTACTC-1	6	34	species2	species2
CATGTACTTCGACA-1	0	29	species2	species2
CATGTTACCCGCTT-1	58	1	species1	species1
CATGTTACGGACTT-1	46	0	species1	species1
CATGTTTGACGTAC-1	5	33	species2	species2
CATGTTTGTTACCT-1	43	1	species1	species1
CATTACACAGTACC-1	45	0	species1	species1
CATTACACGACACT-1	38	2	species1	species1
CATTACACGGTTAC-1	1	34	species2	species2
CATTACACTAACCG-1	37	2	species1	species1
CATTAGCTAGAGTA-1	1	41	species2	species2
CATTAGCTGTGTTG-1	2	46	species2	species2
CATTGACTAGCCTA-1	39	1	species1	species1
CATTGGGACTGCTC-1	1	57	species2	species2
CATTGTACATGTCG-1	2	19	species2	species2
CATTGTACCATGGT-1	3	24	species2	species2
CATTGTACGCCCTT-1	2	34	species2	species2
CATTGTACGGGCAA-1	30	3	species1	species1
CATTGTACTGGAGG-1	4	32	species2	species2
CATTGTACTTCTAC-1	58	3	species1	species1
CATTGTTGAGGAGC-1	4	54	species2	species2
CATTGTTGGTAAAG-1	52	2	species1	species1
CATTTCGAAGCTAC-1	3	56	species2	species2
CATTTGACGGTTTG-1	0	24	species2	species2
CATTTGTGAGTCAC-1	94	3	species1	species1
CATTTGTGCATGCA-1	2	49	species2	species2
CATTTGTGCTAGCA-1	64	2	species1	species1
CATTTGTGGTCGTA-1	1	25	species2	species2
CCAAAGTGATTTCC-1	48	2	species1	species1
CCAAAGTGTCCTAT-1	43	0	species1	species1
CCAACCTGCACACA-1	18	1	species1	species1
CCAACCTGGGGAGT-1	0	18	species2	species2
CCAACCTGTAGCGT-1	5	22	species2	species2
CCAACCTGTCTAGG-1	53	0	species1	species1
CCAAGAACTGTCTT-1	42	0	species1	species1
CCAAGATGTGTCGA-1	5	54	species2	species2
CCAAGTGATCGCTC-1	3	35	species2	species2
CCAAGTGATTGCTT-1	62	2	species1	species1
CCAATGGACTTCTA-1	3	31	species2	species2
CCAATGGAGGTAAA-1	2	23	species2	species2
CCAATTTGCGGAGA-1	72	7	species1	species1
CCAATTTGCTGAAC-1	56	1	species1	species1
CCACCATGCATACG-1	0	22	species2	species2
CCACCATGGACACT-1	4	33	species2	species2
CCACCATGTCCAGA-1	79	3	species1	species1
CCACCATGTGCGTA-1	9	60	species2	species2
CCACCTGAGCGAGA-1	3	43	species2	species2
CCACGGGAGGAAGC-1	56	0	species1	species1
CCACTGACCCCGTT-1	37	3	species1	species1
CCACTGACGGACTT-1	5	45	species2	species2
CCACTGTGCGAGTT-1	3	26	species2	species2
CCACTTCTTCCTGC-1	44	1	species1	species1
CCAGAAACCCCTTG-1	2	16	species2	species2
CCAGAAACTGGTGT-1	2	55	species2	species2
CCAGAAACTGTAGC-1	46	3	species1	species1
CCAGACCTTACAGC-1	1	23	species2	species2
CCAGCACTACCCTC-1	41	0	species1	species1
CCAGCACTCATGCA-1	3	42	species2	species2
CCAGCTACTACAGC-1	3	26	species2	species2
CCAGGTCTAGCATC-1	21	0	species1	species1
CCAGGTCTGCTATG-1	59	1	species1	species1
CCAGTCACAGTCTG-1	3	39	species2	species2
CCAGTCACCCCAAA-1	34	4	species1	species1
CCAGTCACTACTGG-1	4	20	species2	species2
CCAGTCTGGTTCGA-1	3	40	species2	species2
CCAGTCTGTTCCCG-1	31	1	species1	species1
CCAGTGCTCTTGTT-1	5	64	species2	species2
CCAGTGCTGAGCAG-1	33	1	species1	species1
CCAGTGCTTCACCC-1	0	15	species2	species2
CCATAGGACGTAAC-1	42	2	species1	species1
CCATAGGATCGACA-1	66	2	species1	species1
CCATATACATGTGC-1	9	0	NA	species1
CCATCCGATGCAGT-1	61	4	species1	species1
CCATCCGATGGGAG-1	1	25	species2	species2
CCATCGTGCGGAGA-1	19	0	species1	species1
CCATGCTGCTTGCC-1	65	2	species1	species1
CCATTAACTTACTC-1	98	3	species1	species1
CCCAAAGACCCACT-1	30	33	mix	species1
CCCAACACACCTGA-1	29	2	species1	species1
CCCAACACCTACTT-1	0	17	species2	species2
CCCAACTGCACAAC-1	1	17	species2	species2
CCCAACTGGATGAA-1	4	37	species2	species2
CCCAACTGGTTAGC-1	39	3	species1	species1
CCCAGACTGAACTC-1	3	49	species2	species2
CCCAGACTGCCATA-1	2	36	species2	species2
CCCAGTTGAAAAGC-1	66	5	species1	species1
CCCAGTTGTTCAGG-1	5	9	NA	species2
CCCATCGACCAATG-1	44	0	species1	species1
CCCATCGACTACGA-1	2	36	species2	species2
CCCATCGAGGGAGT-1	73	1	species1	species1
CCCATCGATGTTCT-1	33	1	species1	species1
CCCATGTGCGAGTT-1	5	47	species2	species2
CCCATGTGCTACTT-1	42	4	species1	species1
CCCATGTGCTCGCT-1	19	3	species1	species1
CCCATGTGGACGTT-1	0	52	species2	species2
CCCATGTGTCTTTG-1	48	1	species1	species1
CCCATGTGTTCTAC-1	47	2	species1	species1
CCCGAACTGGAACG-1	37	0	species1	species1
CCCGAACTGTTTCT-1	3	28	species2	species2
CCCGAACTTTGCAG-1	50	5	species1	species1
CCCGATTGCTCGCT-1	41	1	species1	species1
CCCGATTGGTATGC-1	3	18	species2	species2
CCCGGAGAACGACT-1	1	43	species2	species2
CCCGGAGACGTAGT-1	3	38	species2	species2
CCCGGAGACTTCTA-1	2	28	species2	species2
CCCGGAGATGTCCC-1	0	4	NA	species2
CCCTACGATGATGC-1	1	31	species2	species2
CCCTAGTGACCTAG-1	2	36	species2	species2
CCCTAGTGATGCTG-1	0	24	species2	species2
CCCTAGTGGATACC-1	38	2	species1	species1
CCCTCAGAAACCAC-1	45	0	species1	species1
CCCTCAGAAAGCCT-1	5	26	species2	species2
CCCTCAGAAAGGGC-1	15	1	species1	species1
CCCTCAGACATGGT-1	35	1	species1	species1
CCCTCAGAGTTGGT-1	64	2	species1	species1
CCCTGAACATAAGG-1	67	3	species1	species1
CCCTGATGAAGGGC-1	2	10	NA	species2
CCCTGATGACACGT-1	51	1	species1	species1
CCCTGATGGTTTCT-1	66	2	species1	species1
CCGAAAACCCCGTT-1	8	20	species2	species2
CCGAAAACTTACTC-1	0	25	species2	species2
CCGACACTGCGTAT-1	2	23	species2	species2
CCGACTACGTCATG-1	31	3	species1	species1
CCGATAGAAACCTG-1	63	3	species1	species1
CCGATAGACATTCT-1	44	4	species1	species1
CCGATAGACTTGCC-1	1	15	species2	species2
CCGATAGATCGCCT-1	0	15	species2	species2
CCGCGAGAAACGAA-1	0	7	NA	species2
CCGCGAGATTCCCG-1	29	1	species1	species1
CCGCTATGACGGTT-1	3	34	species2	species2
CCGCTATGCCACAA-1	1	46	species2	species2
CCGCTATGGTTAGC-1	34	1	species1	species1
CCGCTATGTACTGG-1	4	45	species2	species2
CCGGAGTGCAGAAA-1	33	4	species1	species1
CCGGAGTGCTAGCA-1	66	3	species1	species1
CCGGAGTGGAGGAC-1	58	1	species1	species1
CCGGAGTGGGACTT-1	1	77	species2	species2
CCGGAGTGTGAAGA-1	1	20	species2	species2
CCGGAGTGTTTACC-1	0	16	species2	species2
CCGGTACTAGCAAA-1	0	20	species2	species2
CCGTAAGACCCTAC-1	1	23	species2	species2
CCGTAAGAGTGAGG-1	22	0	species1	species1
CCGTACACCGTCTC-1	61	2	species1	species1
CCGTACACTTATCC-1	35	2	species1	species1
CCTAAACTGAGATA-1	3	34	species2	species2
CCTAAGGACGATAC-1	2	40	species2	species2
CCTAAGGAGAACTC-1	2	38	species2	species2
CCTAAGGAGTAAGA-1	0	29	species2	species2
CCTACCGACATGCA-1	1	18	species2	species2
CCTATAACGCTAAC-1	2	26	species2	species2
CCTATTGACACACA-1	50	3	species1	species1
CCTATTGAGCATCA-1	1	42	species2	species2
CCTCATCTCACTTT-1	1	26	species2	species2
CCTCATCTCTTGCC-1	4	41	species2	species2
CCTCATCTTCGATG-1	62	4	species1	species1
CCTCGAACAGAAGT-1	37	5	species1	species1
CCTCGAACGAGGAC-1	49	2	species1	species1
CCTCGAACTAAGGA-1	0	16	species2	species2
CCTCTACTCGATAC-1	13	1	NA	species1
CCTCTACTGTTTGG-1	48	1	species1	species1
CCTGACTGCCCTTG-1	4	46	species2	species2
CCTGAGCTAGTCAC-1	41	0	species1	species1
CCTGAGCTGGAGTG-1	26	3	species1	species1
CCTGAGCTTCCAGA-1	0	35	species2	species2
CCTGCAACCTACTT-1	32	2	species1	species1
CCTGGACTAGGTTC-1	3	51	species2	species2
CCTGGACTGTTCAG-1	4	40	species2	species2
CCTGGACTTACAGC-1	61	2	species1	species1
CCTTAATGCTCAGA-1	39	2	species1	species1
CCTTAATGGCTATG-1	1	46	species2	species2
CCTTAATGGTAAAG-1	0	25	species2	species2
CCTTAATGTGACAC-1	2	28	species2	species2
CCTTCACTATTCGG-1	0	36	species2	species2
CCTTCACTCAGGAG-1	57	1	species1	species1
CCTTCACTTTTACC-1	1	29	species2	species2
CCTTTAGAAAGGTA-1	20	0	species1	species1
CGAACATGACGCAT-1	38	3	species1	species1
CGAACATGCCTTTA-1	31	4	species1	species1
CGAACATGGACAGG-1	84	5	species1	species1
CGAACATGGGTAGG-1	56	4	species1	species1
CGAACATGTTCTCA-1	70	2	species1	species1
CGAAGACTCAAGCT-1	21	0	species1	species1
CGAAGACTCTGAAC-1	0	16	species2	species2
CGAAGACTGACGAG-1	0	15	species2	species2
CGAAGACTGTTGTG-1	3	19	species2	species2
CGAAGACTTACTCT-1	2	35	species2	species2
CGAAGACTTCGCTC-1	39	3	species1	species1
CGAAGGGAAGTAGA-1	2	22	species2	species2
CGAAGGGAATCTTC-1	6	55	species2	species2
CGAAGGGAGGATCT-1	47	3	species1	species1
CGAAGGGATAGCCA-1	52	2	species1	species1
CGAAGTACCGTACA-1	7	52	species2	species2
CGAATCGAAAGAAC-1	0	35	species2	species2
CGAATCGACCCTCA-1	2	37	species2	species2
CGAATCGAGCTATG-1	24	0	species1	species1
CGAATCGATGTGCA-1	43	0	species1	species1
CGACAAACCATACG-1	6	35	species2	species2
CGACCACTGGTACT-1	45	1	species1	species1
CGACCGGACCGCTT-1	45	3	species1	species1
CGACCTACAAAAGC-1	26	2	species1	species1
CGACCTACTGCAGT-1	48	7	species1	species1
CGACCTTGATTCTC-1	1	42	species2	species2
CGACCTTGGAAGGC-1	36	5	species1	species1
CGACGTCTTCAAGC-1	2	20	species2	species2
CGACGTCTTCACCC-1	1	37	species2	species2
CGACTCACCCTATT-1	0	25	species2	species2
CGACTCACGAGGCA-1	23	1	species1	species1
CGACTCACGGTTTG-1	44	2	species1	species1
CGACTGCTAGGAGC-1	44	0	species1	species1
CGACTGCTAGTGTC-1	36	3	species1	species1
CGACTGCTGTAGGG-1	25	3	species1	species1
CGACTGCTTGAGGG-1	2	60	species2	species2
CGAGAACTGACGGA-1	16	0	species1	species1
CGAGAACTTATTCC-1	0	32	species2	species2
CGAGAACTTGCGTA-1	37	2	species1	species1
CGAGAACTTTTACC-1	49	2	species1	species1
CGAGATTGCCCAAA-1	33	3	species1	species1
CGAGATTGCTAGAC-1	23	2	species1	species1
CGAGATTGTGGTCA-1	71	2	species1	species1
CGAGCCGAAGTCAC-1	41	7	species1	species1
CGAGCCGATTCAGG-1	88	6	species1	species1
CGAGCGTGCCTAAG-1	20	1	species1	species1
CGAGGAGAAGAAGT-1	0	34	species2	species2
CGAGGAGACCAAGT-1	70	4	species1	species1
CGAGGAGATTCTCA-1	3	53	species2	species2
CGAGGCACATGCCA-1	2	50	species2	species2
CGAGGCACCCATAG-1	2	10	NA	species2
CGAGGCTGCATTGG-1	2	37	species2	species2
CGAGGCTGTCGCCT-1	30	1	species1	species1
CGAGGCTGTGCTGA-1	44	5	species1	species1
CGAGGGCTCAAAGA-1	40	2	species1	species1
CGAGGGCTGTCTAG-1	3	20	species2	species2
CGAGTATGAGAACA-1	50	4	species1	species1
CGAGTATGGGAAGC-1	1	22	species2	species2
CGATACGAGCTACA-1	57	4	species1	species1
CGATACGATCAAGC-1	33	2	species1	species1
CGATACGATCTATC-1	3	53	species2	species2
CGATAGACGTTACG-1	37	2	species1	species1
CGATCAGAAGCAAA-1	23	2	species1	species1
CGATCAGAAGCTAC-1	5	32	species2	species2
CGATCCACGGTCTA-1	1	33	species2	species2
CGCAACCTTTGAGC-1	23	4	species1	species1
CGCACGGAAGAGGC-1	0	12	species2	species2
CGCACGGAGCTAAC-1	27	1	species1	species1
CGCACGGAGGGATG-1	33	1	species1	species1
CGCACTACCTGACA-1	2	29	species2	species2
CGCACTTGTTCTTG-1	2	48	species2	species2
CGCAGGACCCACCT-1	2	34	species2	species2
CGCAGGACTCGCCT-1	1	39	species2	species2
CGCATAGAACCAAC-1	38	0	species1	species1
CGCCATACACTCAG-1	3	38	species2	species2
CGCCATACGCTACA-1	2	19	species2	species2
CGCCATTGGCCATA-1	1	28	species2	species2
CGCCATTGGTTGTG-1	2	44	species2	species2
CGCCGAGAAGATGA-1	41	5	species1	species1
CGCGAGACCATGGT-1	16	1	species1	species1
CGCGAGACGGACTT-1	0	13	species2	species2
CGCGAGACTCCCAC-1	3	43	species2	species2
CGCGATCTTGAGCT-1	2	50	species2	species2
CGCGGATGACCAGT-1	1	37	species2	species2
CGCGGATGCCTTCG-1	65	2	species1	species1
CGCGGATGGGCGAA-1	1	33	species2	species2
CGCGGATGTGCCCT-1	1	15	species2	species2
CGCTAAGAGGAACG-1	17	0	species1	species1
CGCTACACGGAAGC-1	50	1	species1	species1
CGCTACACTTATCC-1	1	17	species2	species2
CGCTACACTTGTCT-1	1	15	species2	species2
CGCTACTGAGCTCA-1	41	0	species1	species1
CGCTACTGCCCAAA-1	2	63	species2	species2
CGCTACTGTATGCG-1	4	17	species2	species2
CGCTCATGCTCATT-1	32	3	species1	species1
CGGAATTGGTAAGA-1	73	0	species1	species1
CGGACCGATAAAGG-1	28	0	species1	species1
CGGACCGATGCCTC-1	3	19	species2	species2
CGGACCGATTCTCA-1	1	18	species2	species2
CGGACTCTAGTACC-1	25	1	species1	species1
CGGACTCTATCGTG-1	3	39	species2	species2
CGGACTCTGTCACA-1	0	12	species2	species2
CGGACTCTTTTGGG-1	2	22	species2	species2
CGGATAACATTTCC-1	37	2	species1	species1
CGGATAACGTCGTA-1	0	52	species2	species2
CGGCACGAATCGAC-1	2	21	species2	species2
CGGCACGACCTCGT-1	46	3	species1	species1
CGGCACGATGGATC-1	5	40	species2	species2
CGGCATCTCTTACT-1	5	29	species2	species2
CGGCATCTGCAGTT-1	2	73	species2	species2
CGGCATCTGCTTAG-1	80	1	species1	species1
CGGCATCTTCGATG-1	9	47	species2	species2
CGGCCAGAAGCCAT-1	51	0	species1	species1
CGGCCAGAGTTCGA-1	2	31	species2	species2
CGGCGAACCAAAGA-1	33	0	species1	species1
CGGCGAACCCACAA-1	1	60	species2	species2
CGGCGAACGTCTGA-1	5	64	species2	species2
CGGCGATGCTCGAA-1	45	0	species1	species1
CGGGACTGACCTTT-1	32	2	species1	species1
CGGGACTGGCCTTC-1	2	38	species2	species2
CGGGACTGTCTACT-1	41	24	mix	species1
CGGGACTGTGTGGT-1	8	59	species2	species2
CGGGCATGCCGATA-1	2	33	species2	species2
CGGGCATGGGAAGC-1	3	32	species2	species2
CGGGCATGGGTAAA-1	1	11	NA	species2
CGGTAAACGGTGGA-1	7	54	species2	species2
CGGTAAACTCACCC-1	80	2	species1	species1
CGGTAAACTTACTC-1	5	37	species2	species2
CGGTACCTTTTACC-1	3	30	species2	species2
CGTAACGACCTTTA-1	1	11	NA	species2
CGTAACGACGAGAG-1	2	25	species2	species2
CGTAACGATGTAGC-1	6	56	species2	species2
CGTACCACCTACCC-1	1	24	species2	species2
CGTACCTGGCGAAG-1	94	3	species1	species1
CGTAGCCTACAGTC-1	49	1	species1	species1
CGTAGCCTAGCGGA-1	54	4	species1	species1
CGTAGCCTCCTAAG-1	21	1	species1	species1
CGTAGCCTTACTCT-1	20	2	species1	species1
CGTCAAGACATACG-1	47	2	species1	species1
CGTCAAGACTAGTG-1	54	1	species1	species1
CGTCAAGAGTTCAG-1	1	25	species2	species2
CGTCAAGATGGAAA-1	1	33	species2	species2
CGTCCAACAAGATG-1	20	2	species1	species1
CGTCCAACGGCATT-1	0	14	species2	species2
CGTCCATGCGTTAG-1	30	0	species1	species1
CGTCCATGTCTTCA-1	2	36	species2	species2
CGTCCATGTGAAGA-1	51	0	species1	species1
CGTCGACTGATAAG-1	3	74	species2	species2
CGTGAAACTACGCA-1	38	0	species1	species1
CGTGAATGAGCCTA-1	17	0	species1	species1
CGTGAATGCCAACA-1	92	3	species1	species1
CGTGAATGCTGTAG-1	2	17	species2	species2
CGTGAATGTGGTCA-1	2	22	species2	species2
CGTGATGACAAAGA-1	4	44	species2	species2
CGTGATGACCATAG-1	0	16	species2	species2
CGTGATGACTGAGT-1	1	20	species2	species2
CGTGATGAGGGTGA-1	46	1	species1	species1
CGTGCACTTGAAGA-1	4	25	species2	species2
CGTTAGGACTCGAA-1	1	44	species2	species2
CGTTATACGAGGAC-1	4	40	species2	species2
CGTTATACGCTCCT-1	0	27	species2	species2
CGTTATACGTAAAG-1	16	0	species1	species1
CGTTTAACCAATCG-1	36	2	species1	species1
CGTTTAACCATTCT-1	1	32	species2	species2
CGTTTAACGGTATC-1	37	2	species1	species1
CGTTTAACTTACTC-1	0	27	species2	species2
CTAAACCTCGTAGT-1	1	33	species2	species2
CTAACACTAAGCAA-1	27	0	species1	species1
CTAACACTAGTAGA-1	4	27	species2	species2
CTAACACTGTAGCT-1	0	28	species2	species2
CTAACGGACAATCG-1	27	0	species1	species1
CTAACGGACAGTTG-1	28	1	species1	species1
CTAACGGACGACAT-1	31	30	mix	species2
CTAACGGAGGAGTG-1	98	6	species1	species1
CTAACGGAGTCGTA-1	83	2	species1	species1
CTAACGGATGTTCT-1	32	0	species1	species1
CTAACTACTAGCGT-1	34	25	mix	species1
CTAAGGACGAAGGC-1	0	9	NA	species2
CTAAGGACGGATTC-1	17	1	species1	species1
CTAAGGTGACGACT-1	37	3	species1	species1
CTAAGGTGCAGAGG-1	1	30	species2	species2
CTAAGGTGCCTTTA-1	3	52	species2	species2
CTAAGGTGCGTAAC-1	3	39	species2	species2
CTAAGGTGGTCCTC-1	35	0	species1	species1
CTAAGGTGGTGTTG-1	64	4	species1	species1
CTAAGGTGTACGAC-1	4	46	species2	species2
CTAATAGAAGCCAT-1	2	24	species2	species2
CTAATAGAATCGGT-1	7	49	species2	species2
CTAATAGATAGTCG-1	71	1	species1	species1
CTAATGCTATTCTC-1	23	0	species1	species1
CTAATGCTCAGTTG-1	0	21	species2	species2
CTACAACTAACCAC-1	3	31	species2	species2
CTACAACTTTCTAC-1	48	4	species1	species1
CTACCTCTCGCAAT-1	27	3	species1	species1
CTACCTCTTCACCC-1	4	56	species2	species2
CTACGCACGAGACG-1	1	35	species2	species2
CTACGCACTCGCAA-1	4	31	species2	species2
CTACGGCTACTGTG-1	2	30	species2	species2
CTACGGCTCGCATA-1	26	2	species1	species1
CTACGGCTGGGTGA-1	39	1	species1	species1
CTACTATGACGGAG-1	39	1	species1	species1
CTACTATGCACAAC-1	2	29	species2	species2
CTACTATGCATACG-1	6	14	species2	species2
CTACTCCTATGACC-1	35	4	species1	species1
CTACTCCTCTGAGT-1	4	46	species2	species2
CTACTCCTTCTCAT-1	3	37	species2	species2
CTAGAGACCCCGTT-1	8	53	species2	species2
CTAGAGACCCTCAC-1	31	0	species1	species1
CTAGAGACTATGGC-1	2	22	species2	species2
CTAGAGACTCGTTT-1	4	8	NA	species2
CTAGATCTGTACGT-1	1	63	species2	species2
CTAGGATGCGAACT-1	2	25	species2	species2
CTAGGATGCTTCTA-1	37	3	species1	species1
CTAGGATGGGTGGA-1	27	0	species1	species1
CTAGGATGTGTTCT-1	62	1	species1	species1
CTAGGCCTAGAACA-1	17	1	species1	species1
CTAGGCCTCGTGTA-1	37	0	species1	species1
CTAGGTGAGGCATT-1	29	1	species1	species1
CTAGGTGATTCTTG-1	2	26	species2	species2
CTAGGTGATTTCAC-1	5	29	species2	species2
CTAGTTACTTCATC-1	4	38	species2	species2
CTAGTTTGACTGTG-1	1	37	species2	species2
CTAGTTTGATTCCT-1	1	16	species2	species2
CTATAAGAATTCCT-1	1	21	species2	species2
CTATAAGAGAGGGT-1	30	0	species1	species1
CTATACTGCGCTAA-1	2	16	species2	species2
CTATACTGTCGCAA-1	1	34	species2	species2
CTATAGCTTCCTTA-1	65	4	species1	species1
CTATCATGGAACCT-1	5	37	species2	species2
CTATCATGTTACTC-1	1	20	species2	species2
CTATCCCTACTGTG-1	3	30	species2	species2
CTATCCCTATTTCC-1	49	1	species1	species1
CTATCCCTCCTAAG-1	70	6	species1	species1
CTATCCCTGGCAAG-1	1	16	species2	species2
CTATCCCTTGCAGT-1	0	26	species2	species2
CTATGTACACTCAG-1	2	17	species2	species2
CTATGTACAGCGGA-1	23	16	mix	species2
CTATGTTGACCTCC-1	41	0	species1	species1
CTATTGACGCTATG-1	80	1	species1	species1
CTATTGACTTCATC-1	3	53	species2	species2
CTATTGTGCATTGG-1	0	20	species2	species2
CTCAATTGAAACAG-1	2	63	species2	species2
CTCAATTGCTACGA-1	2	34	species2	species2
CTCAATTGGACTAC-1	2	49	species2	species2
CTCAATTGTGACAC-1	22	2	species1	species1
CTCAGAGAGAGATA-1	0	25	species2	species2
CTCAGCACCATGAC-1	40	0	species1	species1
CTCAGCACTCGCCT-1	0	21	species2	species2
CTCAGCTGAGCAAA-1	46	4	species1	species1
CTCAGCTGTGTCGA-1	0	10	NA	species2
CTCAGGCTGGTTTG-1	45	1	species1	species1
CTCATTGACAGGAG-1	3	32	species2	species2
CTCCACGACCTTCG-1	41	2	species1	species1
CTCCATCTACAGCT-1	0	40	species2	species2
CTCCATCTATCGTG-1	46	2	species1	species1
CTCCATCTGCATCA-1	46	1	species1	species1
CTCCATCTGTAGCT-1	1	49	species2	species2
CTCCGAACATTCCT-1	1	9	NA	species2
CTCCGAACGAATAG-1	6	34	species2	species2
CTCCGAACGGGTGA-1	3	17	species2	species2
CTCCGAACGTTCGA-1	38	2	species1	species1
CTCCTACTCTGCAA-1	4	28	species2	species2
CTCCTACTGTTACG-1	39	1	species1	species1
CTCGAAGACTGCAA-1	10	0	NA	species1
CTCGACACTCAAGC-1	43	2	species1	species1
CTCGACACTGGTAC-1	3	12	species2	species2
CTCGACTGACGGTT-1	66	2	species1	species1
CTCGACTGACTGGT-1	6	32	species2	species2
CTCGACTGTAACGC-1	29	3	species1	species1
CTCGACTGTACTGG-1	46	3	species1	species1
CTCGAGCTTGCGTA-1	41	0	species1	species1
CTCGCATGCCTCCA-1	1	29	species2	species2
CTCGCATGCTCTTA-1	0	22	species2	species2
CTCGCATGGTCCTC-1	30	2	species1	species1
CTCGCATGTGACAC-1	44	1	species1	species1
CTCTAAACACGTAC-1	54	3	species1	species1
CTCTAAACGACGTT-1	60	2	species1	species1
CTCTAAACGTGAGG-1	43	0	species1	species1
CTCTAATGTCTCAT-1	44	2	species1	species1
CTGAACGAGTCACA-1	75	4	species1	species1
CTGAACGAGTCTTT-1	2	36	species2	species2
CTGAACGATAGACC-1	48	0	species1	species1
CTGAAGACCCTATT-1	36	3	species1	species1
CTGAAGACGAGCAG-1	0	31	species2	species2
CTGAAGACGCTGAT-1	42	1	species1	species1
CTGAAGACGTATCG-1	94	5	species1	species1
CTGAAGTGACTACG-1	30	0	species1	species1
CTGAAGTGCCAAGT-1	84	3	species1	species1
CTGAAGTGGGTAGG-1	2	46	species2	species2
CTGAAGTGTTATCC-1	14	1	species1	species1
CTGAATCTGCAGTT-1	3	18	species2	species2
CTGAATCTGGCATT-1	31	1	species1	species1
CTGAATCTGGTCTA-1	2	30	species2	species2
CTGACCACAAAACG-1	3	33	species2	species2
CTGACCACACGCTA-1	6	53	species2	species2
CTGACCACTCCCAC-1	0	12	species2	species2
CTGAGAACCTATTC-1	1	32	species2	species2
CTGAGCCTACCTAG-1	64	6	species1	species1
CTGAGCCTGCGGAA-1	2	25	species2	species2
CTGAGCCTGGTTCA-1	117	5	species1	species1
CTGAGCCTTGGGAG-1	24	1	species1	species1
CTGATGGAACGACT-1	51	5	species1	species1
CTGATGGAAGGGTG-1	44	1	species1	species1
CTGATGGACGTCTC-1	3	25	species2	species2
CTGATGGAGGTCTA-1	27	1	species1	species1
CTGATTTGTTCTGT-1	1	60	species2	species2
CTGCAGCTGACAGG-1	86	2	species1	species1
CTGCCAACGAACCT-1	53	3	species1	species1
CTGCCAACTCCTTA-1	3	22	species2	species2
CTGCGACTTTCTTG-1	2	27	species2	species2
CTGGAAACAACTGC-1	5	48	species2	species2
CTGGAAACCGGAGA-1	60	1	species1	species1
CTGGAAACGCTGAT-1	43	1	species1	species1
CTGGAAACGTTGGT-1	13	0	NA	species1
CTGGATGAAGTAGA-1	100	5	species1	species1
CTGGATGACACTGA-1	0	28	species2	species2
CTGGCACTTGCTAG-1	33	1	species1	species1
CTGTATACAGCATC-1	42	1	species1	species1
CTGTATACCTGTGA-1	17	2	species1	species1
CTTAAAGAACGACT-1	48	5	species1	species1
CTTAAAGACAAGCT-1	2	40	species2	species2
CTTAAAGAGTACCA-1	1	30	species2	species2
CTTAAAGATAGAAG-1	29	1	species1	species1
CTTAAAGATCCCGT-1	46	3	species1	species1
CTTAAAGATGCAGT-1	4	39	species2	species2
CTTAACACAATCGC-1	4	45	species2	species2
CTTAACACATGTGC-1	50	6	species1	species1
CTTAACACGCAGTT-1	46	1	species1	species1
CTTAAGCTAGCCTA-1	3	39	species2	species2
CTTAAGCTGCAGTT-1	37	2	species1	species1
CTTACAACGGAGTG-1	31	0	species1	species1
CTTACAACTAAGCC-1	39	1	species1	species1
CTTACATGAAACGA-1	4	25	species2	species2
CTTACTGATCTACT-1	0	11	NA	species2
CTTAGACTACGCTA-1	80	6	species1	species1
CTTAGACTATTTCC-1	56	1	species1	species1
CTTAGACTTGCTCC-1	43	2	species1	species1
CTTAGACTTGGGAG-1	61	1	species1	species1
CTTATCGATGTTCT-1	52	1	species1	species1
CTTCACCTGGGACA-1	4	26	species2	species2
CTTCATGAATGACC-1	0	19	species2	species2
CTTCATGATGGTCA-1	4	32	species2	species2
CTTCTAGAACCAGT-1	39	6	species1	species1
CTTCTAGAAGTCTG-1	18	0	species1	species1
CTTCTAGACCGTTC-1	0	41	species2	species2
CTTCTAGACTTGAG-1	53	4	species1	species1
CTTCTAGAGCCAAT-1	52	1	species1	species1
CTTGAACTACGACT-1	4	69	species2	species2
CTTGAACTCATTGG-1	9	3	NA	species1
CTTGAGGACAGAGG-1	56	1	species1	species1
CTTGATTGGACACT-1	6	39	species2	species2
CTTGATTGTCTCCG-1	73	2	species1	species1
CTTGATTGTTCTAC-1	48	11	species1	species1
CTTTACGAACGCAT-1	1	43	species2	species2
CTTTACGACCGCTT-1	49	1	species1	species1
CTTTAGACACGCTA-1	4	55	species2	species2
CTTTAGACTCTCGC-1	2	29	species2	species2
CTTTAGTGATCGTG-1	2	62	species2	species2
CTTTCAGAATGACC-1	24	2	species1	species1
CTTTCAGAGAGACG-1	36	3	species1	species1
CTTTGATGGGCATT-1	49	2	species1	species1
GAAACCTGCGTTGA-1	1	15	species2	species2
GAAACCTGGTTAGC-1	2	29	species2	species2
GAAAGATGACCTGA-1	13	0	NA	species1
GAAAGATGCAACTG-1	46	2	species1	species1
GAAAGATGCTCGAA-1	0	13	species2	species2
GAAAGCCTTAAGCC-1	98	8	species1	species1
GAAAGTGACTCCCA-1	4	36	species2	species2
GAAATACTACCTGA-1	45	3	species1	species1
GAAATACTGTTGCA-1	3	37	species2	species2
GAACACACATTTCC-1	2	26	species2	species2
GAACACACGCTACA-1	2	20	species2	species2
GAACACACGGATCT-1	1	24	species2	species2
GAACACACTGCTCC-1	40	6	species1	species1
GAACAGCTAACCAC-1	0	28	species2	species2
GAACAGCTCACCAA-1	2	27	species2	species2
GAACAGCTGACAAA-1	28	3	species1	species1
GAACCAACCCTCGT-1	5	28	species2	species2
GAACGGGACCATGA-1	32	0	species1	species1
GAACGTTGCGTTGA-1	2	30	species2	species2
GAACGTTGCTCAGA-1	1	33	species2	species2
GAACTGTGGGTAAA-1	1	21	species2	species2
GAACTGTGGTTAGC-1	3	57	species2	species2
GAAGATGAACAGCT-1	1	39	species2	species2
GAAGATGAACCGAT-1	4	32	species2	species2
GAAGCGGACTCTTA-1	43	1	species1	species1
GAAGCGGAGGTCTA-1	49	3	species1	species1
GAAGCTACGAATCC-1	54	4	species1	species1
GAAGCTTGACTTTC-1	38	3	species1	species1
GAAGCTTGGCTCCT-1	1	18	species2	species2
GAAGCTTGTGCCCT-1	3	54	species2	species2
GAAGGGTGACAGTC-1	5	20	species2	species2
GAAGGGTGCACAAC-1	3	44	species2	species2
GAAGGGTGCTACGA-1	1	23	species2	species2
GAAGGGTGCTTAGG-1	4	32	species2	species2
GAAGGGTGGTATCG-1	30	2	species1	species1
GAAGGTCTACCCAA-1	30	0	species1	species1
GAAGGTCTCAGATC-1	0	45	species2	species2
GAAGGTCTCCCACT-1	5	31	species2	species2
GAAGGTCTCTCAAG-1	4	21	species2	species2
GAAGGTCTCTCAGA-1	56	3	species1	species1
GAAGGTCTTCAAGC-1	1	22	species2	species2
GAAGTAGACATCAG-1	51	3	species1	species1
GAAGTAGACCCTTG-1	49	3	species1	species1
GAAGTCACCGTACA-1	1	13	species2	species2
GAAGTCACGGAAGC-1	46	2	species1	species1
GAAGTCACGTTACG-1	79	3	species1	species1
GAAGTCACTACGCA-1	1	20	species2	species2
GAAGTCTGCACACA-1	46	3	species1	species1
GAAGTCTGCGACAT-1	4	29	species2	species2
GAAGTCTGGCCTTC-1	35	1	species1	species1
GAAGTGCTGCCATA-1	9	28	species2	species2
GAAGTGCTGGAGCA-1	60	2	species1	species1
GAAGTGCTGGTAGG-1	61	2	species1	species1
GAAGTGCTTCCGAA-1	1	25	species2	species2
GAAGTGCTTGGAGG-1	27	2	species1	species1
GAAGTGCTTTACTC-1	43	3	species1	species1
GAATGCACACTACG-1	35	1	species1	species1
GAATGCTGGGAGGT-1	5	39	species2	species2
GAATGGCTAGGAGC-1	2	31	species2	species2
GAATGGCTGGTAAA-1	3	23	species2	species2
GACAACACAACGAA-1	28	1	species1	species1
GACAACACACTACG-1	1	21	species2	species2
GACAACACCCAAGT-1	35	41	mix	species2
GACAACACCGATAC-1	77	1	species1	species1
GACAACACGCGATT-1	0	18	species2	species2
GACAACACGCGTAT-1	2	30	species2	species2
GACAACACGGAGCA-1	2	30	species2	species2
GACAACTGACGACT-1	53	3	species1	species1
GACAACTGATTGGC-1	39	1	species1	species1
GACAACTGCCACAA-1	69	2	species1	species1
GACAACTGCGAGAG-1	69	2	species1	species1
GACAACTGGTACCA-1	5	53	species2	species2
GACACTGATTACTC-1	3	35	species2	species2
GACAGGGAGCATCA-1	2	17	species2	species2
GACAGGGAGGTCTA-1	8	75	species2	species2
GACAGGGATGGAGG-1	1	55	species2	species2
GACAGTACACCAAC-1	24	1	species1	species1
GACAGTACGGCATT-1	45	1	species1	species1
GACAGTACTAAAGG-1	0	35	species2	species2
GACAGTTGACGCAT-1	3	23	species2	species2
GACAGTTGCAGTTG-1	109	2	species1	species1
GACAGTTGTCAGTG-1	5	21	species2	species2
GACATTCTCGATAC-1	36	0	species1	species1
GACATTCTGCCAAT-1	56	2	species1	species1
GACATTCTTGAAGA-1	4	47	species2	species2
GACATTCTTGCTCC-1	4	36	species2	species2
GACCAAACACCACA-1	56	2	species1	species1
GACCAAACCAACCA-1	37	0	species1	species1
GACCAAACGGAAGC-1	1	19	species2	species2
GACCAAACTACTCT-1	21	1	species1	species1
GACCATGAAGGGTG-1	73	1	species1	species1
GACCATGACCATAG-1	5	29	species2	species2
GACCATGACCATGA-1	36	1	species1	species1
GACCATGAGAAAGT-1	58	3	species1	species1
GACCCTACACCAAC-1	3	32	species2	species2
GACCCTACCTCTTA-1	2	32	species2	species2
GACCCTACCTGTCC-1	31	23	mix	species1
GACCCTACTTTGGG-1	44	1	species1	species1
GACCTAGAAACTGC-1	32	0	species1	species1
GACCTAGAAGCTAC-1	44	0	species1	species1
GACCTCACCGTGAT-1	69	3	species1	species1
GACCTCTGGCTAAC-1	17	0	species1	species1
GACGAACTTAGTCG-1	38	1	species1	species1
GACGATTGATGTGC-1	2	34	species2	species2
GACGATTGTCCTGC-1	48	1	species1	species1
GACGCCGACCAATG-1	2	26	species2	species2
GACGCCGATTTCAC-1	44	4	species1	species1
GACGCTCTCCTTCG-1	62	3	species1	species1
GACGGCACGAATCC-1	3	22	species2	species2
GACGTAACGCAGAG-1	2	17	species2	species2
GACGTATGTTATCC-1	77	5	species1	species1
GACGTCCTGAGAGC-1	4	30	species2	species2
GACGTCCTGGAAGC-1	41	2	species1	species1
GACTCCTGGGTCAT-1	0	46	species2	species2
GACTGAACAGAGAT-1	0	16	species2	species2
GACTGAACCTTCTA-1	1	24	species2	species2
GACTGAACCTTTAC-1	1	37	species2	species2
GACTGAACGATAGA-1	60	3	species1	species1
GACTGATGATGCCA-1	29	0	species1	species1
GACTGATGTCGCCT-1	39	3	species1	species1
GACTTTACAAACAG-1	44	28	mix	species1
GACTTTACACCAGT-1	29	1	species1	species1
GAGAAATGAGCGTT-1	68	4	species1	species1
GAGAAATGGAACTC-1	37	2	species1	species1
GAGAAATGTAGAGA-1	0	32	species2	species2
GAGAGGTGCGACTA-1	0	18	species2	species2
GAGAGGTGGTGTCA-1	83	0	species1	species1
GAGAGGTGTCGTGA-1	3	47	species2	species2
GAGATCACATTGGC-1	0	9	NA	species2
GAGATCACTCCTGC-1	1	59	species2	species2
GAGATCACTGAGAA-1	61	3	species1	species1
GAGATCACTGCCTC-1	2	45	species2	species2
GAGATGCTCCGTTC-1	92	2	species1	species1
GAGATGCTCGAGTT-1	5	35	species2	species2
GAGCAGGACTCAAG-1	2	25	species2	species2
GAGCAGGAGAGGCA-1	0	10	NA	species2
GAGCAGGAGCGTTA-1	0	10	NA	species2
GAGCGAGAGGACTT-1	1	24	species2	species2
GAGCGCACAGAAGT-1	2	37	species2	species2
GAGCGCACCTGTCC-1	34	0	species1	species1
GAGCGCTGGGCAAG-1	36	0	species1	species1
GAGCGCTGTGGTCA-1	4	27	species2	species2
GAGCGGCTTGCTTT-1	3	23	species2	species2
GAGCTCCTACCCTC-1	34	1	species1	species1
GAGCTCCTGTCGAT-1	1	54	species2	species2
GAGGATCTCTTCGC-1	0	23	species2	species2
GAGGCAGACGTAAC-1	0	19	species2	species2
GAGGCAGATGCTCC-1	22	32	mix	species2
GAGGCCACGGAACG-1	0	8	NA	species2
GAGGGAACATTCCT-1	37	0	species1	species1
GAGGGAACTTCGTT-1	2	35	species2	species2
GAGGGCCTACCCTC-1	26	2	species1	species1
GAGGGTGAGAGGTG-1	44	2	species1	species1
GAGGTACTATCACG-1	52	4	species1	species1
GAGGTACTTAAGCC-1	25	1	species1	species1
GAGGTACTTGTTTC-1	7	21	species2	species2
GAGGTGGACTCTTA-1	2	18	species2	species2
GAGGTGGATAGAAG-1	5	46	species2	species2
GAGGTGGATCCTGC-1	40	3	species1	species1
GAGGTGGATCTAGG-1	3	38	species2	species2
GAGGTGGATGCTGA-1	53	2	species1	species1
[truncated: 1,389 more rows]
