# Supplementary material for: Massively parallel digital transcriptional profiling of single cells
Source: Nat Commun. 2017 Jan 16;8:14049. doi: 10.1038/ncomms14049 (PMC5241818; doi:10.1038/ncomms14049)
Supplement: Supplementary Data 3 — Cluster-specific genes from all 10 cluster of 68k PBMCs, and 3 clusters identified within myeloid cells (cluster 9). [file ncomms14049-s4.xlsx]

## Sheet: Sheet1
All cells				Myeloid cells
Cluster ID	Gene ID	Enrichment Score		Cluster ID	Gene ID	Enrichment Score
1	PPBP	1.64559		1	PPBP	1.9
1	IGLL5	0.650871		1	IGLL5	0.5
1	PF4	1.48196		1	PF4	2.88
1	GNG11	2.30048		1	GNG11	0.92
1	CLU	0.090868		1	CLU	0.03
1	SDPR	1.726		1	SDPR	-0.08
1	S100A8	1.04254		1	S100A8	3.63
1	S100A9	1.54028		1	S100A9	2.24
1	GNLY	-5.10266		1	GNLY	0.71
1	IGJ	2.4195		1	IGJ	0.04
1	CD74	0.587064		1	CD74	0.48
1	PRSS1	2.49736		1	PRSS1	0
1	ACRBP	1.22668		1	ACRBP	0.24
1	HIST1H2AC	1.30212		1	HIST1H2AC	-0.57
1	PTGDS	-4.16692		1	PTGDS	2.91
1	NRGN	1.93208		1	NRGN	0.83
1	SPARC	1.36834		1	SPARC	0.98
1	GP9	0.838814		1	GP9	3.66
1	TUBB1	1.30069		1	TUBB1	0.77
1	HLA-DRA	0.63283		1	HLA-DRA	0.5
1	AL928768.3	2.18559		1	AL928768.3	1.35
1	NKG7	-4.88827		1	NKG7	-0.09
1	PTCRA	2.95708		1	PTCRA	0.51
1	TPSAB1	2.11012		1	TPSAB1	0.43
1	MYL9	1.77244		1	MYL9	-0.16
1	LYZ	1.36496		1	LYZ	1.38
1	CCL5	-3.85156		1	CCL5	0.29
1	CST3	1.58816		1	CST3	0.6
1	FTL	0.251999		1	FTL	-0.94
1	NCOA4	0.888905		1	NCOA4	-0.75
1	PRSS3	0.697276		1	PRSS3	-0.7
1	TREML1	1.92161		1	TREML1	1.67
1	ITGA2B	2.56652		1	ITGA2B	1.47
1	CMTM5	1.66575		1	CMTM5	2.62
1	MZB1	1.06166		1	MZB1	1.07
1	TSC22D1	0.40154		1	TSC22D1	0.3
1	CLDN5	4.51907		1	CLDN5	0.05
1	TCL1A	1.34212		1	TCL1A	0.01
1	GPX1	2.58488		1	GPX1	1.97
1	RUFY1	0.717699		1	RUFY1	-0.16
1	HLA-DRB1	-1.1828		1	HLA-DRB1	0.8
1	MAP3K7CL	1.15032		1	MAP3K7CL	-0.5
1	AIF1	2.45315		1	AIF1	-1.5
1	MALAT1	-0.899417		1	MALAT1	-0.94
1	GZMB	-4.95535		1	GZMB	-0.62
1	HLA-DPB1	-1.13887		1	HLA-DPB1	0.96
1	LST1	2.43591		1	LST1	-1.63
1	C1QA	1.44297		1	C1QA	-3.8
1	TYROBP	-2.46045		1	TYROBP	-0.51
1	FCN1	1.20937		1	FCN1	-0.91
1	FCER1A	1.56269		1	FCER1A	6.43
1	FTH1	0.925168		1	FTH1	-1.2
1	TMEM40	1.09326		1	TMEM40	0.93
1	SCT	2.49927		1	SCT	2.3
1	HLA-DPA1	-0.874455		1	HLA-DPA1	-0.5
1	AP001189.4	2.97207		1	AP001189.4	-0.14
1	CD14	2.49669		1	CD14	2.02
1	CCL3	-3.28988		1	CCL3	2.39
1	LGALS2	2.38326		1	LGALS2	6.58
1	C1S	1.47818		1	C1S	2.52
1	CFD	0.808097		1	CFD	-2.31
1	AC147651.3	1.13002		1	AC147651.3	0.45
1	LRRC26	3.57953		1	LRRC26	1.66
1	CD79A	2.19002		1	CD79A	0.52
1	RGS18	2.37912		1	RGS18	-1.72
1	HBG2	1.97049		1	HBG2	-0.56
1	GZMH	-6.33065		1	GZMH	-0.14
1	PDZK1IP1	2.59204		1	PDZK1IP1	2.65
1	SNCA	3.02957		1	SNCA	1.12
1	S100A4	-1.63137		1	S100A4	-0.05
1	FCER1G	2.01829		1	FCER1G	-1.8
1	SAT1	0.649325		1	SAT1	-1.59
1	VENTX	1.93099		1	VENTX	1.06
1	CD9	3.13454		1	CD9	2.09
1	C2orf88	1.97965		1	C2orf88	0.52
1	FGFBP2	-5.90242		1	FGFBP2	-0.48
1	S100B	-1.85718		1	S100B	-0.16
1	PSRC1	-1.13503		1	PSRC1	2.17
1	CLIC3	-2.26263		1	CLIC3	0.99
1	B2M	-0.852729		1	B2M	-1.25
1	S100A12	2.17502		1	S100A12	5.25
1	C1QB	2.79015		1	C1QB	-4.01
1	G0S2	1.09605		1	G0S2	-1.13
1	LINC00884	0.715008		1	LINC00884	1.81
1	IFI30	0.519795		1	IFI30	-1.54
1	CLEC1B	2.40067		1	CLEC1B	1.71
1	GZMK	-1.26		1	GZMK	-0.42
1	CD79B	1.12598		1	CD79B	-2.91
1	STEAP1	1.27912		1	STEAP1	0.57
1	ACTB	-0.227985		1	ACTB	-0.94
1	LTB	2.39933		1	LTB	-0.58
1	IL32	-2.83695		1	IL32	0.45
1	LILRB5	1.26954		1	LILRB5	0.68
1	SERPINA1	1.91641		1	SERPINA1	-2.62
1	TMEM176B	1.38321		1	TMEM176B	-1.46
1	TYMP	1.05095		1	TYMP	-0.16
1	HLA-DRB5	-1.63668		1	HLA-DRB5	0.55
1	HLA-DQA1	-0.819494		1	HLA-DQA1	0.96
1	RBP7	0.851896		1	RBP7	-1.48
1	RP11-290F20.3	0.952537		1	RP11-290F20.3	-4.22
1	MPP1	2.18565		1	MPP1	-0.92
1	LGALS1	-2.61062		1	LGALS1	0.48
1	TMEM150B	1.10663		1	TMEM150B	0.3
1	LYPD2	0.695161		1	LYPD2	-7.23
1	GZMA	-4.46736		1	GZMA	-0.5
1	CST7	-4.53243		1	CST7	0.96
1	RP11-110I1.14	1.74745		1	RP11-110I1.14	0.43
1	MS4A6A	4.86277		1	MS4A6A	2.44
1	ESAM	2.09297		1	ESAM	1.46
1	GMPR	2.21093		1	GMPR	-0.82
1	MS4A7	1.60317		1	MS4A7	-4.52
1	EGFL7	2.18163		1	EGFL7	-0.31
1	IGSF6	1.41794		1	IGSF6	0.34
1	GAS2L1	2.36579		1	GAS2L1	0.45
1	RTEL1-TNFRSF6B	1.31485		1	RTEL1-TNFRSF6B	1.75
1	FCGR3A	-4.61803		1	FCGR3A	-7.13
1	CA2	1.85321		1	CA2	-1.23
1	LILRA4	1.53508		1	LILRA4	3.55
1	MS4A1	0.615295		1	MS4A1	-0.76
1	VCAN	3.76823		1	VCAN	4.21
1	SPI1	2.46153		1	SPI1	-1.03
1	CCL4	-4.99926		1	CCL4	0.32
1	PRF1	-4.35539		1	PRF1	0.18
1	MBOAT2	0.488539		1	MBOAT2	2.43
1	ENKUR	3.24447		1	ENKUR	-0.33
1	TMSB4X	-0.315305		1	TMSB4X	-0.26
1	CEBPD	0.677015		1	CEBPD	0.84
1	F13A1	0.786572		1	F13A1	3.51
1	HIST1H2BJ	0.834511		1	HIST1H2BJ	0.4
1	VMO1	2.16046		1	VMO1	-6.67
1	PSAP	0.473262		1	PSAP	-0.97
1	IGFBP7	-1.00174		1	IGFBP7	1.39
1	SMOX	2.26834		1	SMOX	1.1
1	BLVRB	0.476562		1	BLVRB	1.47
1	HBG1	1.66333		1	HBG1	0.55
1	IFITM3	0.372785		1	IFITM3	-2.78
1	RP11-81H3.2	1.38713		1	RP11-81H3.2	0.43
1	THBS1	1.6928		1	THBS1	0.89
1	RETN	3.16067		1	RETN	2.65
1	ZNF683	-5.88014		1	ZNF683	-0.12
1	CTSA	1.10144		1	CTSA	-0.26
1	CYBA	-0.975967		1	CYBA	0.22
1	SPON2	-3.59023		1	SPON2	-0.91
1	RP11-479G22.8	-1.28716		1	RP11-479G22.8	1.65
1	PARVB	1.87236		1	PARVB	0.21
1	LINC00926	1.28199		1	LINC00926	2.08
1	SMIM5	2.25742		1	SMIM5	1.01
1	CPVL	1.23285		1	CPVL	0.75
1	SERPINF1	3.15053		1	SERPINF1	4.4
1	IL17RA	0.00793239		1	IL17RA	0.96
1	HOXA3	1.17666		1	HOXA3	0.43
1	CTSW	-3.22332		1	CTSW	0.33
1	ZCCHC24	0.801982		1	ZCCHC24	3.03
1	RP11-403P17.3	1.17427		1	RP11-403P17.3	0.43
1	CLEC10A	0.961092		1	CLEC10A	5.91
1	MYOM2	1.2619		1	MYOM2	-0.04
1	DERL3	3.41266		1	DERL3	1.23
1	PPP1R27	1.17168		1	PPP1R27	1.72
1	JUND	0.600571		1	JUND	1.09
1	CD68	3.6433		1	CD68	-2.4
1	STAB1	2.03471		1	STAB1	3.6
1	2016-03-02	0.526716		1	2016-03-02	-0.68
1	MT-CO1	-0.264122		1	MT-CO1	-0.39
1	KLRC1	-3.64896		1	KLRC1	-0.1
1	S100A6	-1.06908		1	S100A6	0.16
1	HOPX	-3.86623		1	HOPX	-0.57
1	ASGR1	2.98573		1	ASGR1	1.7
1	CTSS	0.12765		1	CTSS	-1.86
1	PAH	1.46334		1	PAH	0.43
1	BST1	2.18568		1	BST1	0
1	CSF3R	2.0677		1	CSF3R	2.2
1	ISG15	-0.451437		1	ISG15	-0.22
1	C1orf111	1.25985		1	C1orf111	0.43
1	SERPINE1	1.40937		1	SERPINE1	0.43
1	2016-09-05	0.45812		1	2016-09-05	1.51
1	CFP	2.7461		1	CFP	-0.38
1	RPL13	0.074348		1	RPL13	0.75
1	RP11-879F14.2	0.857035		1	RP11-879F14.2	0.68
1	PLD4	4.41748		1	PLD4	-0.78
1	NEXN	2.26035		1	NEXN	1.45
1	GRN	0.761669		1	GRN	1.3
1	ADAMTS2	1.293		1	ADAMTS2	1.74
1	JUNB	0.433402		1	JUNB	-0.74
1	TNFAIP2	1.77804		1	TNFAIP2	0.85
1	NFE2	1.97789		1	NFE2	0.92
1	TPM4	-0.0428491		1	TPM4	1.37
1	FPR1	3.73698		1	FPR1	-0.55
1	HLA-DQA2	-1.35621		1	HLA-DQA2	0.8
1	TNNT1	1.20607		1	TNNT1	1.2
1	CEACAM3	1.53797		1	CEACAM3	0.28
1	MLC1	-2.24583		1	MLC1	-1.53
1	EHBP1L1	0.275928		1	EHBP1L1	0.48
1	LINC00936	0.402299		1	LINC00936	-0.25
1	NECAB2	1.22485		1	NECAB2	1.96
1	VPREB3	0.487747		1	VPREB3	1.17
1	AKR1C3	-0.889075		1	AKR1C3	1.35
1	TPM2	1.39194		1	TPM2	0.25
1	LRP1	0.214278		1	LRP1	0.94
1	GNAZ	0.722613		1	GNAZ	1.35
1	PTPN14	1.91384		1	PTPN14	0.43
1	PDLIM1	-0.845888		1	PDLIM1	0.79
1	C6orf25	2.43028		1	C6orf25	1.61
1	TMEM176A	2.62112		1	TMEM176A	-0.89
1	HLA-DQB1	-0.34029		1	HLA-DQB1	1.25
1	RPLP1	0.400827		1	RPLP1	1.22
1	DNAH7	1.37599		1	DNAH7	0.03
1	ARID3A	0.52939		1	ARID3A	0.07
1	MMD	1.50455		1	MMD	-0.03
1	SEZ6	2.07629		1	SEZ6	1.85
1	SH3BGRL3	-0.667421		1	SH3BGRL3	-0.44
1	MIR24-2	0.261886		1	MIR24-2	2.16
1	SLC11A1	0.552994		1	SLC11A1	-1.59
1	LY6G6F	1.10341		1	LY6G6F	1.12
1	TMSB10	-0.300314		1	TMSB10	0.71
1	COTL1	1.81767		1	COTL1	-1.28
1	GSN	2.01185		1	GSN	2.49
1	RP11-130L8.2	1.54195		1	RP11-130L8.2	1.81
1	TREM1	2.54756		1	TREM1	2.17
1	AC005307.1	1.63325		1	AC005307.1	0.43
1	OAZ1	0.213522		1	OAZ1	-0.78
1	RP3-525N10.2	1.68728		1	RP3-525N10.2	-0.35
1	TCFL5	0.775758		1	TCFL5	0.75
1	NUP214	0.36812		1	NUP214	0.3
1	CCR10	0.617997		1	CCR10	1.36
1	HPDL	1.10092		1	HPDL	2.28
1	MARCO	1.2737		1	MARCO	0.68
1	IRF7	0.55143		1	IRF7	-0.42
1	CTTN	0.646609		1	CTTN	0.17
1	FOLR3	1.7705		1	FOLR3	3.2
1	IL1B	2.51942		1	IL1B	1.93
1	JUN	-0.496524		1	JUN	0.34
1	TMEM91	1.33571		1	TMEM91	1.52
1	CD36	2.13759		1	CD36	1.4
1	DUSP2	-0.349318		1	DUSP2	1.49
1	OGFRL1	-0.429759		1	OGFRL1	0.44
1	FGFBP1	-1.87996		1	FGFBP1	0.43
1	RPL34	0.117405		1	RPL34	0.59
1	AP001432.14	1.21821		1	AP001432.14	0.43
1	FCER2	2.435		1	FCER2	1.15
1	PFN1	-0.663525		1	PFN1	-0.72
1	HCK	1.7685		1	HCK	-1.8
1	CLEC4E	1.32666		1	CLEC4E	5.52
1	CD160	-2.33693		1	CD160	-0.78
1	ABCA1	1.46266		1	ABCA1	0.17
1	TAL1	1.56016		1	TAL1	0.43
1	PGRMC1	0.630818		1	PGRMC1	-0.96
1	C1orf112	-0.973417		1	C1orf112	-0.48
1	ILK	-0.0228566		1	ILK	-0.73
1	RBMS3	1.36041		1	RBMS3	0.43
1	HVCN1	1.11894		1	HVCN1	-2.04
1	GSTP1	-0.431077		1	GSTP1	0.74
1	HLA-DMB	0.95603		1	HLA-DMB	1.35
1	SIGLEC1	2.00762		1	SIGLEC1	4.29
1	CTD-2561B21.10	1.13506		1	CTD-2561B21.10	0.43
1	FXYD4	-1.42777		1	FXYD4	0.43
1	PRSS23	-5.57959		1	PRSS23	-1.39
1	SEMA6B	0.8892		1	SEMA6B	1.19
1	C12orf39	2.05021		1	C12orf39	1.08
1	PARD3	0.981365		1	PARD3	0.43
1	SCN1B	3.44768		1	SCN1B	2.96
1	HLA-A	-0.872277		1	HLA-A	0.01
1	2016-03-01	1.8669		1	2016-03-01	2.78
1	HLA-B	-0.806478		1	HLA-B	-0.55
1	C17orf96	-0.886551		1	C17orf96	0.83
1	RP11-71G12.1	1.59353		1	RP11-71G12.1	0.43
1	PVRL2	3.11907		1	PVRL2	2.95
1	IFI27	2.25148		1	IFI27	0.13
1	NLRP12	1.93833		1	NLRP12	1.83
1	SPIB	3.45805		1	SPIB	2.17
1	IRF8	2.75284		1	IRF8	0.94
1	CRISPLD2	0.0304226		1	CRISPLD2	2.92
1	XCL1	-2.87786		1	XCL1	0.54
1	NEAT1	-0.193471		1	NEAT1	-0.46
1	RXRA	-0.394521		1	RXRA	-0.5
1	MT-CO2	-0.0959897		1	MT-CO2	-0.31
1	RP11-367G6.3	-0.753063		1	RP11-367G6.3	2.06
1	RP11-354E11.2	0.920417		1	RP11-354E11.2	0.76
1	FRMD3	2.25521		1	FRMD3	-2.07
1	FOSB	1.17865		1	FOSB	1.81
1	MYBL2	1.66904		1	MYBL2	0.7
1	IER2	-0.28599		1	IER2	0.43
1	S100A11	-0.89026		1	S100A11	-1.09
1	RPS6	-0.21858		1	RPS6	0.42
1	AC098823.3	1.15796		1	AC098823.3	1.89
1	PRKAR2B	1.62857		1	PRKAR2B	0.42
1	ITGB3	1.25356		1	ITGB3	0.9
1	GP1BA	1.05347		1	GP1BA	1.63
1	PLEK	-1.91255		1	PLEK	-0.58
1	DBT	0.0201665		1	DBT	1.09
1	TCL1B	2.61254		1	TCL1B	0.43
1	HBA1	-2.30353		1	HBA1	0.81
1	SEC24B-AS1	-0.381229		1	SEC24B-AS1	0.52
1	CACNA1H	0.71704		1	CACNA1H	0.43
1	MEIS1	1.69323		1	MEIS1	-0.14
1	FAXDC2	2.76531		1	FAXDC2	1.67
1	AC011893.3	1.85964		1	AC011893.3	0.43
1	MITF	1.69065		1	MITF	1.03
1	LY86	2.77864		1	LY86	0.71
1	GFI1B	1.2822		1	GFI1B	-4.3
1	CALD1	-0.202984		1	CALD1	2.09
1	CD8B	-3.63626		1	CD8B	-0.6
1	HMOX1	1.04194		1	HMOX1	-3.22
1	RP11-303E16.7	2.45809		1	RP11-303E16.7	2.26
1	HLX	2.95493		1	HLX	2.91
1	CD7	-1.61652		1	CD7	0.29
1	FBN1	1.26626		1	FBN1	0.43
1	HLA-DMA	0.726415		1	HLA-DMA	1.79
1	GRHL1	1.0626		1	GRHL1	-0.28
1	FOS	1.31098		1	FOS	0.52
1	HRASLS	1.62487		1	HRASLS	0.43
1	DNAJC28	-0.82		1	DNAJC28	0.87
1	ARHGEF10L	1.0262		1	ARHGEF10L	0.94
1	RP11-366L5.1	1.6025		1	RP11-366L5.1	1.71
1	CYP27A1	0.951858		1	CYP27A1	4.8
1	CTD-3252C9.2	1.11345		1	CTD-3252C9.2	1.46
1	CDKN1A	2.19702		1	CDKN1A	1.48
1	LIMS1	1.41133		1	LIMS1	-0.78
1	PRSS57	-2.13822		1	PRSS57	0.47
1	FERMT3	0.205982		1	FERMT3	0.01
1	RP5-1092A11.5	1.11198		1	RP5-1092A11.5	1.45
1	GLB1L2	-3.65795		1	GLB1L2	0.43
1	LGALS3	-1.08163		1	LGALS3	-0.67
1	CLEC3B	1.1114		1	CLEC3B	1.45
1	CD163	1.20435		1	CD163	4.75
1	KLRB1	0.446441		1	KLRB1	-0.19
1	KCNE3	2.59307		1	KCNE3	-0.21
1	SHROOM1	1.88203		1	SHROOM1	0.92
1	RP11-686D22.4	0.285049		1	RP11-686D22.4	0.78
1	RPPH1	0.617408		1	RPPH1	2.78
1	RPL3	-0.348588		1	RPL3	0.4
1	HOXA4	1.6212		1	HOXA4	0.43
1	GRAP2	-0.742821		1	GRAP2	1.42
1	RPS3A	-0.129587		1	RPS3A	0.2
1	RPS2	-0.0608525		1	RPS2	0.52
1	ASIP	2.14983		1	ASIP	0.69
1	RPL7	-0.214697		1	RPL7	0.24
1	TMEM178A	1.25408		1	TMEM178A	0.43
1	LEMD3	0.173409		1	LEMD3	-0.34
1	RNF215	0.985899		1	RNF215	0.9
1	PILRA	2.0115		1	PILRA	-2.45
1	DUSP1	0.208678		1	DUSP1	-1.35
1	GPR56	-5.00795		1	GPR56	0.67
1	PTGS1	3.2044		1	PTGS1	0.44
1	APOBR	-1.08947		1	APOBR	1.84
1	LYL1	2.68772		1	LYL1	-1.52
1	LGALS12	2.4233		1	LGALS12	3.35
1	RP3-330M21.5	2.25466		1	RP3-330M21.5	-0.62
1	ACTG1	-0.240601		1	ACTG1	-0.32
1	SMPD3	-1.00825		1	SMPD3	-0.91
1	ITM2C	2.97507		1	ITM2C	3.37
1	MAFG	1.81019		1	MAFG	2.04
1	PPP2CB	0.466575		1	PPP2CB	1.47
1	APOBEC3A	-0.371434		1	APOBEC3A	-2.54
1	SLC38A8	1.11616		1	SLC38A8	0.43
1	AL590714.1	1.10713		1	AL590714.1	1.43
1	TLN1	0.272813		1	TLN1	0.09
1	LCN2	1.7009		1	LCN2	0.43
1	ACSS3	1.10685		1	ACSS3	1.43
1	NT5C3A	0.247047		1	NT5C3A	-1.37
1	RBPMS2	1.12506		1	RBPMS2	-0.02
1	APP	4.80962		1	APP	0.98
1	LAIR2	-3.26841		1	LAIR2	-0.61
1	TSPO	-0.262758		1	TSPO	0.6
1	NIPAL2	-0.723282		1	NIPAL2	0.51
1	LINC01023	0.740481		1	LINC01023	2.53
1	PYCARD	-0.378795		1	PYCARD	-0.22
1	MGLL	3.26405		1	MGLL	-1.58
1	HOMER3	1.4421		1	HOMER3	1.89
1	MYEOV	1.72862		1	MYEOV	0.43
1	EMILIN2	0.465329		1	EMILIN2	0.71
1	C19orf59	1.03611		1	C19orf59	2.59
1	NRG1	1.62735		1	NRG1	3.62
1	CXCL10	1.33225		1	CXCL10	-2.37
1	FAM26F	1.65292		1	FAM26F	-1.68
1	RP11-490O6.2	-0.0963969		1	RP11-490O6.2	0.31
1	ASCL2	-5.17102		1	ASCL2	-0.11
1	LINC00937	1.04408		1	LINC00937	3.28
1	APLP2	-0.792322		1	APLP2	0.23
1	RP11-977B10.2	1.10466		1	RP11-977B10.2	1.42
1	IFITM2	-1.19147		1	IFITM2	-2.37
1	RP11-439L18.3	1.3088		1	RP11-439L18.3	0.43
1	SCGB1C1	1.10242		1	SCGB1C1	-0.02
1	CD151	-0.130438		1	CD151	-0.71
1	HLA-C	-0.921291		1	HLA-C	-0.78
1	SCO2	-0.0313367		1	SCO2	0.38
1	RP11-67L3.4	1.10412		1	RP11-67L3.4	1.42
1	ADRA2B	-1.08428		1	ADRA2B	0.43
1	KIAA0125	3.03538		1	KIAA0125	0.88
1	XCL2	-3.25711		1	XCL2	1.47
1	KLRD1	-4.72267		1	KLRD1	-0.21
1	PRRT3-AS1	0.0787351		1	PRRT3-AS1	-1.69
1	TNFSF4	2.73983		1	TNFSF4	1.72
1	RP11-885N19.6	0.424945		1	RP11-885N19.6	0.43
1	FAM124A	1.10305		1	FAM124A	1.41
1	S1PR5	-4.79135		1	S1PR5	-0.5
1	KIAA1109	-1.04015		1	KIAA1109	-1.31
1	MANSC4	1.10278		1	MANSC4	0.43
1	TIMP1	0.0967153		1	TIMP1	-0.97
1	TMEM8B	1.78731		1	TMEM8B	5.11
1	C8orf88	2.9137		1	C8orf88	0.83
1	RPL32	-0.038705		1	RPL32	0.64
1	SAPCD2	1.15494		1	SAPCD2	2.73
1	RP11-157F20.3	1.10225		1	RP11-157F20.3	1.41
1	AC090186.1	1.14376		1	AC090186.1	-0.13
1	ANPEP	3.33466		1	ANPEP	0.86
1	FCGRT	1.30559		1	FCGRT	0.44
1	KCNK17	1.21826		1	KCNK17	0.43
1	CD93	0.0529807		1	CD93	1.44
1	TUBA4A	-0.31789		1	TUBA4A	-1.08
1	PLXNB2	2.35765		1	PLXNB2	-0.07
1	ANKRD34B	1.1012		1	ANKRD34B	1.4
1	ANKRD9	1.65387		1	ANKRD9	-0.7
1	TRAPPC3L	0.310276		1	TRAPPC3L	0.43
1	MYCL	3.16393		1	MYCL	1.86
1	DNASE1L3	2.18811		1	DNASE1L3	3.15
1	FES	1.95878		1	FES	1.79
1	LMNA	0.551528		1	LMNA	4.4
1	RP11-603J24.4	1.21438		1	RP11-603J24.4	0.43
1	ID2	-1.84723		1	ID2	-0.13
1	TTC7B	2.38603		1	TTC7B	0.7
1	EFHD2	-2.55598		1	EFHD2	0.34
1	C19orf33	3.494		1	C19orf33	3.99
1	CD300A	-2.00431		1	CD300A	-1.5
1	RPL21	-0.381122		1	RPL21	-0.03
1	CDA	2.69246		1	CDA	-3.05
1	MIDN	-0.478856		1	MIDN	0.49
1	AC000068.5	0.942324		1	AC000068.5	0.43
1	METRNL	-1.52021		1	METRNL	0.72
1	FCRL6	-5.18395		1	FCRL6	-0.17
1	KIAA1456	1.09914		1	KIAA1456	1.39
1	TAGLN2	0.268339		1	TAGLN2	0.26
1	HGD	2.95618		1	HGD	1.13
1	MT-ATP6	0.115455		1	MT-ATP6	0.13
1	RAB11FIP1	1.11451		1	RAB11FIP1	1.07
1	ZDHHC1	1.1491		1	ZDHHC1	-1.08
1	PTGDR	-3.53008		1	PTGDR	0.11
1	CTD-2349P21.5	1.09863		1	CTD-2349P21.5	1.39
1	OPHN1	0.550833		1	OPHN1	0.68
1	LRRTM2	1.09837		1	LRRTM2	0.43
1	FZD2	0.105726		1	FZD2	4.92
1	RNASE6	1.52279		1	RNASE6	4.47
1	AATK	2.71014		1	AATK	1.2
1	EAF2	1.42827		1	EAF2	-2.1
1	CD300E	2.21927		1	CD300E	-0.97
1	STX3	-0.443681		1	STX3	3.3
1	RPS4X	-0.317129		1	RPS4X	0.22
1	AC007879.7	1.16135		1	AC007879.7	0.43
1	CD4	2.50818		1	CD4	0.78
1	C1orf21	-4.60567		1	C1orf21	2.23
1	SRGN	-0.85522		1	SRGN	-1.01
1	ASGR2	2.89096		1	ASGR2	6.02
1	ELANE	1.36446		1	ELANE	2.59
1	TIGD4	0.339954		1	TIGD4	0.43
1	RP11-572C15.5	1.09612		1	RP11-572C15.5	0.43
1	RORB	-2.17864		1	RORB	0.43
1	TTC38	-4.16973		1	TTC38	0.07
1	CRISPLD1	1.09587		1	CRISPLD1	1.38
1	AP000282.2	1.09562		1	AP000282.2	1.38
1	MLLT4	0.0629972		1	MLLT4	-0.74
1	CATSPER1	-0.459512		1	CATSPER1	6.36
1	ABCC3	1.85003		1	ABCC3	-2.64
1	RAB32	2.24855		1	RAB32	1.06
1	RPS12	-0.142934		1	RPS12	0.59
1	CLEC4C	2.55596		1	CLEC4C	2.02
1	FGR	-2.93554		1	FGR	-0.9
1	EPDR1	-2.09512		1	EPDR1	1.89
1	TPM1	0.116387		1	TPM1	-0.59
1	RGS6	1.8267		1	RGS6	1.02
1	NEXN-AS1	1.48174		1	NEXN-AS1	0.43
1	KLRC2	-4.17873		1	KLRC2	-0.1
1	BEND2	0.533537		1	BEND2	0.43
1	ODC1	0.0459012		1	ODC1	-0.29
1	SIRPB2	1.16348		1	SIRPB2	0.15
1	CLDN22	1.2187		1	CLDN22	0.43
1	MT-CYB	-0.407658		1	MT-CYB	-0.5
1	RP11-552D4.1	0.4768		1	RP11-552D4.1	3.26
1	CLDN16	1.0938		1	CLDN16	0.43
1	PLAUR	0.83067		1	PLAUR	-0.83
1	IER5L	-0.895074		1	IER5L	0.79
1	TIGIT	-2.97779		1	TIGIT	-0.27
1	AC108051.3	1.09308		1	AC108051.3	0.43
1	ZNF470	-0.341856		1	ZNF470	0.14
1	S1PR3	0.913418		1	S1PR3	2.47
1	F2RL3	1.88514		1	F2RL3	0.95
1	PYGL	0.943999		1	PYGL	-1.14
1	RP11-103H7.2	-0.981642		1	RP11-103H7.2	0.43
1	RP11-108L7.14	1.19186		1	RP11-108L7.14	0.43
1	AC104655.3	-3.78682		1	AC104655.3	-0.06
1	RPS18	-0.162484		1	RPS18	0.77
1	CYP1B1	1.99653		1	CYP1B1	1.27
1	AC005235.1	1.09248		1	AC005235.1	0.43
1	RP11-410K21.2	1.09248		1	RP11-410K21.2	1.36
1	FCGR1A	1.83099		1	FCGR1A	0.93
1	WLS	1.64599		1	WLS	1.88
1	SLFN14	1.45322		1	SLFN14	0.43
1	UCN	2.94297		1	UCN	2.17
1	C21orf90	1.09224		1	C21orf90	0.43
1	DTX2	-0.146594		1	DTX2	0.07
1	MT-CO3	-0.0189785		1	MT-CO3	-0.28
1	TPPP3	0.469527		1	TPPP3	-1.75
1	IL2RB	-2.37476		1	IL2RB	0.33
1	PER1	0.656446		1	PER1	2.29
1	CLEC4D	1.39534		1	CLEC4D	2.13
1	MPEG1	1.67246		1	MPEG1	0.16
1	ZNF697	1.13102		1	ZNF697	1.74
1	AP001063.1	1.09177		1	AP001063.1	1.36
1	RP11-930O11.2	1.09177		1	RP11-930O11.2	0.43
1	POU2F2	0.541439		1	POU2F2	-0.52
1	AC137932.6	1.77365		1	AC137932.6	-0.59
1	TFAP2E	1.81145		1	TFAP2E	0.18
1	AIRE	2.13273		1	AIRE	1.23
1	LILRB2	2.60421		1	LILRB2	-2.17
1	METTL25	-0.108689		1	METTL25	-0.74
1	RASSF8-AS1	1.09106		1	RASSF8-AS1	0.43
1	RP11-332H14.1	1.34676		1	RP11-332H14.1	0.43
1	VPREB1	1.9031		1	VPREB1	0.43
1	RPL13A	-0.160107		1	RPL13A	0.74
1	NCS1	1.33384		1	NCS1	0.43
1	LGALSL	2.71795		1	LGALSL	-0.12
1	YWHAH	0.0421837		1	YWHAH	-1.34
1	C1QC	2.03044		1	C1QC	-3.4
1	SATB2	-2.29358		1	SATB2	0.43
1	SH3BP5L	0.0654564		1	SH3BP5L	1.47
1	TFPI	1.40187		1	TFPI	0.43
1	GLT1D1	-0.176213		1	GLT1D1	-0.12
1	PTPRN	0.24756		1	PTPRN	-0.2
1	RP11-973D8.4	1.09013		1	RP11-973D8.4	0.43
1	CD37	0.0279021		1	CD37	-0.94
1	M1AP	1.40438		1	M1AP	1.61
1	ALOX12	2.19074		1	ALOX12	1
1	FAM129B	1.22753		1	FAM129B	2.86
1	RP11-1002K11.1	1.11726		1	RP11-1002K11.1	1.6
1	RPL10	-0.146477		1	RPL10	0.15
1	ID1	1.28375		1	ID1	4.4
1	PRKCDBP	2.16318		1	PRKCDBP	5.01
1	CTC-523E23.1	1.78272		1	CTC-523E23.1	0.43
1	MT-ND2	-0.216929		1	MT-ND2	-0.53
1	ARHGAP18	0.164805		1	ARHGAP18	1.3
1	PPP1R14A	3.32411		1	PPP1R14A	4.07
1	CCDC135	1.73149		1	CCDC135	-0.41
1	RASGRP4	1.12427		1	RASGRP4	-0.4
1	EDEM3	0.626371		1	EDEM3	-0.13
1	EVC2	-1.30614		1	EVC2	0.43
1	NFAM1	1.72756		1	NFAM1	0.27
1	TAC3	1.19659		1	TAC3	0.43
1	PTX3	1.86115		1	PTX3	0.8
1	CCDC88B	0.166079		1	CCDC88B	1.02
1	AC108025.2	1.3559		1	AC108025.2	0.43
1	C22orf24	1.30745		1	C22orf24	0.43
1	SPHK1	-0.607097		1	SPHK1	1.75
1	DAB2	0.0839562		1	DAB2	1.91
1	RP11-13K12.1	1.08784		1	RP11-13K12.1	0.43
1	TWIST1	1.08784		1	TWIST1	0.43
1	AOAH	-2.86606		1	AOAH	0.55
1	CAPG	2.86946		1	CAPG	2.62
1	RP11-665G4.1	1.39483		1	RP11-665G4.1	1.27
1	ADAP2	3.15965		1	ADAP2	-1.02
1	CTC-325J23.2	1.08762		1	CTC-325J23.2	0.43
1	KB-1460A1.3	1.08762		1	KB-1460A1.3	0.43
1	TMEM210	1.51375		1	TMEM210	0.43
1	CD63	-1.47484		1	CD63	0.87
1	RP11-600F24.7	-1.46041		1	RP11-600F24.7	0.96
1	TNFRSF17	1.85921		1	TNFRSF17	0.43
1	LYVE1	1.08672		1	LYVE1	1.34
1	STXBP2	0.468943		1	STXBP2	-1.83
1	RP11-195M16.3	1.3039		1	RP11-195M16.3	1.36
1	TRIM58	3.37142		1	TRIM58	1.4
1	CABP5	0.923281		1	CABP5	0.43
1	KB-1000E4.2	1.08639		1	KB-1000E4.2	0.43
1	RP11-874J12.4	1.42247		1	RP11-874J12.4	0.43
1	LILRB4	2.76694		1	LILRB4	0.54
1	ZBTB38	-1.96686		1	ZBTB38	0.22
1	AXIN2	1.61215		1	AXIN2	-0.87
1	RPS14	-0.251518		1	RPS14	0.73
1	STMN1	-1.02387		1	STMN1	0.57
1	SLC46A2	1.8285		1	SLC46A2	-0.32
1	RP11-1149O23.4	1.08583		1	RP11-1149O23.4	0.43
1	C4orf48	-0.466918		1	C4orf48	0.56
1	ARG1	1.52968		1	ARG1	0.43
1	SLC17A9	-0.293539		1	SLC17A9	2
1	SLC43A2	0.399887		1	SLC43A2	0
1	RP11-291B21.2	-2.65671		1	RP11-291B21.2	-0.16
1	CD8A	-4.56164		1	CD8A	0.47
1	MCUR1	0.352188		1	MCUR1	-0.07
1	RUSC2	1.43282		1	RUSC2	0.78
1	TKTL1	-2.89122		1	TKTL1	-0.99
1	BRI3	0.864467		1	BRI3	-1.01
1	NPC2	1.0536		1	NPC2	-1.1
1	KIFC3	-4.29065		1	KIFC3	0.98
1	RP1-122P22.2	1.23527		1	RP1-122P22.2	2.01
1	RP13-143G15.4	1.2125		1	RP13-143G15.4	1.46
1	RAMP1	-0.0723764		1	RAMP1	3.38
1	TP53TG3	1.08474		1	TP53TG3	0.43
1	SIRPA	2.34545		1	SIRPA	2.95
1	MYO9B	-0.197984		1	MYO9B	0.6
1	EPHB2	1.31349		1	EPHB2	1.84
1	CUX2	1.68068		1	CUX2	0.43
1	SERINC4	1.82613		1	SERINC4	0.43
1	MAX	0.585501		1	MAX	-0.38
1	HBEGF	1.84634		1	HBEGF	3.13
1	KLRG1	-3.49156		1	KLRG1	-0.5
1	GRIK5	1.22173		1	GRIK5	1.46
1	PHC2	-0.0421417		1	PHC2	0.78
1	PLAC8	-0.478373		1	PLAC8	-1.49
1	ODF3B	1.66		1	ODF3B	0.54
1	BCAR1	1.23739		1	BCAR1	0.43
1	RP11-408H1.3	1.17912		1	RP11-408H1.3	0.43
1	RRBP1	-0.40097		1	RRBP1	0.02
1	SENCR	-0.0189366		1	SENCR	1.32
1	FXYD6	1.85816		1	FXYD6	2.3
1	HNMT	1.08547		1	HNMT	0.6
1	VSIG4	0.982218		1	VSIG4	4.32
1	LRRC25	1.85578		1	LRRC25	-2.09
1	RP3-473L9.4	2.40367		1	RP3-473L9.4	1.63
1	CLEC4G	2.39487		1	CLEC4G	2.09
1	TRPV4	1.17611		1	TRPV4	1.74
1	SETD1A	0.143773		1	SETD1A	0.61
1	LTBR	1.20511		1	LTBR	0.58
1	IL17A	1.2254		1	IL17A	0.43
1	ATP6V0A1	2.66788		1	ATP6V0A1	1.31
1	GRIK4	0.835925		1	GRIK4	0.96
1	SAMD14	2.73568		1	SAMD14	0.92
1	KIR3DL2	-3.08744		1	KIR3DL2	-0.63
1	KAT2B	-0.32003		1	KAT2B	-0.29
1	EREG	0.534937		1	EREG	3.08
1	KIAA0513	2.1841		1	KIAA0513	-0.95
1	HCG20	1.51278		1	HCG20	0.43
1	TCEAL5	1.15115		1	TCEAL5	1.38
1	AC007879.3	1.08279		1	AC007879.3	1.32
1	EPHB4	2.21153		1	EPHB4	1.82
1	UPK3A	1.2381		1	UPK3A	1.06
1	NAT16	1.08258		1	NAT16	1.32
1	TSPEAR-AS1	1.08258		1	TSPEAR-AS1	1.32
1	PRAM1	2.39249		1	PRAM1	-0.61
1	RASSF4	-2.1257		1	RASSF4	0.8
1	NCR3	-2.4222		1	NCR3	0.03
1	FAM46B	1.20764		1	FAM46B	0.99
1	SIGLEC7	-1.52621		1	SIGLEC7	0.16
1	LINC00853	1.02211		1	LINC00853	0.43
1	PTAFR	3.64644		1	PTAFR	2.11
1	PPAPDC1B	0.432245		1	PPAPDC1B	0.23
1	LYAR	-2.64583		1	LYAR	-0.35
1	RNF175	2.18519		1	RNF175	0.43
1	CBLN3	2.74365		1	CBLN3	2.21
1	FCGR1B	1.77639		1	FCGR1B	-0.13
1	AQP10	1.1824		1	AQP10	0.43
1	KRT5	1.55885		1	KRT5	-0.61
1	ZNF467	0.336497		1	ZNF467	1.86
1	RP4-684O24.5	1.1162		1	RP4-684O24.5	0.96
1	PDGFA	2.39051		1	PDGFA	0.43
1	NFKBIA	0.13027		1	NFKBIA	0.24
1	CD209	1.0811		1	CD209	1.31
1	GP6	0.115532		1	GP6	0.29
1	Z69666.2	0.110323		1	Z69666.2	1.31
1	AC006116.17	0.4488		1	AC006116.17	-0.27
1	RP11-1293J14.1	1.08068		1	RP11-1293J14.1	1.31
1	SH2D1B	-0.368169		1	SH2D1B	-2.34
1	RPL11	0.0842789		1	RPL11	0.44
1	SNORD3B-2	-0.29472		1	SNORD3B-2	1.56
1	PID1	2.46456		1	PID1	1.8
1	GP2	1.08027		1	GP2	1.31
1	TNFRSF1B	-1.1744		1	TNFRSF1B	-1.2
1	RP11-406H23.2	1.08017		1	RP11-406H23.2	0.43
1	TNNC2	3.99901		1	TNNC2	0.44
1	AQP8	1.08006		1	AQP8	1.31
1	CLCN4	1.83801		1	CLCN4	0.74
1	PROX1-AS1	1.14164		1	PROX1-AS1	0.43
1	MAFB	0.346139		1	MAFB	-2.24
1	PLA2G16	-2.17698		1	PLA2G16	1.59
1	HIST1H2BK	1.25665		1	HIST1H2BK	-1.67
1	RAPGEFL1	2.3308		1	RAPGEFL1	0.99
1	ABHD1	0.114075		1	ABHD1	0.77
1	RP11-728F11.4	1.07965		1	RP11-728F11.4	1.3
1	RPL18A	-0.0275895		1	RPL18A	0.45
1	MYL6	0.0273159		1	MYL6	-0.29
1	C11orf94	1.13041		1	C11orf94	0.43
1	TRPM2	0.689822		1	TRPM2	4.16
1	BCAN	-2.03283		1	BCAN	1.63
1	ADAMTS5	1.10937		1	ADAMTS5	1.61
1	SLC15A3	2.90962		1	SLC15A3	0.41
1	RP11-407N17.4	1.65341		1	RP11-407N17.4	1.94
1	DKFZP761J1410	0.479855		1	DKFZP761J1410	0.3
1	MFSD1	0.22496		1	MFSD1	-0.51
1	RP11-286E11.1	1.1579		1	RP11-286E11.1	-0.14
1	BTNL8	1.2579		1	BTNL8	1.43
1	RP11-624L4.2	1.17034		1	RP11-624L4.2	0.31
1	UBE2C	0.271499		1	UBE2C	0.43
1	PATL2	-3.58597		1	PATL2	-1.02
1	NTM	1.15822		1	NTM	0.43
1	ABI3	-2.90578		1	ABI3	-2.09
1	TCN1	1.28393		1	TCN1	0.43
1	AC091133.1	1.07863		1	AC091133.1	0.43
1	CMKLR1	-2.81971		1	CMKLR1	0.15
1	HLA-DOB	2.3294		1	HLA-DOB	2.82
1	RHOC	-1.36093		1	RHOC	-3.06
1	CD247	-2.1049		1	CD247	-0.42
1	RP1-199J3.7	-0.203337		1	RP1-199J3.7	-0.25
1	CTD-3105H18.13	1.20755		1	CTD-3105H18.13	0.43
1	BTG1	-0.414742		1	BTG1	-0.99
1	NDST1	2.36022		1	NDST1	1.91
1	PPIF	0.439877		1	PPIF	2.33
1	RP5-887A10.1	2.86054		1	RP5-887A10.1	1.93
1	SYTL3	-2.27994		1	SYTL3	1.5
1	RP11-260E18.1	2.13765		1	RP11-260E18.1	0.43
1	LSMEM1	1.80413		1	LSMEM1	0.64
1	CTC-529P8.1	1.07782		1	CTC-529P8.1	0.43
1	RP11-541F9.2	1.14489		1	RP11-541F9.2	0.43
1	CXXC5	0.24317		1	CXXC5	2.96
1	PRTFDC1	0.0645961		1	PRTFDC1	0.43
1	IL3RA	2.72217		1	IL3RA	-2.79
1	PF4V1	0.933344		1	PF4V1	1.58
1	RP11-799B12.4	1.07761		1	RP11-799B12.4	1.3
1	CXCR2	-4.21952		1	CXCR2	-0.88
1	GALNT15	1.1989		1	GALNT15	0.43
1	LINC00989	0.511243		1	LINC00989	0.43
1	CTD-2035E11.3	-0.560038		1	CTD-2035E11.3	2.82
1	P2RY12	1.11467		1	P2RY12	0.43
1	ARHGEF28	-3.81905		1	ARHGEF28	0.43
1	LAT2	0.0595931		1	LAT2	0.69
1	KRBOX1	-1.20559		1	KRBOX1	-0.66
1	ENTPD1	2.69049		1	ENTPD1	1.91
1	SLC25A35	0.524671		1	SLC25A35	0.35
1	AC002456.2	1.52524		1	AC002456.2	-0.16
1	TPST2	-1.88997		1	TPST2	-1.36
1	LINC00313	1.21667		1	LINC00313	0.43
1	MYLK	1.24329		1	MYLK	1.69
1	AP003774.6	1.84193		1	AP003774.6	3.26
1	RP5-1024N4.4	1.07681		1	RP5-1024N4.4	1.29
1	RP11-480D4.6	1.78229		1	RP11-480D4.6	-0.58
1	FGFR4	1.20749		1	FGFR4	0.43
1	RPS5	0.155858		1	RPS5	0.37
1	RP11-109G23.3	0.258493		1	RP11-109G23.3	0.44
1	SOGA2	1.40981		1	SOGA2	0.56
1	RPS27A	-0.247664		1	RPS27A	0.21
1	PLEKHO1	1.57836		1	PLEKHO1	0.91
1	GGA1	-1.34954		1	GGA1	-0.09
1	ADAM15	-0.471061		1	ADAM15	2.37
1	MS4A6E	1.07582		1	MS4A6E	1.29
1	HP	1.82932		1	HP	3.47
1	C1orf115	0.933968		1	C1orf115	1.66
1	ARHGEF40	2.2281		1	ARHGEF40	0.65
1	RP11-630C16.2	1.21991		1	RP11-630C16.2	1.42
1	SYNGR1	-2.50399		1	SYNGR1	3.52
1	ZNF562	-0.536442		1	ZNF562	-0.85
1	SLCO5A1	1.39202		1	SLCO5A1	0.6
1	RP11-647K16.1	2.51472		1	RP11-647K16.1	-0.4
1	TUBA1C	0.861484		1	TUBA1C	0.78
1	RP11-514F8.2	1.07514		1	RP11-514F8.2	0.43
1	EIF3B	0.721546		1	EIF3B	1.54
1	TFEB	-0.64338		1	TFEB	1.29
1	TESC	-1.76468		1	TESC	-3.08
1	ITGB5	2.27194		1	ITGB5	2.18
1	VIM	-0.522513		1	VIM	0.18
1	RPS19	-0.0902602		1	RPS19	-0.32
1	NCF2	3.09077		1	NCF2	-0.76
1	HES5	1.07484		1	HES5	0.43
1	EHD2	1.11067		1	EHD2	0.43
1	ACTG2	1.35318		1	ACTG2	0.43
1	SELP	1.68604		1	SELP	0.43
1	RP11-307B6.3	1.25661		1	RP11-307B6.3	1.41
1	KDM4B	0.575611		1	KDM4B	0.66
1	FAM20C	1.74498		1	FAM20C	2.37
1	RP11-251G23.5	-0.597521		1	RP11-251G23.5	1.35
1	HK3	2.58268		1	HK3	-1.89
1	RP11-67L3.5	1.2407		1	RP11-67L3.5	1.42
1	SLC17A7	1.07446		1	SLC17A7	0.43
1	COLCA2	1.07446		1	COLCA2	0.43
1	NPTX2	1.53896		1	NPTX2	0.77
1	MT-ND1	0.0338034		1	MT-ND1	0.25
1	MARVELD1	2.80199		1	MARVELD1	2.67
1	MATK	-3.26732		1	MATK	1.25
1	PTGR1	1.27133		1	PTGR1	1.68
1	UBE2M	0.380617		1	UBE2M	1.23
1	PMAIP1	-0.892965		1	PMAIP1	-0.84
1	AC007193.9	1.07426		1	AC007193.9	0.43
1	CTD-2031P19.5	1.12378		1	CTD-2031P19.5	0.43
1	ARAP1	0.340318		1	ARAP1	-0.32
1	WDR70	0.0989194		1	WDR70	1.06
1	CTD-2291D10.4	1.07407		1	CTD-2291D10.4	0.43
1	RBMS3-AS3	1.07407		1	RBMS3-AS3	0.43
1	HCST	-1.6225		1	HCST	0.61
1	RP11-388M20.1	-0.317778		1	RP11-388M20.1	3.23
1	ZGLP1	1.84023		1	ZGLP1	0.12
1	ITGAM	-2.25906		1	ITGAM	1.59
1	ZNF385D	1.11486		1	ZNF385D	0.43
1	TGFBI	0.849986		1	TGFBI	0.18
1	AGAP3	0.173942		1	AGAP3	1.3
1	HES4	1.33808		1	HES4	-3.91
1	LIG3	0.0406898		1	LIG3	0.71
1	RP11-459I19.1	1.07368		1	RP11-459I19.1	1.28
1	CTSZ	1.44894		1	CTSZ	0.59
1	IQGAP2	-0.846814		1	IQGAP2	0.23
1	STAG3	1.17893		1	STAG3	0.69
1	NKD2	1.18877		1	NKD2	0.43
1	CTD-2568A17.8	1.22591		1	CTD-2568A17.8	0.43
1	EHD3	0.464192		1	EHD3	-2
1	RP11-501J20.5	2.41925		1	RP11-501J20.5	1
1	AP001055.6	2.71042		1	AP001055.6	1.41
1	INPP5A	0.842761		1	INPP5A	0.74
1	AGTRAP	-1.0216		1	AGTRAP	-0.25
1	RP11-127L20.3	-0.0539703		1	RP11-127L20.3	0.89
1	CDH1	1.12454		1	CDH1	0.61
1	PVALB	0.752549		1	PVALB	0.43
1	ARHGAP24	1.53435		1	ARHGAP24	-0.47
1	ATP2A2	0.493954		1	ATP2A2	0.58
1	PCDHB5	1.20397		1	PCDHB5	0.43
1	RILP	1.30571		1	RILP	1.89
1	CTC-1337H24.2	1.07235		1	CTC-1337H24.2	0.43
1	CTA-331P3.1	1.20477		1	CTA-331P3.1	1.69
1	TPP1	0.114378		1	TPP1	0.22
1	NXN	0.819181		1	NXN	0.43
1	CD300LB	-0.424514		1	CD300LB	2.5
1	FLNA	-1.28258		1	FLNA	0.07
1	ST7-AS2	1.07216		1	ST7-AS2	0.43
1	RP11-441F2.5	1.07216		1	RP11-441F2.5	0.43
1	RAB13	3.40682		1	RAB13	5.56
1	C15orf38	1.06221		1	C15orf38	2.47
1	TIMP2	2.22662		1	TIMP2	0.7
1	MROH1	0.320319		1	MROH1	0.37
1	ARRDC5	0.923616		1	ARRDC5	1.32
1	RP11-114J13.1	1.07197		1	RP11-114J13.1	0.43
1	GRASP	2.28162		1	GRASP	0.89
1	AP001053.11	2.42309		1	AP001053.11	-1.13
1	MEFV	0.801105		1	MEFV	-0.29
1	CAST	-1.0523		1	CAST	0.24
1	FAM212B	2.87521		1	FAM212B	-0.33
1	RP11-794P6.6	1.0716		1	RP11-794P6.6	0.43
1	MAP1A	4.6126		1	MAP1A	1.29
1	AC022007.5	1.7085		1	AC022007.5	1.41
1	KLF6	-0.514863		1	KLF6	-0.25
1	APOBEC3G	-3.03156		1	APOBEC3G	-2.25
1	OASL	-3.95708		1	OASL	-0.57
1	DEFB1	1.16396		1	DEFB1	1.68
1	PARPBP	2.28541		1	PARPBP	0.86
1	GIGYF2	-0.390618		1	GIGYF2	0.26
1	RP1-102K2.8	1.18546		1	RP1-102K2.8	0.43
1	H3F3B	-0.00671281		1	H3F3B	0.02
1	CARS-AS1	1.07085		1	CARS-AS1	1.27
1	C9orf89	-0.287746		1	C9orf89	0.53
1	MIR142	-1.60793		1	MIR142	-0.07
1	MT-ND4	-0.218463		1	MT-ND4	-0.03
1	CD40	0.924911		1	CD40	-1.11
1	RP11-443B7.1	1.55843		1	RP11-443B7.1	3.33
1	RPS3	-0.639932		1	RPS3	0.56
1	FAM21D	1.07048		1	FAM21D	0.43
1	PPP1R14B	1.95055		1	PPP1R14B	1.65
1	ST14	3.8274		1	ST14	3.02
1	MTPN	0.28047		1	MTPN	-0.07
1	CHST13	1.82446		1	CHST13	0.15
1	KCNJ4	1.0703		1	KCNJ4	0.43
1	CTDSPL	2.92093		1	CTDSPL	0.98
1	XXbac-B135H6.15	2.95447		1	XXbac-B135H6.15	0.6
1	SLC1A2	-0.917417		1	SLC1A2	0.43
1	RP5-899E9.1	1.60292		1	RP5-899E9.1	1.12
1	ALDH4A1	-1.17164		1	ALDH4A1	2.3
1	MXD4	-0.647231		1	MXD4	1.12
1	FSTL3	3.25631		1	FSTL3	-0.03
1	SLC7A7	2.18102		1	SLC7A7	-2.02
1	PTPN18	-0.0804154		1	PTPN18	-0.52
1	WDR11-AS1	1.92264		1	WDR11-AS1	-0.19
1	RP11-435O5.4	1.06965		1	RP11-435O5.4	0.43
1	ARHGAP6	0.80478		1	ARHGAP6	0.16
1	BCL2L1	-0.665672		1	BCL2L1	0.13
1	ALOX5AP	0.812191		1	ALOX5AP	2.47
1	FGF2	-0.769956		1	FGF2	0.43
1	CYP1B1-AS1	-0.256278		1	CYP1B1-AS1	-0.26
1	DKFZP434E1119	3.69768		1	DKFZP434E1119	1.69
1	LINC01036	1.27963		1	LINC01036	0.43
1	ADAMTS7	1.1645		1	ADAMTS7	0.43
1	MAPKAPK2	0.396354		1	MAPKAPK2	-0.11
1	ANXA1	-2.20304		1	ANXA1	-0.57
1	FCAR	1.65894		1	FCAR	2.54
1	RP11-333E1.2	1.06883		1	RP11-333E1.2	0.43
1	UBE2E2-AS1	1.31964		1	UBE2E2-AS1	1.42
1	CIITA	0.920001		1	CIITA	2.88
1	RP11-219B4.5	1.15954		1	RP11-219B4.5	1.66
1	AHCTF1	0.579781		1	AHCTF1	-0.06
1	XPNPEP1	0.408697		1	XPNPEP1	0.19
1	SFXN5	0.837986		1	SFXN5	0.47
1	AC092620.3	0.259268		1	AC092620.3	1.42
1	JAM3	0.427095		1	JAM3	1.28
1	FSTL1	1.80477		1	FSTL1	0.43
1	RP11-298E9.5	1.18061		1	RP11-298E9.5	1.37
1	CRYBB3	1.06847		1	CRYBB3	0.43
1	PPM1F	0.598154		1	PPM1F	0.58
1	ZFHX3	1.34156		1	ZFHX3	1.08
1	KIAA1257	0.704222		1	KIAA1257	-0.38
1	RP11-420K8.1	1.11941		1	RP11-420K8.1	0.43
1	ZNF114	-0.550319		1	ZNF114	0.55
1	SIGLEC15	1.22049		1	SIGLEC15	1.66
1	DMRT2	0.40487		1	DMRT2	0.43
1	RP11-665C16.6	1.11733		1	RP11-665C16.6	1.7
1	HERC3	-0.252606		1	HERC3	0.46
1	LRGUK	1.06811		1	LRGUK	1.25
1	CLMN	3.24871		1	CLMN	1.18
1	REN	1.29314		1	REN	0.43
1	AC007566.10	-0.944153		1	AC007566.10	-0.08
1	GRM7-AS1	1.73767		1	GRM7-AS1	1.52
1	RP11-680G24.5	1.20803		1	RP11-680G24.5	1.06
1	MPO	1.20489		1	MPO	1.91
1	SLC1A7	-5.76371		1	SLC1A7	-0.56
1	CSDC2	1.06757		1	CSDC2	0.43
1	TBXAS1	2.25134		1	TBXAS1	-1.68
1	AL359878.1	-0.75375		1	AL359878.1	0.43
1	LRFN4	-0.240636		1	LRFN4	1.32
1	CYBB	2.52042		1	CYBB	-1.54
1	CEBPA	-1.99699		1	CEBPA	-0.89
1	SCARF1	3.1532		1	SCARF1	2.52
1	ZNF132	0.631866		1	ZNF132	0.86
1	RP5-1139B12.3	1.45455		1	RP5-1139B12.3	-0.07
1	TMEM105	1.2891		1	TMEM105	1.72
1	SHD	1.88783		1	SHD	0.43
1	TPT1	-0.0247849		1	TPT1	-0.27
1	PLCB4	1.12639		1	PLCB4	0.43
1	ZNF547	0.616768		1	ZNF547	0.63
1	IL1RN	2.12698		1	IL1RN	1.78
1	TBX21	-3.46716		1	TBX21	-0.69
1	LRP3	1.88886		1	LRP3	-0.02
1	FUOM	0.0784402		1	FUOM	1.73
1	DOCK5	0.135593		1	DOCK5	-1
1	GZMM	-2.60584		1	GZMM	0.32
1	LINC00211	1.3292		1	LINC00211	1.84
1	FOLR2	3.18236		1	FOLR2	0.69
1	NCF1	2.89055		1	NCF1	2.28
1	PBX1	0.783608		1	PBX1	-0.02
1	NOL3	1.61609		1	NOL3	3.28
1	ZNF366	1.27506		1	ZNF366	2.68
1	ZNF185	1.71778		1	ZNF185	-1.18
1	SNX24	-0.180739		1	SNX24	-0.86
1	AURKC	1.15166		1	AURKC	1.88
1	ZCCHC17	0.0294109		1	ZCCHC17	0
1	LINC00610	0.427081		1	LINC00610	1.43
1	GSTA1	0.344781		1	GSTA1	0.43
1	ZMYND8	0.262609		1	ZMYND8	0.6
1	GRK4	-0.962116		1	GRK4	0.96
1	CD52	-1.67751		1	CD52	-0.93
1	CYB561A3	0.686456		1	CYB561A3	0.11
1	PLEKHM2	0.5304		1	PLEKHM2	1.25
1	ARSD	-1.26431		1	ARSD	1.38
1	TNFRSF18	-1.1336		1	TNFRSF18	1.45
1	FAM127C	2.21444		1	FAM127C	-0.08
1	RP11-415J8.7	1.06563		1	RP11-415J8.7	0.43
1	VEGFA	1.96452		1	VEGFA	3.38
1	RP11-423C15.3	-0.436678		1	RP11-423C15.3	0.43
1	LDHB	0.328714		1	LDHB	0.77
1	RP11-164H13.1	1.40305		1	RP11-164H13.1	-0.28
1	SNORD3D	0.13194		1	SNORD3D	1.45
1	RP11-362F19.3	1.17157		1	RP11-362F19.3	-0.21
1	SYK	2.88123		1	SYK	0.91
1	VWF	1.46956		1	VWF	1.22
1	UTF1	1.97516		1	UTF1	-0.16
1	RP11-421P23.1	1.06511		1	RP11-421P23.1	0.43
1	BANK1	2.09841		1	BANK1	1.61
1	ZNF618	0.819822		1	ZNF618	2.67
1	RPS27	-0.369742		1	RPS27	0.23
1	NEURL1B	1.78273		1	NEURL1B	-0.19
1	RP11-298J23.5	-0.811903		1	RP11-298J23.5	-0.16
1	DMTN	0.794243		1	DMTN	-0.28
1	RP11-326F20.5	0.529958		1	RP11-326F20.5	-3.32
1	LEFTY1	1.66833		1	LEFTY1	0.43
1	RP11-491H19.1	1.20442		1	RP11-491H19.1	0.43
1	ID3	1.945		1	ID3	2.54
1	TAF13	-0.0529903		1	TAF13	0.78
1	MEF2C	3.36043		1	MEF2C	0.12
1	S100A10	-1.32377		1	S100A10	0.49
1	HES1	1.56564		1	HES1	-1.52
1	PTPRE	-0.593661		1	PTPRE	1.92
1	RP11-456D7.1	1.19457		1	RP11-456D7.1	0.43
1	GALNT7	-0.537455		1	GALNT7	1.11
1	RP11-191L17.1	1.42744		1	RP11-191L17.1	1.32
1	RP11-447M12.2	1.25706		1	RP11-447M12.2	1.55
1	RAB9B	2.45714		1	RAB9B	0.43
1	NACA2	-0.0187689		1	NACA2	-1.28
1	CMTM2	-0.00862188		1	CMTM2	2.54
1	TPCN1	2.4526		1	TPCN1	3.75
1	ITSN1	1.51966		1	ITSN1	0.07
1	MAP3K3	0.264515		1	MAP3K3	0.71
1	ESPL1	-1.2389		1	ESPL1	0.43
1	RP11-399E6.1	1.06391		1	RP11-399E6.1	1.23
1	SLC6A9	1.31976		1	SLC6A9	1.43
1	AL133493.2	1.06365		1	AL133493.2	0.43
1	PLXND1	-1.37808		1	PLXND1	0.74
1	VNN3	1.45803		1	VNN3	1.51
1	RP11-61J19.4	1.06499		1	RP11-61J19.4	0.3
1	SH3BGRL2	3.15442		1	SH3BGRL2	-0.14
1	CLIC1	-0.659278		1	CLIC1	-0.38
1	KIAA0930	0.19113		1	KIAA0930	0.43
1	RP11-286N22.10	1.0634		1	RP11-286N22.10	0.43
1	RP11-88H9.2	1.57396		1	RP11-88H9.2	0.58
1	RP11-797H7.5	1.25788		1	RP11-797H7.5	2.16
1	A4GALT	1.19797		1	A4GALT	0.43
1	ARPC1B	0.44313		1	ARPC1B	-0.36
1	PDZD2	1.48147		1	PDZD2	0.43
1	CHST8	1.52319		1	CHST8	0.98
1	ANKRD11	0.311265		1	ANKRD11	1.13
1	GSTO1	0.772645		1	GSTO1	-0.31
1	RP11-461O7.1	-0.0883666		1	RP11-461O7.1	0.43
1	C10orf11	3.32183		1	C10orf11	1.16
1	ZCCHC18	-0.912113		1	ZCCHC18	0.96
1	RPS8	0.0472301		1	RPS8	0.6
2	PPBP	2.96168		2	PPBP	-0.54
2	IGLL5	1.41399		2	IGLL5	-1.09
2	PF4	4.00067		2	PF4	-0.83
2	GNG11	4.17058		2	GNG11	0.79
2	CLU	3.11085		2	CLU	0.12
2	SDPR	2.43371		2	SDPR	0.54
2	S100A8	0.699431		2	S100A8	-4.62
2	S100A9	0.651945		2	S100A9	-3.04
2	GNLY	3.50052		2	GNLY	-2.11
2	IGJ	2.13527		2	IGJ	-0.91
2	CD74	2.19157		2	CD74	1.4
2	PRSS1	1.58269		2	PRSS1	1.22
2	ACRBP	3.52147		2	ACRBP	-0.03
2	HIST1H2AC	0.998235		2	HIST1H2AC	0.18
2	PTGDS	3.47437		2	PTGDS	-1.08
2	NRGN	4.07665		2	NRGN	-1.18
2	SPARC	2.99698		2	SPARC	0.46
2	GP9	4.08136		2	GP9	-1.5
2	TUBB1	2.21892		2	TUBB1	-0.11
2	HLA-DRA	2.9529		2	HLA-DRA	2.01
2	AL928768.3	1.82713		2	AL928768.3	-0.84
2	NKG7	3.9729		2	NKG7	-0.97
2	PTCRA	4.80901		2	PTCRA	-0.23
2	TPSAB1	3.95634		2	TPSAB1	1.01
2	MYL9	4.3321		2	MYL9	1.34
2	LYZ	1.39961		2	LYZ	1.23
2	CCL5	2.71167		2	CCL5	-0.74
2	CST3	3.52751		2	CST3	0.62
2	FTL	0.555574		2	FTL	-0.6
2	NCOA4	0.736809		2	NCOA4	1.22
2	PRSS3	4.01604		2	PRSS3	1.82
2	TREML1	4.48773		2	TREML1	-0.56
2	ITGA2B	2.11542		2	ITGA2B	-1.53
2	CMTM5	6.22003		2	CMTM5	-0.59
2	MZB1	3.18145		2	MZB1	-1.93
2	TSC22D1	1.60577		2	TSC22D1	-0.73
2	CLDN5	0.781813		2	CLDN5	0.06
2	TCL1A	2.62143		2	TCL1A	-0.63
2	GPX1	1.74779		2	GPX1	-1.18
2	RUFY1	1.43659		2	RUFY1	0.78
2	HLA-DRB1	4.24776		2	HLA-DRB1	0.76
2	MAP3K7CL	1.89261		2	MAP3K7CL	0.09
2	AIF1	-1.0557		2	AIF1	0.24
2	MALAT1	-0.766979		2	MALAT1	0.53
2	GZMB	4.34601		2	GZMB	-0.77
2	HLA-DPB1	3.77002		2	HLA-DPB1	1.2
2	LST1	0.995637		2	LST1	0.36
2	C1QA	1.36208		2	C1QA	1.75
2	TYROBP	4.08193		2	TYROBP	-0.75
2	FCN1	0.775367		2	FCN1	-0.21
2	FCER1A	2.12474		2	FCER1A	0.96
2	FTH1	0.638946		2	FTH1	0.5
2	TMEM40	3.97588		2	TMEM40	2.18
2	SCT	3.04739		2	SCT	0.17
2	HLA-DPA1	3.61401		2	HLA-DPA1	3.07
2	AP001189.4	3.27791		2	AP001189.4	0.67
2	CD14	0.842592		2	CD14	-3.17
2	CCL3	4.34193		2	CCL3	-1.71
2	LGALS2	2.86835		2	LGALS2	-3.11
2	C1S	3.3244		2	C1S	-2.45
2	CFD	1.03662		2	CFD	-0.87
2	AC147651.3	3.03711		2	AC147651.3	-0.19
2	LRRC26	3.69754		2	LRRC26	-0.71
2	CD79A	0.778481		2	CD79A	-0.24
2	RGS18	2.80448		2	RGS18	2.74
2	HBG2	2.62846		2	HBG2	2.8
2	GZMH	3.70051		2	GZMH	-1.34
2	PDZK1IP1	1.60722		2	PDZK1IP1	-0.81
2	SNCA	3.13213		2	SNCA	0.54
2	S100A4	0.845008		2	S100A4	-0.84
2	FCER1G	3.69416		2	FCER1G	0.97
2	SAT1	1.53549		2	SAT1	-0.19
2	VENTX	1.64988		2	VENTX	-2.89
2	CD9	1.74726		2	CD9	-1.19
2	C2orf88	3.40529		2	C2orf88	-0.4
2	FGFBP2	2.97241		2	FGFBP2	-0.84
2	S100B	1.49472		2	S100B	1.42
2	PSRC1	1.88664		2	PSRC1	-2.96
2	CLIC3	3.39922		2	CLIC3	-0.91
2	B2M	0.0655925		2	B2M	1.32
2	S100A12	1.10107		2	S100A12	-5.05
2	C1QB	3.61194		2	C1QB	2.71
2	G0S2	1.48071		2	G0S2	-1.21
2	LINC00884	1.10433		2	LINC00884	-0.08
2	IFI30	1.95843		2	IFI30	0.67
2	CLEC1B	2.63326		2	CLEC1B	0.37
2	GZMK	1.16198		2	GZMK	0.58
2	CD79B	0.723458		2	CD79B	1.42
2	STEAP1	3.12534		2	STEAP1	1.15
2	ACTB	0.470559		2	ACTB	1.69
2	LTB	-1.86546		2	LTB	-1.15
2	IL32	-0.493139		2	IL32	-1.97
2	LILRB5	3.11577		2	LILRB5	-1.54
2	SERPINA1	1.53794		2	SERPINA1	0.1
2	TMEM176B	1.35637		2	TMEM176B	-0.98
2	TYMP	1.93275		2	TYMP	-0.84
2	HLA-DRB5	4.18977		2	HLA-DRB5	1.03
2	HLA-DQA1	4.61024		2	HLA-DQA1	2
2	RBP7	1.63717		2	RBP7	-3.92
2	RP11-290F20.3	1.00516		2	RP11-290F20.3	-0.59
2	MPP1	0.610729		2	MPP1	0.68
2	LGALS1	2.24872		2	LGALS1	-0.59
2	TMEM150B	2.719		2	TMEM150B	-3.18
2	LYPD2	2.77517		2	LYPD2	2.4
2	GZMA	2.3346		2	GZMA	0.19
2	CST7	2.96502		2	CST7	-0.34
2	RP11-110I1.14	0.840665		2	RP11-110I1.14	1.01
2	MS4A6A	1.54256		2	MS4A6A	-1.19
2	ESAM	0.67269		2	ESAM	2.04
2	GMPR	2.78494		2	GMPR	1.37
2	MS4A7	1.81327		2	MS4A7	1.63
2	EGFL7	3.36787		2	EGFL7	-2.2
2	IGSF6	2.06086		2	IGSF6	-0.1
2	GAS2L1	3.12803		2	GAS2L1	-0.92
2	RTEL1-TNFRSF6B	3.16108		2	RTEL1-TNFRSF6B	-2.51
2	FCGR3A	3.16768		2	FCGR3A	1.41
2	CA2	2.81975		2	CA2	3.03
2	LILRA4	4.38071		2	LILRA4	1.84
2	MS4A1	1.46182		2	MS4A1	0.34
2	VCAN	1.45297		2	VCAN	-3.52
2	SPI1	2.63463		2	SPI1	0.89
2	CCL4	3.41367		2	CCL4	-0.71
2	PRF1	2.14855		2	PRF1	-1.04
2	MBOAT2	1.66164		2	MBOAT2	0.05
2	ENKUR	1.39429		2	ENKUR	1.39
2	TMSB4X	0.196591		2	TMSB4X	-0.01
2	CEBPD	2.84885		2	CEBPD	-0.72
2	F13A1	2.39945		2	F13A1	-1.94
2	HIST1H2BJ	1.27862		2	HIST1H2BJ	2.12
2	VMO1	1.59717		2	VMO1	2.64
2	PSAP	1.24924		2	PSAP	-0.77
2	IGFBP7	3.17539		2	IGFBP7	0.82
2	SMOX	3.06376		2	SMOX	-0.39
2	BLVRB	0.909355		2	BLVRB	-1.35
2	HBG1	3.50956		2	HBG1	1.78
2	IFITM3	0.932892		2	IFITM3	0.37
2	RP11-81H3.2	-0.313695		2	RP11-81H3.2	1.01
2	THBS1	2.4453		2	THBS1	1.46
2	RETN	0.85991		2	RETN	-2.74
2	ZNF683	2.46967		2	ZNF683	-0.37
2	CTSA	1.0947		2	CTSA	-0.56
2	CYBA	1.17948		2	CYBA	-0.54
2	SPON2	2.14758		2	SPON2	-0.84
2	RP11-479G22.8	1.08631		2	RP11-479G22.8	-1.69
2	PARVB	2.03772		2	PARVB	0.29
2	LINC00926	2.04097		2	LINC00926	-1.69
2	SMIM5	2.51265		2	SMIM5	-0.15
2	CPVL	1.40646		2	CPVL	1.5
2	SERPINF1	1.58872		2	SERPINF1	0.55
2	IL17RA	-0.39831		2	IL17RA	-1.57
2	HOXA3	3.02288		2	HOXA3	1.01
2	CTSW	1.55512		2	CTSW	0.03
2	ZCCHC24	3.43137		2	ZCCHC24	-3.15
2	RP11-403P17.3	3.02049		2	RP11-403P17.3	1.01
2	CLEC10A	2.14497		2	CLEC10A	-0.08
2	MYOM2	-0.678391		2	MYOM2	0.73
2	DERL3	2.68658		2	DERL3	1.81
2	PPP1R27	3.0179		2	PPP1R27	-1.57
2	JUND	0.599592		2	JUND	-2.82
2	CD68	3.14751		2	CD68	0.84
2	STAB1	1.2826		2	STAB1	-5.29
2	2016-03-02	1.67753		2	2016-03-02	-0.08
2	MT-CO1	0.400782		2	MT-CO1	0.32
2	KLRC1	2.47671		2	KLRC1	-0.6
2	S100A6	0.134976		2	S100A6	-0.87
2	HOPX	2.57742		2	HOPX	-0.43
2	ASGR1	1.92754		2	ASGR1	-2.03
2	CTSS	0.551655		2	CTSS	0.56
2	PAH	2.30565		2	PAH	1.01
2	BST1	1.69226		2	BST1	-1.07
2	CSF3R	2.05784		2	CSF3R	-1.99
2	ISG15	0.0195659		2	ISG15	-0.76
2	C1orf111	3.10608		2	C1orf111	1.01
2	SERPINE1	3.25559		2	SERPINE1	1.01
2	2016-09-05	2.39185		2	2016-09-05	2.09
2	CFP	-1.22519		2	CFP	0.69
2	RPL13	-0.963299		2	RPL13	-0.82
2	RP11-879F14.2	3.63876		2	RP11-879F14.2	1.25
2	PLD4	2.67357		2	PLD4	2.58
2	NEXN	2.07072		2	NEXN	-1.23
2	GRN	1.22528		2	GRN	-0.33
2	ADAMTS2	3.13922		2	ADAMTS2	-1.61
2	JUNB	-1.52958		2	JUNB	0.79
2	TNFAIP2	1.96967		2	TNFAIP2	-1.92
2	NFE2	3.10226		2	NFE2	-1.7
2	TPM4	2.28102		2	TPM4	-0.42
2	FPR1	1.85717		2	FPR1	-1.01
2	HLA-DQA2	5.04158		2	HLA-DQA2	1.58
2	TNNT1	2.89062		2	TNNT1	-2.04
2	CEACAM3	2.34051		2	CEACAM3	-2.05
2	MLC1	4.42114		2	MLC1	-0.3
2	EHBP1L1	1.19118		2	EHBP1L1	-2.23
2	LINC00936	0.622846		2	LINC00936	-1.81
2	NECAB2	3.07107		2	NECAB2	-2.05
2	VPREB3	2.34131		2	VPREB3	0.11
2	AKR1C3	0.361409		2	AKR1C3	0.04
2	TPM2	0.986644		2	TPM2	1.38
2	LRP1	0.59482		2	LRP1	-2.22
2	GNAZ	2.58641		2	GNAZ	1.93
2	PTPN14	0.211186		2	PTPN14	1.01
2	PDLIM1	4.11065		2	PDLIM1	2.55
2	C6orf25	2.73827		2	C6orf25	-0.37
2	TMEM176A	1.8062		2	TMEM176A	-1.3
2	HLA-DQB1	3.03269		2	HLA-DQB1	0.89
2	RPLP1	-0.535824		2	RPLP1	-1.25
2	DNAH7	1.68379		2	DNAH7	1.21
2	ARID3A	2.06553		2	ARID3A	-1.74
2	MMD	0.74668		2	MMD	1.71
2	SEZ6	1.60904		2	SEZ6	-1.83
2	SH3BGRL3	1.18775		2	SH3BGRL3	0.67
2	MIR24-2	1.29547		2	MIR24-2	-3.34
2	SLC11A1	1.38764		2	SLC11A1	-1.98
2	LY6G6F	3.41051		2	LY6G6F	0.32
2	TMSB10	-0.616507		2	TMSB10	-0.72
2	COTL1	-0.0217048		2	COTL1	1.26
2	GSN	4.25084		2	GSN	-0.26
2	RP11-130L8.2	3.38817		2	RP11-130L8.2	-1.75
2	TREM1	2.58009		2	TREM1	-2.03
2	AC005307.1	3.47947		2	AC005307.1	1.01
2	OAZ1	0.989046		2	OAZ1	0.29
2	RP3-525N10.2	3.5335		2	RP3-525N10.2	-2.32
2	TCFL5	0.953641		2	TCFL5	0.15
2	NUP214	0.630091		2	NUP214	-1.55
2	CCR10	1.66352		2	CCR10	-1.53
2	HPDL	0.869775		2	HPDL	-2.68
2	MARCO	1.33128		2	MARCO	-1.62
2	IRF7	0.690383		2	IRF7	-0.02
2	CTTN	2.685		2	CTTN	1.99
2	FOLR3	2.47761		2	FOLR3	-4.92
2	IL1B	0.753319		2	IL1B	-1.25
2	JUN	-0.728534		2	JUN	-0.81
2	TMEM91	0.945984		2	TMEM91	-2.73
2	CD36	5.18139		2	CD36	-0.14
2	DUSP2	-0.0571414		2	DUSP2	-0.2
2	OGFRL1	2.374		2	OGFRL1	0.72
2	FGFBP1	3.03875		2	FGFBP1	1.01
2	RPL34	-1.10078		2	RPL34	-0.94
2	AP001432.14	-0.264837		2	AP001432.14	1.01
2	FCER2	2.58199		2	FCER2	-1.12
2	PFN1	0.488796		2	PFN1	1.01
2	HCK	1.92181		2	HCK	0.76
2	CLEC4E	3.14264		2	CLEC4E	-4.63
2	CD160	3.62325		2	CD160	0.89
2	ABCA1	2.22778		2	ABCA1	-1.25
2	TAL1	3.47867		2	TAL1	1.01
2	PGRMC1	0.78887		2	PGRMC1	1.56
2	C1orf112	0.735892		2	C1orf112	0.1
2	ILK	1.2576		2	ILK	1.07
2	RBMS3	3.20663		2	RBMS3	1.01
2	HVCN1	0.64455		2	HVCN1	2.2
2	GSTP1	1.16723		2	GSTP1	-0.34
2	HLA-DMB	2.64125		2	HLA-DMB	0.98
2	SIGLEC1	3.85385		2	SIGLEC1	-2.87
2	CTD-2561B21.10	2.98129		2	CTD-2561B21.10	1.01
2	FXYD4	3.09814		2	FXYD4	1.01
2	PRSS23	3.25789		2	PRSS23	1.14
2	SEMA6B	1.58848		2	SEMA6B	-2.69
2	C12orf39	2.03023		2	C12orf39	1.66
2	PARD3	3.08538		2	PARD3	1.01
2	SCN1B	2.19756		2	SCN1B	-0.02
2	HLA-A	0.332658		2	HLA-A	-0.1
2	2016-03-01	3.71313		2	2016-03-01	-3.69
2	HLA-B	0.410026		2	HLA-B	0.11
2	C17orf96	1.69625		2	C17orf96	1.41
2	RP11-71G12.1	3.43975		2	RP11-71G12.1	1.01
2	PVRL2	3.14683		2	PVRL2	-2.01
2	IFI27	-0.0121861		2	IFI27	-0.74
2	NLRP12	3.78455		2	NLRP12	-2.31
2	SPIB	2.73078		2	SPIB	1.92
2	IRF8	2.69335		2	IRF8	1.1
2	CRISPLD2	0.43902		2	CRISPLD2	-3.97
2	XCL1	4.46618		2	XCL1	-0.78
2	NEAT1	0.871061		2	NEAT1	-1.74
2	RXRA	1.44133		2	RXRA	-1.84
2	MT-CO2	0.340741		2	MT-CO2	-0.17
2	RP11-367G6.3	1.48823		2	RP11-367G6.3	-0.39
2	RP11-354E11.2	2.57295		2	RP11-354E11.2	1.34
2	FRMD3	2.71382		2	FRMD3	2.26
2	FOSB	0.946222		2	FOSB	-2.23
2	MYBL2	4.72846		2	MYBL2	1.28
2	IER2	-0.70874		2	IER2	-0.67
2	S100A11	0.61976		2	S100A11	0.14
2	RPS6	-1.07468		2	RPS6	-0.07
2	AC098823.3	3.00418		2	AC098823.3	-1
2	PRKAR2B	2.69928		2	PRKAR2B	1.12
2	ITGB3	4.35534		2	ITGB3	-0.6
2	GP1BA	2.54736		2	GP1BA	-0.81
2	PLEK	4.62512		2	PLEK	0.87
2	DBT	0.0209771		2	DBT	-1.65
2	TCL1B	2.36067		2	TCL1B	1.01
2	HBA1	4.00063		2	HBA1	2.13
2	SEC24B-AS1	-0.13793		2	SEC24B-AS1	-0.95
2	CACNA1H	-0.538994		2	CACNA1H	1.01
2	MEIS1	3.53945		2	MEIS1	1.29
2	FAXDC2	2.59346		2	FAXDC2	-0.08
2	AC011893.3	2.23928		2	AC011893.3	1.01
2	MITF	3.53687		2	MITF	0.49
2	LY86	1.5453		2	LY86	0.44
2	GFI1B	4.41049		2	GFI1B	2.44
2	CALD1	2.81371		2	CALD1	-0.17
2	CD8B	0.537284		2	CD8B	-0.48
2	HMOX1	2.49498		2	HMOX1	0.95
2	RP11-303E16.7	1.44741		2	RP11-303E16.7	-2.64
2	HLX	0.718318		2	HLX	-1.37
2	CD7	-1.25537		2	CD7	-0.71
2	FBN1	0.074527		2	FBN1	1.01
2	HLA-DMA	2.10404		2	HLA-DMA	0.24
2	GRHL1	2.21376		2	GRHL1	1.36
2	FOS	-0.242295		2	FOS	-0.32
2	HRASLS	3.47109		2	HRASLS	1.01
2	DNAJC28	1.22949		2	DNAJC28	0.13
2	ARHGEF10L	4.08923		2	ARHGEF10L	-2.15
2	RP11-366L5.1	2.50914		2	RP11-366L5.1	-1.54
2	CYP27A1	4.03862		2	CYP27A1	-4.94
2	CTD-3252C9.2	2.95968		2	CTD-3252C9.2	-1.05
2	CDKN1A	2.6969		2	CDKN1A	-1.48
2	LIMS1	-0.411261		2	LIMS1	0.94
2	PRSS57	3.44344		2	PRSS57	-0.59
2	FERMT3	1.21658		2	FERMT3	0.1
2	RP5-1092A11.5	2.9582		2	RP5-1092A11.5	-1.03
2	GLB1L2	2.14548		2	GLB1L2	1.01
2	LGALS3	2.27193		2	LGALS3	0.7
2	CLEC3B	2.95762		2	CLEC3B	-1.03
2	CD163	2.16238		2	CD163	-2.57
2	KLRB1	-0.377314		2	KLRB1	-0.83
2	KCNE3	3.53675		2	KCNE3	-1.04
2	SHROOM1	1.64093		2	SHROOM1	-3.6
2	RP11-686D22.4	1.57224		2	RP11-686D22.4	-0.5
2	RPPH1	1.27884		2	RPPH1	-2.01
2	RPL3	-1.02812		2	RPL3	0.22
2	HOXA4	0.561675		2	HOXA4	1.01
2	GRAP2	-0.180093		2	GRAP2	-0.51
2	RPS3A	-1.15451		2	RPS3A	0.46
2	RPS2	-0.867367		2	RPS2	-0.31
2	ASIP	3.06127		2	ASIP	1.26
2	RPL7	-1.16724		2	RPL7	-0.02
2	TMEM178A	1.95328		2	TMEM178A	1.01
2	LEMD3	-0.0820678		2	LEMD3	2.16
2	RNF215	3.86183		2	RNF215	-1.39
2	PILRA	1.28385		2	PILRA	0.95
2	DUSP1	-0.0116974		2	DUSP1	0.91
2	GPR56	2.67404		2	GPR56	-2.22
2	PTGS1	4.49775		2	PTGS1	-0.45
2	APOBR	1.72066		2	APOBR	-2.13
2	LYL1	1.28425		2	LYL1	0.92
2	LGALS12	2.09662		2	LGALS12	-2.38
2	RP3-330M21.5	1.39766		2	RP3-330M21.5	1.53
2	ACTG1	0.334499		2	ACTG1	1.29
2	SMPD3	2.80243		2	SMPD3	2.58
2	ITM2C	-0.244667		2	ITM2C	1.26
2	MAFG	1.03041		2	MAFG	-2.29
2	PPP2CB	0.643878		2	PPP2CB	-0.51
2	APOBEC3A	2.38711		2	APOBEC3A	-1.29
2	SLC38A8	2.96238		2	SLC38A8	1.01
2	AL590714.1	2.95336		2	AL590714.1	-0.99
2	TLN1	1.7119		2	TLN1	-0.53
2	LCN2	3.54713		2	LCN2	1.01
2	ACSS3	2.95308		2	ACSS3	-0.99
2	NT5C3A	0.31301		2	NT5C3A	1.96
2	RBPMS2	4.28216		2	RBPMS2	1.23
2	APP	-0.505967		2	APP	-0.67
2	LAIR2	0.258286		2	LAIR2	0.58
2	TSPO	0.121523		2	TSPO	-1.14
2	NIPAL2	2.46876		2	NIPAL2	0.97
2	LINC01023	2.89919		2	LINC01023	-2.6
2	PYCARD	0.993349		2	PYCARD	-0.26
2	MGLL	4.46992		2	MGLL	1.05
2	HOMER3	2.42967		2	HOMER3	-3.61
2	MYEOV	2.51343		2	MYEOV	1.01
2	EMILIN2	1.09037		2	EMILIN2	-1.16
2	C19orf59	3.25787		2	C19orf59	-3.43
2	NRG1	3.47357		2	NRG1	-3.52
2	CXCL10	3.17847		2	CXCL10	0.97
2	FAM26F	1.60195		2	FAM26F	1.18
2	RP11-490O6.2	0.311824		2	RP11-490O6.2	-1.99
2	ASCL2	3.65529		2	ASCL2	0.03
2	LINC00937	1.68985		2	LINC00937	-4.18
2	APLP2	1.00508		2	APLP2	-0.92
2	RP11-977B10.2	2.95089		2	RP11-977B10.2	-0.97
2	IFITM2	0.179725		2	IFITM2	0.59
2	RP11-439L18.3	3.15503		2	RP11-439L18.3	1.01
2	SCGB1C1	2.92326		2	SCGB1C1	1.23
2	CD151	1.69286		2	CD151	0.23
2	HLA-C	0.435991		2	HLA-C	0.4
2	SCO2	0.777741		2	SCO2	-0.81
2	RP11-67L3.4	2.95035		2	RP11-67L3.4	-0.96
2	ADRA2B	2.95035		2	ADRA2B	1.01
2	KIAA0125	3.18991		2	KIAA0125	-0.61
2	XCL2	3.44008		2	XCL2	-1.99
2	KLRD1	2.92649		2	KLRD1	-0.05
2	PRRT3-AS1	1.05906		2	PRRT3-AS1	0.56
2	TNFSF4	1.6364		2	TNFSF4	-0.72
2	RP11-885N19.6	3.34284		2	RP11-885N19.6	1.01
2	FAM124A	2.94927		2	FAM124A	-0.95
2	S1PR5	2.78452		2	S1PR5	-0.5
2	KIAA1109	-0.360711		2	KIAA1109	2.9
2	MANSC4	0.773989		2	MANSC4	1.01
2	TIMP1	0.805442		2	TIMP1	0.37
2	TMEM8B	1.40549		2	TMEM8B	-2.31
2	C8orf88	-0.101341		2	C8orf88	1.41
2	RPL32	-1.21407		2	RPL32	-0.44
2	SAPCD2	3.13563		2	SAPCD2	-3.13
2	RP11-157F20.3	2.94848		2	RP11-157F20.3	-0.94
2	AC090186.1	0.182109		2	AC090186.1	1.29
2	ANPEP	2.41273		2	ANPEP	-2.26
2	FCGRT	-0.429393		2	FCGRT	0.2
2	KCNK17	3.06448		2	KCNK17	1.01
2	CD93	3.23892		2	CD93	-1.89
2	TUBA4A	-0.145745		2	TUBA4A	-0.11
2	PLXNB2	2.1493		2	PLXNB2	-1.22
2	ANKRD34B	2.94743		2	ANKRD34B	-0.94
2	ANKRD9	2.27143		2	ANKRD9	-1.82
2	TRAPPC3L	3.41206		2	TRAPPC3L	1.01
2	MYCL	2.24485		2	MYCL	-0.1
2	DNASE1L3	3.2404		2	DNASE1L3	4.7
2	FES	3.88528		2	FES	-1.08
2	LMNA	3.06998		2	LMNA	-1.66
2	RP11-603J24.4	2.1862		2	RP11-603J24.4	1.01
2	ID2	0.246752		2	ID2	0.86
2	TTC7B	2.08988		2	TTC7B	1.28
2	EFHD2	2.37145		2	EFHD2	-0.54
2	C19orf33	1.47965		2	C19orf33	-0.52
2	CD300A	1.79034		2	CD300A	0.93
2	RPL21	-1.05886		2	RPL21	-0.17
2	CDA	2.656		2	CDA	-2.58
2	MIDN	1.64857		2	MIDN	-1.48
2	AC000068.5	0.962403		2	AC000068.5	1.01
2	METRNL	3.37824		2	METRNL	-1.91
2	FCRL6	3.40379		2	FCRL6	1.6
2	KIAA1456	2.94536		2	KIAA1456	-0.92
2	TAGLN2	1.1284		2	TAGLN2	1.22
2	HGD	2.23618		2	HGD	-0.39
2	MT-ATP6	0.655748		2	MT-ATP6	-1.08
2	RAB11FIP1	1.26734		2	RAB11FIP1	-1.26
2	ZDHHC1	2.64041		2	ZDHHC1	-1.42
2	PTGDR	2.5108		2	PTGDR	-0.38
2	CTD-2349P21.5	2.94485		2	CTD-2349P21.5	-0.91
2	OPHN1	2.77119		2	OPHN1	0.36
2	LRRTM2	0.813694		2	LRRTM2	1.01
2	FZD2	3.25951		2	FZD2	-2.57
2	RNASE6	1.74628		2	RNASE6	-0.95
2	AATK	2.43616		2	AATK	-2.89
2	EAF2	1.00795		2	EAF2	2.37
2	CD300E	2.77465		2	CD300E	-1.11
2	STX3	0.434351		2	STX3	-2.22
2	RPS4X	-1.01079		2	RPS4X	0.22
2	AC007879.7	3.00757		2	AC007879.7	1.01
2	CD4	-1.88101		2	CD4	-1.34
2	C1orf21	3.27968		2	C1orf21	0.06
2	SRGN	1.53422		2	SRGN	1.56
2	ASGR2	2.70042		2	ASGR2	-2.94
2	ELANE	3.21068		2	ELANE	-3.3
2	TIGD4	0.315909		2	TIGD4	1.01
2	RP11-572C15.5	2.94234		2	RP11-572C15.5	1.01
2	RORB	2.34489		2	RORB	1.01
2	TTC38	2.13599		2	TTC38	-0.46
2	CRISPLD1	2.94209		2	CRISPLD1	-0.89
2	AP000282.2	2.94185		2	AP000282.2	-0.88
2	MLLT4	1.52328		2	MLLT4	-0.43
2	CATSPER1	3.90221		2	CATSPER1	-3.95
2	ABCC3	3.495		2	ABCC3	-0.42
2	RAB32	2.92935		2	RAB32	0.8
2	RPS12	-1.06807		2	RPS12	-0.76
2	CLEC4C	4.40218		2	CLEC4C	2.6
2	FGR	3.40707		2	FGR	0.24
2	EPDR1	1.75595		2	EPDR1	-0.16
2	TPM1	0.680348		2	TPM1	1.47
2	RGS6	3.67292		2	RGS6	-0.18
2	NEXN-AS1	1.47279		2	NEXN-AS1	1.01
2	KLRC2	3.49448		2	KLRC2	1.27
2	BEND2	3.63532		2	BEND2	1.01
2	ODC1	1.07973		2	ODC1	1.43
2	SIRPB2	2.7499		2	SIRPB2	-0.6
2	CLDN22	3.06493		2	CLDN22	1.01
2	MT-CYB	0.00542145		2	MT-CYB	0.53
2	RP11-552D4.1	3.33148		2	RP11-552D4.1	-2.76
2	CLDN16	2.94002		2	CLDN16	1.01
2	PLAUR	1.13025		2	PLAUR	0.09
2	IER5L	2.15166		2	IER5L	-1.76
2	TIGIT	-0.194723		2	TIGIT	-0.04
2	AC108051.3	2.9393		2	AC108051.3	1.01
2	ZNF470	0.36567		2	ZNF470	2.04
2	S1PR3	1.6356		2	S1PR3	-3.08
2	F2RL3	2.75766		2	F2RL3	1.53
2	PYGL	3.64194		2	PYGL	-0.57
2	RP11-103H7.2	2.93894		2	RP11-103H7.2	1.01
2	RP11-108L7.14	-0.0276809		2	RP11-108L7.14	1.01
2	AC104655.3	2.99361		2	AC104655.3	1.26
2	RPS18	-0.95095		2	RPS18	-0.45
2	CYP1B1	1.69677		2	CYP1B1	-2.03
2	AC005235.1	2.9387		2	AC005235.1	1.01
2	RP11-410K21.2	2.9387		2	RP11-410K21.2	-0.86
2	FCGR1A	3.67721		2	FCGR1A	-1.54
2	WLS	3.49222		2	WLS	-2.39
2	SLFN14	3.29945		2	SLFN14	1.01
2	UCN	1.69065		2	UCN	-1.29
2	C21orf90	2.93847		2	C21orf90	1.01
2	DTX2	0.739543		2	DTX2	-1.36
2	MT-CO3	0.198915		2	MT-CO3	0.48
2	TPPP3	1.93634		2	TPPP3	0.38
2	IL2RB	0.804452		2	IL2RB	-0.43
2	PER1	0.243972		2	PER1	-2.83
2	CLEC4D	1.92097		2	CLEC4D	-2.39
2	MPEG1	2.87391		2	MPEG1	-0.29
2	ZNF697	2.97724		2	ZNF697	-0.78
2	AP001063.1	2.93799		2	AP001063.1	-0.85
2	RP11-930O11.2	2.93799		2	RP11-930O11.2	1.01
2	POU2F2	0.792107		2	POU2F2	-0.81
2	AC137932.6	3.61988		2	AC137932.6	1.52
2	TFAP2E	1.24396		2	TFAP2E	-0.1
2	AIRE	1.89152		2	AIRE	-0.6
2	LILRB2	1.5154		2	LILRB2	0.15
2	METTL25	-0.0109056		2	METTL25	0.89
2	RASSF8-AS1	2.93729		2	RASSF8-AS1	1.01
2	RP11-332H14.1	2.629		2	RP11-332H14.1	1.01
2	VPREB1	3.74932		2	VPREB1	1.01
2	RPL13A	-0.852383		2	RPL13A	-0.73
2	NCS1	3.18007		2	NCS1	1.01
2	LGALSL	2.33882		2	LGALSL	1.86
2	YWHAH	1.7892		2	YWHAH	2.56
2	C1QC	2.05869		2	C1QC	4.2
2	SATB2	3.20196		2	SATB2	1.01
2	SH3BP5L	0.742425		2	SH3BP5L	-1.63
2	TFPI	3.24809		2	TFPI	1.01
2	GLT1D1	3.17197		2	GLT1D1	-2.54
2	PTPRN	2.42545		2	PTPRN	1.32
2	RP11-973D8.4	2.93636		2	RP11-973D8.4	1.01
2	CD37	-0.186433		2	CD37	0.96
2	M1AP	3.2506		2	M1AP	-1.35
2	ALOX12	2.711		2	ALOX12	1.58
2	FAM129B	1.32554		2	FAM129B	-2.51
2	RP11-1002K11.1	2.96349		2	RP11-1002K11.1	-0.82
2	RPL10	-0.819468		2	RPL10	0.05
2	ID1	0.817299		2	ID1	-2.84
2	PRKCDBP	3.26906		2	PRKCDBP	-2.46
2	CTC-523E23.1	1.00357		2	CTC-523E23.1	1.01
2	MT-ND2	0.201725		2	MT-ND2	-0.3
2	ARHGAP18	2.61394		2	ARHGAP18	-0.03
2	PPP1R14A	4.60367		2	PPP1R14A	1.27
2	CCDC135	3.57771		2	CCDC135	1.43
2	RASGRP4	1.91575		2	RASGRP4	-0.4
2	EDEM3	-0.642827		2	EDEM3	-0.15
2	EVC2	2.05737		2	EVC2	1.01
2	NFAM1	3.55213		2	NFAM1	-2.3
2	TAC3	-0.0702594		2	TAC3	1.01
2	PTX3	2.25801		2	PTX3	-1.16
2	CCDC88B	1.01367		2	CCDC88B	-2.23
2	AC108025.2	-0.153856		2	AC108025.2	1.01
2	C22orf24	3.15367		2	C22orf24	1.01
2	SPHK1	3.29279		2	SPHK1	-2.23
2	DAB2	4.60258		2	DAB2	0.49
2	RP11-13K12.1	2.93407		2	RP11-13K12.1	1.01
2	TWIST1	2.93407		2	TWIST1	1.01
2	AOAH	1.55954		2	AOAH	-0.57
2	CAPG	1.05769		2	CAPG	-0.71
2	RP11-665G4.1	3.24106		2	RP11-665G4.1	-0.67
2	ADAP2	2.03893		2	ADAP2	-0.45
2	CTC-325J23.2	0.910475		2	CTC-325J23.2	1.01
2	KB-1460A1.3	2.93384		2	KB-1460A1.3	1.01
2	TMEM210	3.35998		2	TMEM210	1.01
2	CD63	2.24316		2	CD63	-0.09
2	RP11-600F24.7	0.930527		2	RP11-600F24.7	-0.05
2	TNFRSF17	2.01604		2	TNFRSF17	1.01
2	LYVE1	2.93295		2	LYVE1	-0.8
2	STXBP2	1.18141		2	STXBP2	-0.15
2	RP11-195M16.3	3.15012		2	RP11-195M16.3	-0.84
2	TRIM58	1.57054		2	TRIM58	-0.93
2	CABP5	2.91922		2	CABP5	1.01
2	KB-1000E4.2	2.93261		2	KB-1000E4.2	1.01
2	RP11-874J12.4	3.26869		2	RP11-874J12.4	1.01
2	LILRB4	2.95794		2	LILRB4	0.33
2	ZBTB38	-0.357504		2	ZBTB38	-0.26
2	AXIN2	-1.87786		2	AXIN2	1.66
2	RPS14	-0.96126		2	RPS14	-0.91
2	STMN1	-0.597337		2	STMN1	0.83
2	SLC46A2	2.98221		2	SLC46A2	-0.67
2	RP11-1149O23.4	2.93206		2	RP11-1149O23.4	1.01
2	C4orf48	0.377767		2	C4orf48	-1.72
2	ARG1	-1.65868		2	ARG1	1.01
2	SLC17A9	2.57785		2	SLC17A9	-1.77
2	SLC43A2	2.49449		2	SLC43A2	-0.68
2	RP11-291B21.2	1.51465		2	RP11-291B21.2	0.01
2	CD8A	1.46431		2	CD8A	0
2	MCUR1	1.22627		2	MCUR1	1.22
2	RUSC2	3.27904		2	RUSC2	-2.13
2	TKTL1	-1.0409		2	TKTL1	2.47
2	BRI3	0.364549		2	BRI3	-0.49
2	NPC2	0.885223		2	NPC2	0.14
2	KIFC3	3.45631		2	KIFC3	-0.94
2	RP1-122P22.2	3.08149		2	RP1-122P22.2	-2.14
2	RP13-143G15.4	2.06526		2	RP13-143G15.4	-1.04
2	RAMP1	1.31431		2	RAMP1	-0.81
2	TP53TG3	2.93096		2	TP53TG3	1.01
2	SIRPA	1.4957		2	SIRPA	-1.57
2	MYO9B	0.939628		2	MYO9B	-1.84
2	EPHB2	3.15972		2	EPHB2	-2.07
2	CUX2	1.79924		2	CUX2	1.01
2	SERINC4	-0.242631		2	SERINC4	1.01
2	MAX	0.276211		2	MAX	0.19
2	HBEGF	0.912861		2	HBEGF	-2.14
2	KLRG1	-0.196982		2	KLRG1	1.43
2	GRIK5	3.06795		2	GRIK5	-1.05
2	PHC2	1.3826		2	PHC2	-1.49
2	PLAC8	0.452927		2	PLAC8	0.92
2	ODF3B	1.36877		2	ODF3B	-0.7
2	BCAR1	1.85315		2	BCAR1	1.01
2	RP11-408H1.3	3.02534		2	RP11-408H1.3	1.01
2	RRBP1	1.67241		2	RRBP1	-0.9
2	SENCR	2.01133		2	SENCR	0
2	FXYD6	2.53228		2	FXYD6	-3.02
2	HNMT	2.29334		2	HNMT	-0.72
2	VSIG4	2.5008		2	VSIG4	0.61
2	LRRC25	3.51121		2	LRRC25	1.12
2	RP3-473L9.4	1.33085		2	RP3-473L9.4	-1.53
2	CLEC4G	2.40012		2	CLEC4G	-0.96
2	TRPV4	3.02233		2	TRPV4	-1.61
2	SETD1A	0.40558		2	SETD1A	-1.71
2	LTBR	2.64127		2	LTBR	-0.76
2	IL17A	3.07162		2	IL17A	1.01
2	ATP6V0A1	0.356777		2	ATP6V0A1	-2.53
2	GRIK4	3.7816		2	GRIK4	-0.05
2	SAMD14	1.97773		2	SAMD14	0.02
2	KIR3DL2	1.82926		2	KIR3DL2	1.83
2	KAT2B	1.06031		2	KAT2B	0.25
2	EREG	2.90907		2	EREG	-2.1
2	KIAA0513	1.34131		2	KIAA0513	-1.4
2	HCG20	2.30264		2	HCG20	1.01
2	TCEAL5	2.99738		2	TCEAL5	-0.89
2	AC007879.3	2.92902		2	AC007879.3	-0.77
2	EPHB4	0.485915		2	EPHB4	-2.04
2	UPK3A	3.03436		2	UPK3A	-0.17
2	NAT16	2.9288		2	NAT16	-0.77
2	TSPEAR-AS1	2.9288		2	TSPEAR-AS1	-0.77
2	PRAM1	1.31035		2	PRAM1	-0.41
2	RASSF4	2.22343		2	RASSF4	-0.24
2	NCR3	1.48253		2	NCR3	-1.3
2	FAM46B	3.05387		2	FAM46B	-1.33
2	SIGLEC7	3.98887		2	SIGLEC7	0.57
2	LINC00853	3.48833		2	LINC00853	1.01
2	PTAFR	1.90724		2	PTAFR	-1.66
2	PPAPDC1B	0.755219		2	PPAPDC1B	0.86
2	LYAR	0.826874		2	LYAR	0.4
2	RNF175	-2.92777		2	RNF175	1.01
2	CBLN3	1.07719		2	CBLN3	-1.52
2	FCGR1B	3.62261		2	FCGR1B	-0.94
2	AQP10	1.61365		2	AQP10	1.01
2	KRT5	3.40508		2	KRT5	1.53
2	ZNF467	-0.811464		2	ZNF467	-1.38
2	RP4-684O24.5	2.96243		2	RP4-684O24.5	-0.72
2	PDGFA	2.92498		2	PDGFA	1.01
2	NFKBIA	0.184529		2	NFKBIA	-0.15
2	CD209	2.92733		2	CD209	-0.75
2	GP6	3.12313		2	GP6	1.71
2	Z69666.2	3.34475		2	Z69666.2	-0.76
2	AC006116.17	0.760246		2	AC006116.17	1.36
2	RP11-1293J14.1	2.92691		2	RP11-1293J14.1	-0.75
2	SH2D1B	2.10962		2	SH2D1B	1.75
2	RPL11	-1.0672		2	RPL11	-0.23
2	SNORD3B-2	1.69864		2	SNORD3B-2	-2.65
2	PID1	2.36916		2	PID1	-0.66
2	GP2	2.92649		2	GP2	-0.75
2	TNFRSF1B	0.901067		2	TNFRSF1B	-0.93
2	RP11-406H23.2	2.92639		2	RP11-406H23.2	1.01
2	TNNC2	2.09118		2	TNNC2	-1.97
2	AQP8	2.92629		2	AQP8	-0.74
2	CLCN4	3.68424		2	CLCN4	1.32
2	PROX1-AS1	0.424317		2	PROX1-AS1	1.01
2	MAFB	2.43766		2	MAFB	0.16
2	PLA2G16	2.43313		2	PLA2G16	-1.73
2	HIST1H2BK	1.18391		2	HIST1H2BK	2.32
2	RAPGEFL1	1.40057		2	RAPGEFL1	-1.65
2	ABHD1	0.495894		2	ABHD1	-0.15
2	RP11-728F11.4	2.92587		2	RP11-728F11.4	-0.74
2	RPL18A	-1.0226		2	RPL18A	-0.19
2	MYL6	0.986347		2	MYL6	0
2	C11orf94	0.525368		2	C11orf94	1.01
2	TRPM2	2.80373		2	TRPM2	-3.7
2	BCAN	3.41092		2	BCAN	-1.4
2	ADAMTS5	2.9556		2	ADAMTS5	-0.62
2	SLC15A3	1.67435		2	SLC15A3	-1.34
2	RP11-407N17.4	2.60191		2	RP11-407N17.4	-1.11
2	DKFZP761J1410	0.291793		2	DKFZP761J1410	-1.09
2	MFSD1	1.08029		2	MFSD1	1.85
2	RP11-286E11.1	3.00413		2	RP11-286E11.1	1.29
2	BTNL8	3.10413		2	BTNL8	-1
2	RP11-624L4.2	3.01657		2	RP11-624L4.2	-0.24
2	UBE2C	4.94498		2	UBE2C	1.01
2	PATL2	0.99185		2	PATL2	-0.15
2	NTM	3.00444		2	NTM	1.01
2	ABI3	1.35752		2	ABI3	1.83
2	TCN1	3.13015		2	TCN1	1.01
2	AC091133.1	2.92485		2	AC091133.1	1.01
2	CMKLR1	4.29311		2	CMKLR1	-1.89
2	HLA-DOB	2.16966		2	HLA-DOB	1.59
2	RHOC	3.17366		2	RHOC	2.7
2	CD247	-1.04198		2	CD247	-1.24
2	RP1-199J3.7	1.54737		2	RP1-199J3.7	1.35
2	CTD-3105H18.13	0.838041		2	CTD-3105H18.13	1.01
2	BTG1	-1.30712		2	BTG1	0.4
2	NDST1	3.53688		2	NDST1	-1.36
2	PPIF	1.37919		2	PPIF	-1.71
2	RP5-887A10.1	2.8002		2	RP5-887A10.1	-0.37
2	SYTL3	-0.261843		2	SYTL3	-1.53
2	RP11-260E18.1	-1.77242		2	RP11-260E18.1	1.01
2	LSMEM1	-0.00973877		2	LSMEM1	1.22
2	CTC-529P8.1	2.92404		2	CTC-529P8.1	1.01
2	RP11-541F9.2	2.99111		2	RP11-541F9.2	1.01
2	CXXC5	3.40045		2	CXXC5	-1.51
2	PRTFDC1	1.12543		2	PRTFDC1	1.01
2	IL3RA	2.98815		2	IL3RA	2.89
2	PF4V1	3.87239		2	PF4V1	-1.3
2	RP11-799B12.4	2.92384		2	RP11-799B12.4	-0.72
2	CXCR2	2.17753		2	CXCR2	2.3
2	GALNT15	3.04512		2	GALNT15	1.01
2	LINC00989	3.61303		2	LINC00989	1.01
2	CTD-2035E11.3	0.465385		2	CTD-2035E11.3	-2.42
2	P2RY12	2.96089		2	P2RY12	1.01
2	ARHGEF28	3.43738		2	ARHGEF28	1.01
2	LAT2	3.40312		2	LAT2	0.12
2	KRBOX1	1.21271		2	KRBOX1	1.56
2	ENTPD1	2.25482		2	ENTPD1	-1.38
2	SLC25A35	0.812545		2	SLC25A35	-0.4
2	AC002456.2	3.37147		2	AC002456.2	1.3
2	TPST2	1.99887		2	TPST2	1.9
2	LINC00313	1.95918		2	LINC00313	1.01
2	MYLK	2.8797		2	MYLK	1.04
2	AP003774.6	3.68816		2	AP003774.6	-1.57
2	RP5-1024N4.4	2.92304		2	RP5-1024N4.4	-0.72
2	RP11-480D4.6	-0.792907		2	RP11-480D4.6	1.51
2	FGFR4	2.03084		2	FGFR4	1.01
2	RPS5	-1.056		2	RPS5	0.42
2	RP11-109G23.3	-0.148598		2	RP11-109G23.3	-0.44
2	SOGA2	1.55149		2	SOGA2	1.14
2	RPS27A	-0.959418		2	RPS27A	-0.12
2	PLEKHO1	1.35335		2	PLEKHO1	-1.08
2	GGA1	0.255434		2	GGA1	-0.89
2	ADAM15	1.23081		2	ADAM15	-1.81
2	MS4A6E	2.92205		2	MS4A6E	1.87
2	HP	1.67443		2	HP	-2.93
2	C1orf115	1.45055		2	C1orf115	-1.45
2	ARHGEF40	1.50254		2	ARHGEF40	-1.26
2	RP11-630C16.2	3.06613		2	RP11-630C16.2	-0.97
2	SYNGR1	3.00808		2	SYNGR1	-1.32
2	ZNF562	0.587666		2	ZNF562	2.7
2	SLCO5A1	3.23824		2	SLCO5A1	1.18
2	RP11-647K16.1	0.869021		2	RP11-647K16.1	1.72
2	TUBA1C	1.64631		2	TUBA1C	0.08
2	RP11-514F8.2	2.92136		2	RP11-514F8.2	1.01
2	EIF3B	0.589343		2	EIF3B	-1.98
2	TFEB	2.38521		2	TFEB	-1.69
2	TESC	2.61916		2	TESC	0.08
2	ITGB5	2.9227		2	ITGB5	0.01
2	VIM	-0.233447		2	VIM	1.11
2	RPS19	-0.723285		2	RPS19	-0.26
2	NCF2	0.334102		2	NCF2	0.44
2	HES5	2.92107		2	HES5	1.01
2	EHD2	2.9569		2	EHD2	1.01
2	ACTG2	3.1994		2	ACTG2	1.01
2	SELP	2.17896		2	SELP	1.01
2	RP11-307B6.3	3.10283		2	RP11-307B6.3	-0.95
2	KDM4B	1.59088		2	KDM4B	-1.07
2	FAM20C	3.5912		2	FAM20C	-2.59
2	RP11-251G23.5	3.12413		2	RP11-251G23.5	-0.84
2	HK3	1.28795		2	HK3	-1.39
2	RP11-67L3.5	1.72111		2	RP11-67L3.5	-0.96
2	SLC17A7	2.92068		2	SLC17A7	1.01
2	COLCA2	2.92068		2	COLCA2	1.01
2	NPTX2	3.38519		2	NPTX2	1.35
2	MT-ND1	0.516544		2	MT-ND1	-0.8
2	MARVELD1	2.4771		2	MARVELD1	-2.32
2	MATK	1.23708		2	MATK	-0.76
2	PTGR1	1.66056		2	PTGR1	-0.8
2	UBE2M	0.721841		2	UBE2M	-1.65
2	PMAIP1	1.28234		2	PMAIP1	1.09
2	AC007193.9	2.92049		2	AC007193.9	1.01
2	CTD-2031P19.5	0.585023		2	CTD-2031P19.5	1.01
2	ARAP1	0.715912		2	ARAP1	-1.27
2	WDR70	0.286628		2	WDR70	0.76
2	CTD-2291D10.4	2.92029		2	CTD-2291D10.4	1.01
2	RBMS3-AS3	1.03242		2	RBMS3-AS3	1.01
2	HCST	0.444442		2	HCST	-1.34
2	RP11-388M20.1	1.60647		2	RP11-388M20.1	-2.73
2	ZGLP1	0.739999		2	ZGLP1	-0.59
2	ITGAM	3.63206		2	ITGAM	-3.44
2	ZNF385D	2.96109		2	ZNF385D	1.01
2	TGFBI	1.96752		2	TGFBI	0.01
2	AGAP3	1.05539		2	AGAP3	-2.27
2	HES4	0.907932		2	HES4	-0.25
2	LIG3	0.571444		2	LIG3	-0.45
2	RP11-459I19.1	2.91991		2	RP11-459I19.1	-0.69
2	CTSZ	2.39919		2	CTSZ	-0.19
2	IQGAP2	1.39168		2	IQGAP2	0.19
2	STAG3	0.273151		2	STAG3	2.3
2	NKD2	6.77065e-05		2	NKD2	1.01
2	CTD-2568A17.8	3.07213		2	CTD-2568A17.8	1.01
2	EHD3	2.03727		2	EHD3	2.56
2	RP11-501J20.5	2.00308		2	RP11-501J20.5	1.58
2	AP001055.6	-0.0205417		2	AP001055.6	-1.44
2	INPP5A	0.756886		2	INPP5A	-2.74
2	AGTRAP	0.821022		2	AGTRAP	-0.92
2	RP11-127L20.3	3.10752		2	RP11-127L20.3	-0.75
2	CDH1	2.97077		2	CDH1	1.19
2	PVALB	3.44855		2	PVALB	1.01
2	ARHGAP24	2.50726		2	ARHGAP24	0.74
2	ATP2A2	1.57179		2	ATP2A2	-0.89
2	PCDHB5	2.01995		2	PCDHB5	1.01
2	RILP	1.33133		2	RILP	-1.33
2	CTC-1337H24.2	2.91857		2	CTC-1337H24.2	1.01
2	CTA-331P3.1	3.05099		2	CTA-331P3.1	-1.5
2	TPP1	1.12971		2	TPP1	0.13
2	NXN	0.0771151		2	NXN	1.01
2	CD300LB	3.7101		2	CD300LB	-1.39
2	FLNA	1.83792		2	FLNA	-1.01
2	ST7-AS2	2.91839		2	ST7-AS2	1.01
2	RP11-441F2.5	2.91839		2	RP11-441F2.5	1.01
2	RAB13	3.61198		2	RAB13	-2.33
2	C15orf38	2.6863		2	C15orf38	-1.12
2	TIMP2	0.437968		2	TIMP2	-1.51
2	MROH1	0.305104		2	MROH1	-0.56
2	ARRDC5	0.31481		2	ARRDC5	-1.89
2	RP11-114J13.1	2.9182		2	RP11-114J13.1	1.01
2	GRASP	1.60272		2	GRASP	-1.23
2	AP001053.11	1.42009		2	AP001053.11	-1.54
2	MEFV	3.21818		2	MEFV	-1.26
2	CAST	0.741116		2	CAST	-0.42
2	FAM212B	2.33706		2	FAM212B	-1.59
2	RP11-794P6.6	2.91782		2	RP11-794P6.6	1.01
2	MAP1A	0.936838		2	MAP1A	1.87
2	AC022007.5	2.59359		2	AC022007.5	-0.94
2	KLF6	0.732722		2	KLF6	-1.03
2	APOBEC3G	1.48427		2	APOBEC3G	2.76
2	OASL	1.71242		2	OASL	-0.01
2	DEFB1	3.01018		2	DEFB1	-1.5
2	PARPBP	0.670047		2	PARPBP	1.44
2	GIGYF2	0.285908		2	GIGYF2	0.49
2	RP1-102K2.8	3.03168		2	RP1-102K2.8	1.01
2	H3F3B	0.111547		2	H3F3B	0.29
2	CARS-AS1	2.91708		2	CARS-AS1	-0.66
2	C9orf89	0.591936		2	C9orf89	-0.42
2	MIR142	1.37063		2	MIR142	-0.43
2	MT-ND4	0.103995		2	MT-ND4	-0.01
2	CD40	0.938242		2	CD40	0.94
2	RP11-443B7.1	2.87876		2	RP11-443B7.1	-2.79
2	RPS3	-0.914987		2	RPS3	-0.2
2	FAM21D	2.9167		2	FAM21D	1.01
2	PPP1R14B	1.44655		2	PPP1R14B	-0.54
2	ST14	2.71174		2	ST14	-1.55
2	MTPN	1.39312		2	MTPN	-0.55
2	CHST13	1.48605		2	CHST13	-0.52
2	KCNJ4	2.91652		2	KCNJ4	1.01
2	CTDSPL	2.07797		2	CTDSPL	-1.59
2	XXbac-B135H6.15	2.37504		2	XXbac-B135H6.15	-0.72
2	SLC1A2	1.82702		2	SLC1A2	1.01
2	RP5-899E9.1	3.44914		2	RP5-899E9.1	-1.99
2	ALDH4A1	1.02774		2	ALDH4A1	-1.12
2	MXD4	1.58271		2	MXD4	-1.55
2	FSTL3	0.0744445		2	FSTL3	-2.02
2	SLC7A7	2.59584		2	SLC7A7	-0.35
2	PTPN18	1.44763		2	PTPN18	-0.12
2	WDR11-AS1	3.76887		2	WDR11-AS1	1.32
2	RP11-435O5.4	2.91588		2	RP11-435O5.4	1.01
2	ARHGAP6	3.84286		2	ARHGAP6	0.91
2	BCL2L1	1.43778		2	BCL2L1	-1.17
2	ALOX5AP	0.240116		2	ALOX5AP	-0.45
2	FGF2	2.91542		2	FGF2	1.01
2	CYP1B1-AS1	3.50726		2	CYP1B1-AS1	-1.48
2	DKFZP434E1119	1.11985		2	DKFZP434E1119	-2.48
2	LINC01036	0.857409		2	LINC01036	1.01
2	ADAMTS7	2.3001		2	ADAMTS7	1.01
2	MAPKAPK2	2.24676		2	MAPKAPK2	-0.63
2	ANXA1	-0.346444		2	ANXA1	1.97
2	FCAR	3.50517		2	FCAR	-3.21
2	RP11-333E1.2	2.91506		2	RP11-333E1.2	1.01
2	UBE2E2-AS1	1.02155		2	UBE2E2-AS1	-0.97
2	CIITA	1.68455		2	CIITA	-1.57
2	RP11-219B4.5	3.00577		2	RP11-219B4.5	-1.46
2	AHCTF1	0.724812		2	AHCTF1	-0.91
2	XPNPEP1	1.3581		2	XPNPEP1	0.46
2	SFXN5	0.853245		2	SFXN5	-2.25
2	AC092620.3	3.32833		2	AC092620.3	-0.96
2	JAM3	0.0837705		2	JAM3	1.86
2	FSTL1	2.43866		2	FSTL1	1.01
2	RP11-298E9.5	3.02684		2	RP11-298E9.5	-0.88
2	CRYBB3	1.08279		2	CRYBB3	1.01
2	PPM1F	0.561521		2	PPM1F	-1.48
2	ZFHX3	1.22669		2	ZFHX3	-1.06
2	KIAA1257	1.67693		2	KIAA1257	-0.07
2	RP11-420K8.1	2.96563		2	RP11-420K8.1	1.01
2	ZNF114	1.12132		2	ZNF114	-0.08
2	SIGLEC15	3.06671		2	SIGLEC15	-0.74
2	DMRT2	1.00024		2	DMRT2	1.01
2	RP11-665C16.6	2.96355		2	RP11-665C16.6	-0.53
2	HERC3	0.119492		2	HERC3	0.72
2	LRGUK	2.91434		2	LRGUK	-0.64
2	CLMN	3.94658		2	CLMN	-1.72
2	REN	3.13937		2	REN	1.01
2	AC007566.10	3.07709		2	AC007566.10	1.27
2	GRM7-AS1	1.27427		2	GRM7-AS1	-0.43
2	RP11-680G24.5	1.63568		2	RP11-680G24.5	-0.25
2	MPO	3.05111		2	MPO	-0.5
2	SLC1A7	3.15789		2	SLC1A7	0.82
2	CSDC2	2.9138		2	CSDC2	1.01
2	TBXAS1	2.38989		2	TBXAS1	0.47
2	AL359878.1	2.91362		2	AL359878.1	1.01
2	LRFN4	2.96624		2	LRFN4	-2.06
2	CYBB	2.30726		2	CYBB	-0.06
2	CEBPA	3.7546		2	CEBPA	-0.27
2	SCARF1	2.52646		2	SCARF1	-1.56
2	ZNF132	1.58138		2	ZNF132	-1.22
2	RP5-1139B12.3	1.51519		2	RP5-1139B12.3	1.26
2	TMEM105	3.13532		2	TMEM105	-1.57
2	SHD	3.73405		2	SHD	1.01
2	TPT1	-1.01376		2	TPT1	0.63
2	PLCB4	2.97261		2	PLCB4	1.01
2	ZNF547	0.508723		2	ZNF547	1.21
2	IL1RN	1.92238		2	IL1RN	-1.01
2	TBX21	2.41044		2	TBX21	0.03
2	LRP3	1.87458		2	LRP3	-2.73
2	FUOM	0.661616		2	FUOM	-1.13
2	DOCK5	2.41121		2	DOCK5	-0.05
2	GZMM	-0.907882		2	GZMM	-1.51
2	LINC00211	3.17542		2	LINC00211	-1.01
2	FOLR2	1.36237		2	FOLR2	-1.73
2	NCF1	-0.293387		2	NCF1	-2.24
2	PBX1	0.296889		2	PBX1	1.23
2	NOL3	1.21065		2	NOL3	-3.47
2	ZNF366	3.12129		2	ZNF366	-0.25
2	ZNF185	1.33115		2	ZNF185	-0.55
2	SNX24	3.21941		2	SNX24	0.52
2	AURKC	3.03938		2	AURKC	-1.88
2	ZCCHC17	0.894946		2	ZCCHC17	-0.04
2	LINC00610	1.43052		2	LINC00610	-0.99
2	GSTA1	3.26268		2	GSTA1	1.01
2	ZMYND8	0.0917517		2	ZMYND8	-0.68
2	GRK4	1.39684		2	GRK4	-0.71
2	CD52	-0.909896		2	CD52	0.4
2	CYB561A3	0.805361		2	CYB561A3	0.53
2	PLEKHM2	0.773096		2	PLEKHM2	-2.12
2	ARSD	2.73892		2	ARSD	-1.26
2	TNFRSF18	1.68857		2	TNFRSF18	-2.28
2	FAM127C	1.60151		2	FAM127C	0.66
2	RP11-415J8.7	2.91186		2	RP11-415J8.7	1.01
2	VEGFA	2.77248		2	VEGFA	-2.39
2	RP11-423C15.3	2.17652		2	RP11-423C15.3	1.01
2	LDHB	-1.88528		2	LDHB	0.62
2	RP11-164H13.1	2.63849		2	RP11-164H13.1	1.36
2	SNORD3D	1.57309		2	SNORD3D	-2.31
2	RP11-362F19.3	3.0178		2	RP11-362F19.3	-0.15
2	SYK	3.40303		2	SYK	-0.69
2	VWF	3.31578		2	VWF	-0.57
2	UTF1	3.47781		2	UTF1	0.18
2	RP11-421P23.1	2.91134		2	RP11-421P23.1	1.01
2	BANK1	2.50768		2	BANK1	1.5
2	ZNF618	2.35093		2	ZNF618	-1.51
2	RPS27	-1.08924		2	RPS27	-0.4
2	NEURL1B	3.62895		2	NEURL1B	1.32
2	RP11-298J23.5	2.99253		2	RP11-298J23.5	1.3
2	DMTN	0.20056		2	DMTN	1.09
2	RP11-326F20.5	1.43917		2	RP11-326F20.5	3.32
2	LEFTY1	1.79052		2	LEFTY1	1.01
2	RP11-491H19.1	1.94077		2	RP11-491H19.1	1.01
2	ID3	-2.47982		2	ID3	0.04
2	TAF13	0.724249		2	TAF13	-0.62
2	MEF2C	4.24183		2	MEF2C	0.06
2	S100A10	-0.0376016		2	S100A10	0.27
2	HES1	0.989573		2	HES1	0.37
2	PTPRE	1.63474		2	PTPRE	-0.81
2	RP11-456D7.1	2.02105		2	RP11-456D7.1	1.01
2	GALNT7	0.297807		2	GALNT7	-0.3
2	RP11-191L17.1	0.603633		2	RP11-191L17.1	-1.11
2	RP11-447M12.2	3.10329		2	RP11-447M12.2	-2.01
2	RAB9B	-0.336735		2	RAB9B	1.01
2	NACA2	-0.727503		2	NACA2	1.59
2	CMTM2	3.8579		2	CMTM2	-3.21
2	TPCN1	-0.202281		2	TPCN1	-2.83
2	ITSN1	0.63044		2	ITSN1	0.86
2	MAP3K3	0.621795		2	MAP3K3	-1.91
2	ESPL1	3.16095		2	ESPL1	1.01
2	RP11-399E6.1	2.91013		2	RP11-399E6.1	-0.6
2	SLC6A9	2.14467		2	SLC6A9	-0.98
2	AL133493.2	2.90988		2	AL133493.2	1.01
2	PLXND1	2.00639		2	PLXND1	-1.56
2	VNN3	3.30425		2	VNN3	-0.58
2	RP11-61J19.4	1.43237		2	RP11-61J19.4	-2.19
2	SH3BGRL2	1.9699		2	SH3BGRL2	1.59
2	CLIC1	1.45578		2	CLIC1	0.88
2	KIAA0930	2.27676		2	KIAA0930	-0.83
2	RP11-286N22.10	2.90962		2	RP11-286N22.10	1.01
2	RP11-88H9.2	3.42018		2	RP11-88H9.2	1.16
2	RP11-797H7.5	3.1041		2	RP11-797H7.5	-1.17
2	A4GALT	3.04419		2	A4GALT	1.01
2	ARPC1B	1.17274		2	ARPC1B	0.56
2	PDZD2	-0.310105		2	PDZD2	1.01
2	CHST8	3.36942		2	CHST8	1.56
2	ANKRD11	0.850019		2	ANKRD11	-1.44
2	GSTO1	0.873025		2	GSTO1	0.23
2	RP11-461O7.1	3.06873		2	RP11-461O7.1	1.01
2	C10orf11	3.48139		2	C10orf11	-0.08
[truncated: 8,002 more rows]
