# Supplementary material for: Massively parallel digital transcriptional profiling of single cells
Source: Nat Commun. 2017 Jan 16;8:14049. doi: 10.1038/ncomms14049 (PMC5241818; doi:10.1038/ncomms14049)
Supplement: Supplementary Data 4 — Cluster-specific genes from all 10 clusters identified from transplant samples. [file ncomms14049-s5.xlsx]

## Sheet: Sheet1
Cluster ID	Gene ID	Enrichment Score
1	AL627309.1	-0.446856
1	RP11-206L10.2	-0.0687954
1	RP11-206L10.9	0.729709
1	FAM87B	-0.253167
1	LINC00115	-1.02128
1	FAM41C	-0.797292
1	RP11-54O7.1	-0.360976
1	SAMD11	-0.352717
1	NOC2L	-0.436348
1	KLHL17	0.124349
1	PLEKHN1	0.17406
1	RP11-54O7.17	-0.270117
1	HES4	0.136985
1	RP11-54O7.11	-0.342316
1	ISG15	0.159018
1	AGRN	-0.993639
1	RP11-54O7.18	-1.17932
1	C1orf159	-0.65303
1	RP11-465B22.8	-0.197523
1	TTLL10	-0.134126
1	TNFRSF18	2.12584
1	TNFRSF4	-0.185718
1	SDF4	-0.167894
1	B3GALT6	2.80143
1	FAM132A	-0.654324
1	RP5-902P8.12	-0.223624
1	UBE2J2	-0.726577
1	RP5-902P8.10	-0.325651
1	SCNN1D	0.415601
1	ACAP3	-0.423516
1	PUSL1	-0.804896
1	CPSF3L	-0.736633
1	GLTPD1	-1.25596
1	TAS1R3	0.102485
1	DVL1	-0.375044
1	MXRA8	0.0455928
1	AURKAIP1	-0.38879
1	CCNL2	0.128096
1	RP4-758J18.2	-0.615593
1	MRPL20	-0.983458
1	RP4-758J18.13	-0.242388
1	ANKRD65	0.493015
1	RP4-758J18.10	-0.304863
1	VWA1	-0.0281647
1	ATAD3C	0.160691
1	ATAD3B	-1.01009
1	ATAD3A	-1.09654
1	SSU72	0.449183
1	AL645728.1	0.900001
1	C1orf233	0.832085
1	RP11-345P4.9	0.137946
1	MIB2	0.704304
1	MMP23B	0.638747
1	CDK11B	-1.06752
1	RP11-345P4.10	-0.238815
1	SLC35E2B	-0.379486
1	CDK11A	-1.03878
1	SLC35E2	0.306275
1	NADK	0.826434
1	GNB1	0.380827
1	RP1-140A9.1	-0.567113
1	CALML6	-0.184236
1	TMEM52	0.62751
1	RP11-547D24.3	-0.0642981
1	PRKCZ	1.78163
1	RP5-892K4.1	-0.00626383
1	RP11-181G12.2	0.0123397
1	C1orf86	0.730022
1	AL590822.2	-0.11569
1	AL590822.1	0.482481
1	SKI	-0.521447
1	MORN1	-0.511396
1	RER1	-0.582749
1	PEX10	0.92364
1	PLCH2	1.01274
1	RP3-395M20.2	-0.231708
1	PANK4	-1.45655
1	HES5	-2.958
1	RP3-395M20.12	0.558295
1	TNFRSF14	1.23723
1	RP3-395M20.9	0.628954
1	FAM213B	-2.48469
1	MMEL1	0.816937
1	TTC34	-0.0473512
1	LINC00982	-0.0206634
1	PRDM16	0.149029
1	MEGF6	0.580186
1	TPRG1L	-1.04077
1	WRAP73	-0.338112
1	TP73	-1.76275
1	TP73-AS1	0.012039
1	SMIM1	-3.94893
1	LRRC47	-0.48038
1	RP1-286D6.5	0.0453881
1	CEP104	-0.55319
1	DFFB	0.415226
1	C1orf174	-0.979515
1	LINC01134	-0.385837
1	AJAP1	-0.189921
1	NPHP4	-0.5308
1	KCNAB2	0.662703
1	RPL22	0.519408
1	RP1-120G22.11	-0.216192
1	RNF207	0.153779
1	ICMT	-1.93239
1	LINC00337	-1.03866
1	GPR153	0.0291077
1	ACOT7	-1.21742
1	RP1-202O8.3	1.16421
1	HES2	-0.359626
1	ESPN	-2.25531
1	TNFRSF25	0.43765
1	PLEKHG5	-0.212677
1	NOL9	0.425354
1	TAS1R1	-0.293661
1	ZBTB48	-0.0495666
1	KLHL21	-0.745675
1	PHF13	-1.88417
1	THAP3	-1.05079
1	DNAJC11	-1.49278
1	RP11-312B8.1	-1.16552
1	CAMTA1	-0.589561
1	VAMP3	-0.312402
1	PER3	0.413253
1	RP3-467L1.4	0.00306576
1	UTS2	0.638328
1	TNFRSF9	-1.36499
1	PARK7	0.0939082
1	ERRFI1	0.577782
1	SLC45A1	-0.087048
1	RERE	0.888428
1	RP5-1115A15.1	-0.0733311
1	ENO1	2.23509
1	ENO1-AS1	0.944262
1	CA6	0.253731
1	SLC2A5	1.8957
1	GPR157	-0.149492
1	H6PD	2.04575
1	SPSB1	0.581547
1	SLC25A33	0.408687
1	TMEM201	-1.37614
1	PIK3CD	1.62066
1	C1orf200	0.46251
1	RP11-558F24.4	0.784439
1	CLSTN1	1.43887
1	CTNNBIP1	1.43143
1	RP11-84A14.5	-0.366083
1	LZIC	-0.108611
1	NMNAT1	-0.391028
1	RBP7	-1.59914
1	UBE4B	-0.443286
1	KIF1B	0.239669
1	PGD	0.366003
1	RP4-736L20.3	-0.13865
1	APITD1	-1.87466
1	APITD1-CORT	0.123744
1	CORT	-0.276839
1	DFFA	1.12862
1	PEX14	-0.687777
1	CASZ1	-0.578502
1	C1orf127	-0.303823
1	TARDBP	-0.341954
1	MASP2	-0.29537
1	RP4-635E18.8	-0.251438
1	SRM	-0.113253
1	EXOSC10	-1.34215
1	RP4-635E18.7	-0.380706
1	RP4-635E18.6	-0.329365
1	MTOR	-0.754002
1	UBIAD1	0.0124079
1	PTCHD2	-0.336286
1	RP1-69M21.2	-1.18521
1	FBXO2	0.485347
1	FBXO44	1.31109
1	FBXO6	0.235651
1	MAD2L2	-0.289836
1	DRAXIN	0.184983
1	AGTRAP	0.259183
1	C1orf167	-0.121565
1	MTHFR	-1.33073
1	CLCN6	-0.145917
1	NPPA-AS1	0.382697
1	KIAA2013	-0.116173
1	PLOD1	-1.19843
1	MFN2	-0.483553
1	MIIP	-0.0654403
1	TNFRSF8	-0.952207
1	TNFRSF1B	-0.687056
1	VPS13D	-0.993295
1	RP5-888M10.2	-0.237288
1	DHRS3	-2.51384
1	RP11-474O21.5	-0.392069
1	LRRC38	-0.0783877
1	PRDM2	0.391938
1	KAZN	-0.0333469
1	TMEM51	0.300359
1	RP3-467K16.4	0.417072
1	EFHD2	1.16099
1	CTRC	-0.0840027
1	CASP9	1.38358
1	DNAJC16	0.956441
1	RP4-680D5.8	-0.366311
1	AGMAT	-0.173299
1	RP4-680D5.2	-0.371727
1	DDI2	-1.62619
1	PLEKHM2	-0.183889
1	SLC25A34	0.167628
1	FBLIM1	0.909171
1	RP11-169K16.9	-0.322155
1	SPEN	-1.3504
1	ZBTB17	0.0362313
1	CLCNKA	-0.725732
1	CLCNKB	-0.614347
1	EPHA2	-0.0343574
1	ARHGEF19	-0.892403
1	C1orf134	-0.292236
1	RSG1	-0.236369
1	FBXO42	-0.693928
1	SZRD1	0.13253
1	SPATA21	-0.138801
1	NECAP2	-0.344903
1	RP4-798A10.2	-1.21945
1	RP4-798A10.7	0.151772
1	NBPF1	0.36581
1	CROCCP2	-1.98981
1	CROCC	1.05861
1	U1	-0.583965
1	RP11-108M9.4	1.17232
1	RP11-108M9.6	1.56305
1	ATP13A2	1.4835
1	SDHB	-0.218531
1	PADI2	1.03576
1	RP11-380J14.1	-0.548334
1	PADI3	-0.311386
1	PADI4	2.73596
1	RCC2	-1.18639
1	ARHGEF10L	0.0970327
1	ACTL8	-0.366619
1	IGSF21	-0.270675
1	ALDH4A1	-0.797344
1	IFFO2	1.55378
1	UBR4	-0.221139
1	RP1-43E13.2	0.597117
1	EMC1	-0.764591
1	MRTO4	-0.859811
1	AKR7A3	-0.128205
1	AKR7A2	-0.369889
1	PQLC2	-1.66745
1	CAPZB	0.765686
1	RP5-1056L3.1	-0.286164
1	MINOS1-NBL1	-0.12221
1	MINOS1	-0.599109
1	NBL1	0.0301124
1	TMCO4	0.441042
1	OTUD3	-0.340158
1	PLA2G5	-0.249332
1	PLA2G2D	-0.0919076
1	RP3-340N1.2	-0.1851
1	PLA2G2C	-0.155948
1	UBXN10-AS1	-0.0288996
1	UBXN10	-0.839351
1	CAMK2N1	-0.0654601
1	MUL1	-0.656601
1	CDA	-0.147585
1	PINK1	1.08619
1	PINK1-AS	-0.113621
1	DDOST	0.621111
1	KIF17	0.398497
1	HP1BP3	-0.955938
1	RP5-930J4.4	-0.128304
1	EIF4G3	1.22295
1	ECE1	-1.62379
1	RP3-329E20.2	-1.21213
1	RP5-1071N3.1	-0.243431
1	NBPF3	-0.190776
1	ALPL	0.423035
1	RAP1GAP	-1.23883
1	USP48	-1.16641
1	LDLRAD2	-0.256298
1	HSPG2	0.438266
1	RP1-224A6.3	0.293154
1	LINC00339	0.324297
1	CDC42	0.379867
1	RP1-224A6.9	-0.215321
1	WNT4	-0.286883
1	ZBTB40	-0.827629
1	EPHA8	-0.283654
1	C1QA	0.487861
1	C1QC	0.554676
1	C1QB	-0.640764
1	EPHB2	-0.00474576
1	KDM1A	-0.722579
1	RP1-184J9.2	-0.198934
1	LUZP1	0.750287
1	RP5-1057J7.6	0.0855015
1	HNRNPR	-0.966537
1	ZNF436	-0.3938
1	C1orf213	-1.12836
1	RP5-1057J7.7	-0.250578
1	TCEA3	0.185135
1	E2F2	-2.13215
1	RP1-150O5.3	-0.0827029
1	ID3	2.34659
1	MDS2	0.339698
1	RPL11	0.233475
1	TCEB3	-0.39974
1	RP5-886K2.3	-0.219475
1	PITHD1	-0.712923
1	LYPLA2	1.11806
1	GALE	-0.755137
1	HMGCL	-0.854136
1	FUCA1	-0.451942
1	CNR2	1.11355
1	PNRC2	-0.424127
1	SRSF10	-0.749145
1	IFNLR1	0.523714
1	GRHL3	-0.200802
1	STPG1	-1.76778
1	NIPAL3	-0.183935
1	RCAN3	1.2599
1	RP4-594I10.3	0.0291429
1	NCMAP	-0.284403
1	SRRM1	-0.439273
1	CLIC4	-1.71366
1	RUNX3	1.53525
1	RP11-84D1.2	-0.320952
1	RP4-799D16.1	-0.3346
1	SYF2	0.41011
1	C1orf63	-0.74457
1	RP3-465N24.6	0.38904
1	RHD	-4.58704
1	TMEM50A	0.370909
1	RHCE	-5.97691
1	TMEM57	-1.45528
1	LDLRAP1	-0.989445
1	RP11-70P17.1	0.57314
1	MAN1C1	0.278773
1	RP1-187B23.1	0.639512
1	SEPN1	1.33355
1	RP1-317E23.3	-0.375291
1	MTFR1L	0.164263
1	AL020996.1	0.105521
1	RP1-317E23.7	-0.323704
1	AUNIP	-3.63127
1	RP1-125I3.2	-0.269898
1	PAQR7	0.77046
1	STMN1	-0.233196
1	PAFAH2	1.92644
1	SLC30A2	-0.386802
1	PDIK1L	-2.58263
1	FAM110D	-0.565087
1	ZNF593	-0.177326
1	RP11-96L14.7	-0.151149
1	CNKSR1	0.500307
1	CEP85	-1.94565
1	SH3BGRL3	1.671
1	UBXN11	0.975814
1	CD52	1.88104
1	AIM1L	-0.181978
1	ZNF683	0.43552
1	LIN28A	-0.295982
1	DHDDS	-0.309593
1	RP3-476K8.3	-0.250861
1	HMGN2	-1.3937
1	RPS6KA1	-0.13855
1	RP5-968P14.2	-0.180229
1	ARID1A	-1.35481
1	PIGV	-0.743106
1	ZDHHC18	1.02023
1	SFN	-0.00763571
1	GPN2	0.152974
1	GPATCH3	-0.11237
1	NUDC	-0.997083
1	NR0B2	-0.967798
1	C1orf172	0.0342129
1	TRNP1	-0.169209
1	FAM46B	0.179177
1	SLC9A1	1.04273
1	WDTC1	-0.689391
1	TMEM222	-1.24556
1	SYTL1	1.98737
1	MAP3K6	0.2657
1	GPR3	-0.270827
1	WASF2	0.212553
1	RP1-159A19.4	0.609368
1	AHDC1	1.40572
1	FGR	0.779338
1	RP11-288L9.1	-0.170236
1	IFI6	0.314471
1	FAM76A	0.514044
1	STX12	0.374168
1	PPP1R8	-1.49613
1	THEMIS2	0.258458
1	RPA2	-1.003
1	SMPDL3B	1.25381
1	XKR8	2.72325
1	EYA3	-1.12434
1	PTAFR	-0.594178
1	DNAJC8	-0.644839
1	AL353354.2	-0.160424
1	ATPIF1	-2.19907
1	RP5-1092A3.4	1.17068
1	RP5-1092A3.5	-0.351603
1	SESN2	-1.34504
1	MED18	-1.18774
1	PHACTR4	-0.269472
1	RCC1	-0.548552
1	TRNAU1AP	-1.11015
1	SNHG12	0.588421
1	TAF12	-0.0090962
1	RAB42	-0.352717
1	RP11-442N24__B.1	-0.233008
1	RNU11	-0.980961
1	GMEB1	-1.16186
1	YTHDF2	-0.369707
1	EPB41	-0.689767
1	TMEM200B	-0.300046
1	SRSF4	-1.14595
1	RP11-242O24.5	-0.235404
1	MECR	-1.07006
1	RP11-467D18.2	-0.322956
1	RP4-656G21.1	-0.311175
1	MATN1	0.171391
1	MATN1-AS1	-0.239437
1	LAPTM5	2.42272
1	SDC3	0.286931
1	PUM1	0.277653
1	NKAIN1	-0.363819
1	SNRNP40	-1.39265
1	ZCCHC17	-0.722154
1	RP11-266K22.2	-3.44508
1	FABP3	-0.162
1	SERINC2	-0.809307
1	RP11-439L8.3	-0.245418
1	RP11-439L8.4	-0.112952
1	TINAGL1	0.395495
1	HCRTR1	-0.213332
1	PEF1	-0.429768
1	COL16A1	-0.235645
1	BAI2	-0.302511
1	RP11-84A19.4	-0.791579
1	PTP4A2	-0.00586706
1	AL136115.1	-0.268605
1	RP4-534N18.2	-0.383838
1	KHDRBS1	-0.07636
1	TMEM39B	-0.233233
1	KPNA6	-0.466634
1	TXLNA	-1.02699
1	CCDC28B	-1.67035
1	RP4-622L5.7	-0.505296
1	IQCC	-2.32321
1	TMEM234	-0.261391
1	EIF3I	-0.237706
1	FAM167B	0.573074
1	LCK	0.132415
1	HDAC1	0.0833523
1	MARCKSL1	1.73466
1	TSSK3	-0.0150065
1	FAM229A	-0.0190498
1	BSDC1	-1.32396
1	ZBTB8A	0.868839
1	ZBTB8OS	-0.534001
1	RBBP4	-1.48495
1	SYNC	-1.11708
1	RP11-114B7.6	-0.288665
1	KIAA1522	0.259526
1	YARS	-0.800262
1	S100PBP	-0.746271
1	TMEM54	-0.270117
1	RNF19B	-0.0555247
1	AK2	-0.398669
1	ADC	0.530533
1	TRIM62	0.742138
1	ZNF362	1.21072
1	PHC2	0.523276
1	ZSCAN20	-1.18616
1	CSMD2	-0.27032
1	SMIM12	0.0723736
1	GJB3	-0.363312
1	GJA4	0.759974
1	DLGAP3	0.926417
1	RP11-244H3.4	-1.14559
1	ZMYM6NB	-0.357878
1	ZMYM6	-1.34222
1	ZMYM1	-0.386386
1	SFPQ	-0.440573
1	ZMYM4	0.132499
1	KIAA0319L	0.338268
1	NCDN	0.312605
1	RP4-728D4.2	1.71939
1	TFAP2E	0.711253
1	PSMB2	-0.352888
1	C1orf216	-0.299025
1	CLSPN	-2.88405
1	AGO4	1.09551
1	AGO1	1.79129
1	RP4-789D17.5	-0.135784
1	AGO3	0.925705
1	ADPRHL2	-0.297955
1	COL8A2	0.261736
1	TRAPPC3	0.247866
1	MAP7D1	1.2599
1	THRAP3	-0.483475
1	SH3D21	1.29564
1	EVA1B	1.11092
1	RP11-268J15.5	0.669997
1	STK40	-0.0535616
1	LSM10	0.612739
1	OSCP1	-0.155367
1	MRPS15	-0.812687
1	CSF3R	0.298349
1	LINC01137	1.00742
1	ZC3H12A	1.6555
1	MEAF6	-0.32364
1	SNIP1	0.330648
1	DNALI1	-0.257176
1	GNL2	-0.79333
1	RSPO1	-0.279332
1	C1orf109	-1.83602
1	CDCA8	-2.43427
1	MANEAL	0.26751
1	YRDC	-0.189123
1	C1orf122	0.234778
1	MTF1	-0.75183
1	RP11-109P14.10	-0.272981
1	INPP5B	-1.1614
1	SF3A3	-0.402062
1	FHL3	0.679831
1	UTP11L	-0.286336
1	POU3F1	-0.228276
1	RRAGC	-0.0562522
1	RP5-864K19.4	0.0179987
1	MYCBP	-0.909114
1	RHBDL2	-0.10573
1	AKIRIN1	0.439914
1	NDUFS5	-0.704777
1	MACF1	0.399575
1	KIAA0754	-0.710282
1	RP11-69E11.4	0.925625
1	PABPC4	-0.12666
1	RP11-69E11.8	-0.288294
1	HPCAL4	-0.379237
1	PPIE	-1.09862
1	BMP8B	0.407627
1	OXCT2	0.0423103
1	RP1-118J21.25	-0.376445
1	TRIT1	-1.18495
1	MYCL	-0.555184
1	MFSD2A	1.49038
1	CAP1	1.62898
1	PPT1	0.824894
1	RLF	-0.239013
1	TMCO2	-0.266891
1	RP1-39G22.7	-1.18759
1	ZMPSTE24	-0.391905
1	COL9A2	1.62531
1	SMAP2	0.633657
1	ZFP69B	0.391499
1	ZFP69	0.0949587
1	RP11-656D10.3	0.234587
1	EXO5	-1.40106
1	ZNF684	0.570338
1	RIMS3	-0.504415
1	NFYC-AS1	1.52498
1	NFYC	-0.753381
1	KCNQ4	-1.78475
1	CITED4	2.20776
1	CTPS1	-1.26264
1	SLFNL1	-0.208088
1	SCMH1	-0.487495
1	RP11-399E6.1	-0.290752
1	FOXO6	-0.256046
1	HIVEP3	1.15323
1	FOXJ3	0.78382
1	RIMKLA	-0.173385
1	ZMYND12	0.512125
1	PPCS	-0.0927422
1	CCDC30	-0.521013
1	PPIH	-0.613953
1	RP5-994D16.3	-0.769483
1	YBX1	-0.88783
1	LEPRE1	-0.430378
1	C1orf50	-0.661304
1	CCDC23	-0.842558
1	ERMAP	-2.59944
1	RP11-342M1.3	0.11746
1	ZNF691	0.744777
1	SLC2A1	-2.44109
1	SLC2A1-AS1	-3.11669
1	EBNA1BP2	-0.911497
1	WDR65	-0.116242
1	TMEM125	-0.107385
1	TIE1	0.200224
1	MPL	-0.277876
1	RP1-92O14.3	-0.346417
1	CDC20	-3.22976
1	ELOVL1	-2.09748
1	MED8	-1.60607
1	SZT2	-0.430327
1	SZT2-AS1	-0.356542
1	HYI	-1.14331
1	HYI-AS1	-0.209048
1	PTPRF	-0.642325
1	KDM4A	-0.413698
1	KDM4A-AS1	-2.09982
1	ST3GAL3	-0.75091
1	ARTN	-0.216939
1	RP11-7O11.3	-0.549857
1	IPO13	-0.214484
1	DPH2	-0.809707
1	ATP6V0B	0.120128
1	B4GALT2	-1.0131
1	CCDC24	0.699077
1	SLC6A9	-3.81447
1	RP5-1198O20.4	0.211811
1	DMAP1	-0.0742664
1	ERI3	0.128598
1	RNF220	0.0856642
1	TMEM53	0.0574037
1	C1orf228	4.79238
1	KIF2C	-2.99743
1	RP11-269F19.2	-0.12123
1	RPS8	-0.105693
1	BEST4	0.227298
1	PLK3	1.53084
1	TCTEX1D4	0.344485
1	BTBD19	0.547698
1	PTCH2	-1.57794
1	EIF2B3	-1.30845
1	HECTD3	-1.23321
1	UROD	-3.18577
1	ZSWIM5	-0.289933
1	HPDL	-0.769431
1	MUTYH	-0.899464
1	TOE1	-0.736221
1	TESK2	-1.33366
1	CCDC163P	-1.07708
1	MMACHC	-0.817052
1	PRDX1	0.429701
1	AKR1A1	1.00936
1	NASP	-1.07949
1	CCDC17	0.232413
1	GPBP1L1	0.287746
1	TMEM69	-0.0291361
1	IPP	-1.35035
1	MAST2	-0.624217
1	PIK3R3	-1.3564
1	RP4-533D7.5	-0.676404
1	POMGNT1	0.543604
1	LURAP1	0.598526
1	RAD54L	-1.97191
1	LRRC41	-0.751626
1	UQCRH	-0.277085
1	NSUN4	0.0360398
1	FAAH	1.22498
1	LINC00505	-0.629192
1	DMBX1	-0.175335
1	MKNK1-AS1	-0.270552
1	MKNK1	-0.259033
1	MOB3C	-0.822919
1	ATPAF1	-1.61666
1	EFCAB14	-0.211882
1	TEX38	-2.46667
1	CYP4A22-AS1	-0.160507
1	LINC00853	-2.08708
1	PDZK1IP1	-4.09316
1	TAL1	-3.21852
1	RP1-18D14.7	-0.80893
1	STIL	-1.95947
1	CMPK1	-0.360074
1	FOXD2-AS1	0.368316
1	FOXD2	-0.971013
1	SLC5A9	-0.287073
1	SPATA6	1.03678
1	BEND5	1.08586
1	RP11-567C20.2	-0.364335
1	DMRTA2	-0.315227
1	RP5-850O15.4	-0.365551
1	FAF1	-1.07491
1	CDKN2C	-0.503443
1	RP11-296A18.3	-0.12779
1	RNF11	0.0635481
1	RP11-296A18.6	-0.342218
1	TTC39A	-1.98109
1	RP11-275F13.1	-0.228321
1	EPS15	-0.358256
1	RP11-191G24.1	-2.20373
1	OSBPL9	0.369022
1	NRD1	-0.476519
1	RP4-657D16.3	0.470239
1	RP4-657D16.6	0.116019
1	RAB3B	-0.137582
1	TXNDC12	1.23544
1	KTI12	0.196709
1	RP11-91A18.4	-0.275495
1	BTF3L4	-0.657591
1	ZFYVE9	0.241192
1	CC2D1B	0.998819
1	ORC1	-2.71502
1	PRPF38A	-0.723581
1	ZCCHC11	2.27599
1	GPX7	3.3733
1	FAM159A	1.96853
1	COA7	-0.510348
1	ZYG11B	-0.157879
1	ECHDC2	1.59089
1	SCP2	0.167333
1	PODN	-0.229364
1	SLC1A7	0.0339326
1	CPT2	-0.209128
1	C1orf123	-0.288522
1	RP5-1024G6.7	-0.0792244
1	MAGOH	-0.380085
1	RP5-1024G6.5	-1.00904
1	RP5-1024G6.8	-0.963462
1	LRP8	-0.365923
1	RP4-784A16.5	-0.325872
1	RP11-117D22.2	0.66825
1	NDC1	-0.961078
1	YIPF1	0.95483
1	HSPB11	-1.27784
1	LRRC42	-1.12406
1	RP4-758J24.5	0.419341
1	TMEM59	0.134812
1	TCEANC2	0.269096
1	AL161915.1	-0.210286
1	AL357673.1	-1.32845
1	CYB5RL	-1.23733
1	MRPL37	-1.61874
1	SSBP3	-1.50402
1	SSBP3-AS1	-0.295246
1	RP5-997D24.3	-0.134087
1	ACOT11	-1.31057
1	MROH7	0.0203163
1	TTC4	-0.642011
1	PARS2	-0.214704
1	TTC22	0.350889
1	C1orf177	-0.00729088
1	DHCR24	-0.266976
1	RP11-67L3.4	-0.112875
1	PCSK9	-0.0419206
1	USP24	-1.2292
1	PPAP2B	-0.358773
1	DAB1	-0.0753952
1	OMA1	-0.988006
1	TACSTD2	1.50054
1	MYSM1	-0.174709
1	JUN	1.03546
1	LINC01135	0.0443243
1	RP4-794H19.1	0.176561
1	RP11-467C18.1	-0.320633
1	FGGY	0.286358
1	HOOK1	-2.16745
1	CYP2J2	-0.0735966
1	C1orf87	-1.50878
1	RP11-776H12.1	-0.336019
1	NFIA	-3.96574
1	RP4-668G5.1	-0.156848
1	RP5-833A20.1	-0.132573
1	TM2D1	-0.246235
1	RP11-430G17.3	-0.0138252
1	INADL	0.880329
1	L1TD1	-0.0357136
1	KANK4	-0.350532
1	USP1	-1.19337
1	DOCK7	-0.644465
1	RP11-230B22.1	-0.214888
1	ATG4C	-0.562797
1	RP4-792G4.2	0.0112694
1	ALG6	-1.18946
1	ITGB3BP	-1.41266
1	EFCAB7	0.167371
1	DLEU2L	-1.60999
1	PGM1	2.16184
1	ROR1	0.259416
1	CACHD1	0.16684
1	RAVER2	-1.34106
1	JAK1	0.465925
1	RP11-182I10.3	-0.194982
1	RP4-535B20.1	-0.329282
1	AK4	-1.73495
1	DNAJC6	-2.86599
1	LEPR	-0.415994
1	LEPROT	-1.269
1	PDE4B	2.39162
1	SGIP1	-1.05631
1	TCTEX1D1	-1.15549
1	WDR78	-0.552173
1	RP11-342H21.2	-0.17565
1	MIER1	-0.347051
1	SLC35D1	-0.2869
1	C1orf141	-2.08215
1	IL23R	0.263725
1	IL12RB2	0.45381
1	SERBP1	-0.6604
1	GADD45A	-0.172891
1	DIRAS3	0.0624442
1	WLS	-0.440996
1	RPE65	-0.296225
1	DEPDC1	-3.18068
1	RP4-694A7.4	-0.0987968
1	LRRC7	-1.02482
1	LRRC40	-1.71693
1	SRSF11	-0.57439
1	ANKRD13C	-0.139065
1	HHLA3	-0.332887
1	CTH	-1.42562
1	RP11-42O15.3	-0.344782
1	PTGER3	-0.0843144
1	RP3-333A15.1	-0.232636
1	ZRANB2	-0.238065
1	NEGR1	1.17365
1	RP11-82L20.1	-0.353895
1	LRRIQ3	0.594325
1	FPGT	-0.554685
1	FPGT-TNNI3K	-0.789557
1	TNNI3K	-0.333343
1	CRYZ	1.20225
1	TYW3	0.0517349
1	SLC44A5	-0.242225
1	ACADM	-1.16749
1	RABGGTB	0.461607
1	MSH4	-0.209735
1	ST6GALNAC3	1.46676
1	PIGK	-0.760409
1	AK5	0.799199
1	RP11-375A5.1	-0.342578
1	ZZZ3	-0.357292
1	USP33	-0.581357
1	FAM73A	-0.0131682
1	NEXN	0.455356
1	FUBP1	-0.290913
1	DNAJB4	-1.89472
1	GIPC2	-1.08598
1	RP11-386I14.4	-1.01742
1	IFI44L	0.633131
1	IFI44	-0.103583
1	RP5-887A10.1	0.605426
1	RP11-475O6.1	-0.0289895
1	TTLL7	-0.542528
1	RP11-486G15.2	-0.0535215
1	PRKACB	1.33717
1	SAMD13	0.758445
1	RPF1	0.342959
1	GNG5	-0.271225
1	CTBS	1.35651
1	SSX2IP	-2.43239
1	LPAR3	-0.207399
1	MCOLN2	0.82413
1	WDR63	-1.30933
1	MCOLN3	-0.0502185
1	SYDE2	0.12315
1	C1orf52	-0.414431
1	BCL10	-0.109426
1	RP11-131L23.1	0.363981
1	DDAH1	0.256456
1	CYR61	0.304472
1	ZNHIT6	-0.156565
1	COL24A1	-0.351096
1	ODF2L	0.681747
1	RP4-651E10.4	-0.249916
1	RP4-612B15.3	-0.261421
1	SH3GLB1	0.681458
1	2016-09-15	0.483078
1	HS2ST1	0.850046
1	LINC01140	-0.34951
1	LMO4	-0.322194
1	RP11-76N22.2	0.514287
1	PKN2	-0.500892
1	GTF2B	0.224103
1	CCBL2	-0.0169724
1	RBMXL1	0.198499
1	GBP3	1.05203
1	GBP1	0.690475
1	GBP2	1.34002
1	GBP7	0.271607
1	GBP4	2.40231
1	GBP5	2.06272
1	GBP6	-0.205541
1	LRRC8B	1.08833
1	RP5-1007M22.2	1.85028
1	LRRC8C	0.989528
1	RP5-943J3.2	1.53562
1	LRRC8D	1.5518
1	ZNF326	-0.662093
1	RP4-665J23.1	-0.416188
1	ZNF644	0.347827
1	HFM1	-0.34621
1	CDC7	-1.85794
1	TGFBR3	0.881941
1	EPHX4	-0.038616
1	BTBD8	0.048468
1	KIAA1107	0.292352
1	RP4-621B10.8	-1.42024
1	GLMN	-0.730447
1	RPAP2	-0.393557
1	GFI1	1.86177
1	EVI5	0.0448837
1	RPL5	0.1849
1	FAM69A	0.754871
1	MTF2	-0.806064
1	TMED5	0.817897
1	CCDC18	-1.51591
1	DR1	-0.0737021
1	FNBP1L	-0.805004
1	BCAR3	-1.56543
1	RP5-1033H22.2	-0.283149
1	RP4-561L24.3	0.15883
1	DNTTIP2	-0.122548
1	GCLM	-3.22993
1	ABCA4	-1.37457
1	ARHGAP29	-0.185439
1	ABCD3	-1.19004
1	F3	0.0234402
1	SLC44A3	-0.0372964
1	CNN3	-0.852775
1	RP4-639F20.1	-0.208766
1	ALG14	-0.877621
1	TMEM56	-5.00654
1	TMEM56-RWDD3	-0.292073
1	RP11-57H12.3	0.124241
1	RWDD3	-0.110217
1	PTBP2	0.0760297
1	DPYD	0.859067
1	SNX7	-0.0226067
1	PALMD	-0.333879
1	FRRS1	-0.451797
1	AGL	-0.506169
1	RP5-884G6.2	0.0302254
1	SLC35A3	-0.354446
1	HIAT1	0.113423
1	SASS6	-2.08291
1	TRMT13	-0.751221
1	LRRC39	-0.0361907
1	DBT	-0.170324
1	RP11-305E17.6	-0.20716
1	RTCA	-0.467107
1	CDC14A	-0.189814
1	GPR88	-0.344314
1	VCAM1	-0.55694
1	EXTL2	0.701068
1	RP4-549L20.3	-0.18936
1	SLC30A7	0.600544
1	DPH5	0.783644
1	AC093157.1	0.319783
1	RP11-421L21.2	0.389389
1	RP11-421L21.3	1.8739
1	RP4-575N6.4	0.164583
1	S1PR1	-0.42525
1	RNPC3	-0.35761
1	AMY2B	0.598622
1	PRMT6	-1.46616
1	NTNG1	0.0531478
1	VAV3	2.96656
1	VAV3-AS1	-0.113626
1	RP11-356N1.2	0.432895
1	SLC25A24	2.45944
1	RP11-483I13.5	0.778483
1	FAM102B	-0.0662272
1	HENMT1	-0.354156
1	PRPF38B	-0.39932
1	FNDC7	-0.141531
1	STXBP3	0.0504956
1	GPSM2	-2.22354
1	CLCC1	-0.852932
1	WDR47	0.335417
1	TAF13	0.855192
1	RP5-1065J22.8	0.750976
1	TMEM167B	0.208654
1	SCARNA2	-0.125578
1	KIAA1324	0.318596
1	SARS	-0.641691
1	CELSR2	-0.275185
1	PSRC1	-1.88959
1	MYBPHL	-0.352334
1	SORT1	1.02278
1	PSMA5	-0.915428
1	ATXN7L2	0.014425
1	CYB561D1	-0.406268
1	AMIGO1	-0.931052
1	GNAI3	0.576505
1	GNAT2	-0.266337
1	AMPD2	1.20578
1	GSTM4	0.971989
1	GSTM2	0.480618
1	GSTM1	-0.248096
1	GSTM5	0.555111
1	GSTM3	-1.39832
1	RP4-735C1.6	-0.291196
1	RP11-195M16.3	-0.308312
1	CSF1	-0.442711
1	AHCYL1	0.498282
1	STRIP1	-0.184682
1	RP4-773N10.4	0.182258
1	ALX3	-0.200216
1	KCNC4	0.320997
1	RP5-1074L1.1	-0.22169
1	RBM15	-1.36114
1	SLC16A4	-0.283491
1	RP5-1074L1.4	-1.02729
1	LAMTOR5-AS1	0.211226
1	LAMTOR5	0.647008
1	RP11-284N8.3	0.930778
1	KCNA3	1.03861
1	CD53	3.24623
1	RP11-96K19.2	1.5726
1	LRIF1	-0.847204
1	RP11-96K19.5	-1.02847
1	DRAM2	1.4529
1	CEPT1	0.336946
1	RP5-1180E21.4	-0.174655
1	RP5-1180E21.5	0.522238
1	DENND2D	3.18622
1	CHI3L2	1.49312
1	PIFO	0.0768522
1	OVGP1	-0.0372788
1	WDR77	-0.156457
1	ATP5F1	-0.286227
1	C1orf162	1.41691
1	ADORA3	0.363782
1	RAP1A	-0.843151
1	FAM212B	-0.217014
1	FAM212B-AS1	-0.927194
1	DDX20	-0.369918
1	KCND3	-0.0297638
1	CTTNBP2NL	0.36181
1	WNT2B	-0.0612155
1	RP4-671G15.2	-0.302705
1	ST7L	-0.47782
1	CAPZA1	0.377201
1	MOV10	-0.273278
1	RP11-426L16.3	-0.0474873
1	RHOC	1.91279
1	PPM1J	0.751869
1	RP11-426L16.9	-0.241577
1	SLC16A1	0.627602
1	SLC16A1-AS1	-0.37348
1	RP11-389O22.1	-0.300971
1	RP11-31F15.2	-0.316755
1	LRIG2	-0.498488
1	MAGI3	-0.159658
1	PHTF1	0.44079
1	RSBN1	-0.276254
1	RP5-1073O3.2	-0.0856187
1	PTPN22	2.53308
1	BCL2L15	-0.427923
1	AP4B1	-0.161442
1	DCLRE1B	-2.45315
1	RP5-1073O3.7	0.578355
1	HIPK1	-0.697164
1	OLFML3	-0.0154833
1	TRIM33	-0.559689
1	BCAS2	0.173472
1	DENND2C	-0.214371
1	AMPD1	0.0762158
1	NRAS	-0.4958
1	CSDE1	0.312189
1	SIKE1	-0.292302
1	SYCP1	-0.328412
1	TSPAN2	0.489538
1	RP4-666F24.3	-0.332321
1	VANGL1	-1.7899
1	SLC22A15	0.359658
1	MAB21L3	-0.811469
1	ATP1A1	-1.17645
1	AL136376.1	-0.550543
1	RP4-655J12.4	-1.37579
1	RP5-1086K13.1	-0.789618
1	CD58	-2.25083
1	IGSF3	-1.66228
1	CD2	-0.161404
1	PTGFRN	0.0553639
1	CD101	-0.423334
1	RP11-27K13.3	-0.203436
1	TTF2	-1.01167
1	TRIM45	-1.87987
1	RP11-188D8.1	-0.109755
1	MAN1A2	0.714744
1	FAM46C	-0.944053
1	GDAP2	-0.367801
1	WDR3	-0.167864
1	SPAG17	0.0612437
1	WARS2	-0.96252
1	RP11-418J17.1	0.659544
1	ZNF697	-0.185077
1	PHGDH	1.50714
1	REG4	0.83458
1	NOTCH2	0.437449
1	RP11-114O18.1	-0.216129
1	RP11-439A17.7	-0.354877
1	FAM72B	-1.74711
1	RP11-439A17.9	-0.316269
1	FCGR1B	0.660382
1	RP11-343N15.5	-0.885625
1	RP11-344P13.4	-0.205702
1	RP11-344P13.6	1.16563
1	RP11-423O2.5	-0.489005
1	RP11-782C8.1	0.352362
1	RP11-782C8.5	-0.218571
1	RP6-206I17.2	-0.042175
1	FAM72D	-3.11917
1	LINC00623	-0.0676428
1	AL592284.1	0.473935
1	RP11-640M9.1	0.717076
1	NBPF9	0.370966
1	PDE4DIP	1.4827
1	AL590452.1	0.576294
1	RP11-326G21.1	1.13243
1	RP11-458D21.6	-0.0493084
1	NOTCH2NL	0.134983
1	RP11-458D21.5	-0.259988
1	NBPF10	0.309444
1	RP11-458D21.1	-0.358411
1	TXNIP	1.1124
1	POLR3GL	-0.364304
1	ANKRD34A	-0.139429
1	RP11-315I20.1	-0.668574
1	LIX1L	0.311187
1	RBM8A	-0.0911605
1	PEX11B	0.265151
1	ITGA10	-0.100614
1	ANKRD35	1.18774
1	PIAS3	1.08758
1	NUDT17	1.31503
1	POLR3C	-0.606833
1	RNF115	-0.883116
1	CD160	0.500546
1	PDZK1	-2.1649
1	GPR89A	-1.6649
1	NBPF11	-0.0970857
1	NBPF12	0.320938
1	PRKAB2	-0.709259
1	RP11-337C18.8	-0.268677
1	FMO5	1.68336
1	RP11-337C18.9	-1.69387
1	CHD1L	-0.944481
1	BCL9	0.951409
1	ACP6	1.68921
1	GJA5	-0.371682
1	GPR89B	-1.40072
1	XXyac-YX155B6.7	-0.924656
1	RP11-495P10.6	-0.360276
1	RP11-495P10.8	-0.245817
1	NBPF14	-0.255032
1	NBPF20	0.366847
1	NBPF15	0.141432
1	RP11-666A1.5	0.0279917
1	RP11-763B22.4	-0.16939
1	RP11-14N7.2	0.100873
1	RP11-403I13.5	-0.0341388
1	RP11-403I13.4	0.446758
1	RP11-403I13.8	1.90604
1	RP5-998N21.4	-0.222022
1	FAM72C	-2.6393
1	RP11-277L2.4	0.165675
1	RP11-277L2.3	1.90017
1	RP11-353N4.5	0.0477643
1	RP11-353N4.4	0.554166
1	FCGR1A	0.366954
1	HIST2H2BF	-4.62061
1	RP11-196G18.3	0.0584195
1	HIST2H3D	-3.35229
1	RP11-196G18.24	-0.95949
1	HIST2H2BE	-3.43434
1	HIST2H2AC	-2.02072
1	HIST2H2AB	-3.85715
1	BOLA1	-1.2102
1	SV2A	0.72193
1	SF3B4	-0.325098
1	MTMR11	-0.342552
1	OTUD7B	-1.53828
1	VPS45	0.342771
1	PLEKHO1	0.724783
1	ANP32E	-1.38449
1	RP4-790G17.7	-0.225453
1	APH1A	0.565282
1	C1orf54	1.14329
1	C1orf51	0.276479
1	MRPS21	-0.247553
1	PRPF3	-0.961564
1	RPRD2	-0.190578
1	TARS2	-0.7612
1	ECM1	-0.55405
1	LINC00568	0.00287062
1	RP11-54A4.2	-0.204557
1	ADAMTSL4	0.265326
1	ADAMTSL4-AS1	0.110536
1	MCL1	0.547184
1	ENSA	-0.0839033
1	GOLPH3L	-1.11343
1	HORMAD1	-0.247711
1	CTSS	0.996699
1	CTSK	0.272208
1	ARNT	-0.62137
1	SETDB1	-0.273868
1	CERS2	-0.395837
1	RP11-316M1.12	-0.296773
1	RP11-316M1.3	-2.7317
1	ANXA9	0.0804472
1	FAM63A	0.400062
1	PRUNE	0.568144
1	BNIPL	-0.455296
1	C1orf56	0.934694
1	CDC42SE1	1.45747
1	MLLT11	2.0639
1	GABPB2	-1.27189
1	SEMA6C	-1.27236
1	TNFAIP8L2	1.67841
1	SCNM1	0.414409
1	LYSMD1	-0.386584
1	TMOD4	0.226682
1	VPS72	-0.678166
1	PIP5K1A	0.921521
1	PSMD4	-0.181683
1	RP11-126K1.2	0.426191
1	ZNF687	1.6607
1	PI4KB	-0.530435
1	RFX5	0.256724
1	RP11-126K1.6	1.83637
1	SELENBP1	-4.22022
1	PSMB4	-0.394907
1	POGZ	-0.24792
1	TUFT1	0.87613
1	SNX27	0.0649193
1	CELF3	-1.69564
1	MRPL9	-0.298584
1	OAZ3	-1.50947
1	TDRKH	-0.61699
1	RP11-98D18.9	0.657298
1	LINGO4	-0.119394
1	RORC	-0.714301
1	C2CD4D	-0.0642603
1	THEM5	0.0733589
1	THEM4	0.920195
1	S100A10	1.03423
1	S100A11	0.408665
1	TCHH	-0.369222
1	RP11-107M16.2	-0.272502
1	FLG2	-0.110245
1	SPRR2F	-1.2871
1	LOR	-0.333307
1	PGLYRP4	-0.222123
1	S100A9	-0.378619
1	S100A12	-0.33898
1	S100A8	-0.337307
1	BX470102.3	-0.997118
1	S100A6	-1.30598
1	S100A5	0.493049
1	S100A4	-0.592921
1	S100A3	-2.99935
1	S100A2	0.109044
1	S100A16	-0.695114
1	S100A14	-0.344671
1	S100A13	1.9319
1	S100A1	0.151397
1	RP1-178F15.4	0.429795
1	CHTOP	-0.502211
1	SNAPIN	-0.517721
1	ILF2	-0.651352
1	NPR1	-0.377066
1	INTS3	0.19974
1	SLC27A3	1.23932
1	GATAD2B	1.58613
1	DENND4B	0.704584
1	CRTC2	0.848133
1	SLC39A1	-0.456542
1	RP11-422P24.10	-0.220783
1	CREB3L4	0.936628
1	JTB	0.0230781
1	RP11-422P24.11	-0.13665
1	RAB13	-1.73429
1	RPS27	0.221662
1	TPM3	0.920411
1	C1orf43	-0.204199
1	UBAP2L	-0.803296
1	HAX1	-0.553256
1	AQP10	0.303601
1	ATP8B2	0.024693
1	RP11-350G8.5	0.448905
1	IL6R	1.24279
1	SHE	-0.144285
1	TDRD10	-0.643939
1	UBE2Q1	-0.0590173
1	ADAR	0.845057
1	KCNN3	0.0887443
1	PMVK	1.34748
1	RP11-307C12.13	0.0669278
1	PBXIP1	1.75118
1	PYGO2	-0.411934
1	RP11-307C12.12	-0.285162
1	SHC1	0.0361619
1	CKS1B	-1.84919
1	FLAD1	-0.290937
1	ZBTB7B	0.664399
1	DCST2	-0.252608
1	RP11-307C12.11	-0.345411
1	ADAM15	-0.116585
1	EFNA4	1.00317
1	EFNA3	-0.62707
1	EFNA1	0.264001
1	SLC50A1	-0.440152
1	DPM3	-0.435853
1	KRTCAP2	-0.00463611
1	TRIM46	0.737718
1	MUC1	-1.19769
1	THBS3	1.42826
1	RP11-263K19.4	-0.146456
1	MTX1	-0.328543
1	GBA	1.15233
1	FAM189B	-0.0307752
1	SCAMP3	0.899163
1	CLK2	0.156379
1	HCN3	-0.168941
1	PKLR	-3.67628
1	FDPS	-1.31262
1	RUSC1-AS1	-0.0152054
1	RUSC1	-0.988324
1	ASH1L	-0.409713
1	MSTO1	0.093933
1	YY1AP1	-0.251652
1	DAP3	-0.262636
1	GON4L	-0.534097
1	SYT11	1.56082
1	RIT1	1.26293
1	KIAA0907	-0.364149
1	ARHGEF2	0.089038
1	RP11-336K24.12	-0.103106
1	SSR2	1.06885
1	UBQLN4	-0.287726
1	LAMTOR2	-0.131424
1	RAB25	-9.36067e-05
1	MEX3A	0.0147473
1	LMNA	-3.08603
1	SEMA4A	0.771336
1	SLC25A44	0.133669
1	PMF1	-0.328045
1	BGLAP	0.362155
1	PAQR6	0.698498
1	SMG5	-0.887061
1	TMEM79	-1.79126
1	C1orf85	-0.0530773
1	CCT3	-0.907081
1	TSACC	-2.28924
1	C1orf61	0.231143
1	RP11-98G7.1	-0.138062
1	MEF2D	0.717303
1	RP11-284F21.8	-0.259408
1	IQGAP3	-1.23452
1	TTC24	-0.172297
1	APOA1BP	1.03449
1	GPATCH4	-1.13446
1	HAPLN2	-0.36943
1	RP11-284F21.9	-0.374083
1	BCAN	-0.140197
1	NES	0.239934
1	RP11-66D17.3	-0.31085
1	CRABP2	-0.293781
1	ISG20L2	-0.915908
1	RRNAD1	0.183212
1	MRPL24	0.113219
1	HDGF	-1.34848
1	PRCC	0.243265
1	SH2D2A	2.39645
1	NTRK1	-2.30152
1	INSRR	-0.195162
1	PEAR1	-3.32436
1	ARHGEF11	0.204589
1	ETV3	0.142189
1	RP11-71G12.1	0.0390236
1	RP11-85G21.1	-0.35251
1	RP11-85G21.3	-2.35542
1	FCRL5	0.085313
1	FCRL3	-0.171333
1	FCRL2	0.533881
1	FCRL1	1.73648
1	CD5L	0.428394
1	CD1D	1.23931
1	RP11-404O13.5	-0.688068
1	CD1A	0.239366
1	CD1C	1.24665
1	CD1B	-0.031684
1	CD1E	0.0789332
1	SPTA1	-3.96538
1	MNDA	0.597314
1	PYHIN1	0.962677
1	IFI16	0.328803
1	AIM2	0.767991
1	CTA-134P22.2	-0.224539
1	DARC	-4.15284
1	FCER1A	1.57116
1	DUSP23	0.806457
1	FCRL6	-0.0272404
1	SLAMF8	0.387825
1	C1orf204	0.0622344
1	VSIG8	-0.0605838
1	CCDC19	-0.749629
1	AL590560.1	-0.777699
1	TAGLN2	0.863263
1	IGSF9	-0.204171
1	SLAMF9	-0.0754716
1	LINC01133	-5.99771
1	PIGM	-1.21836
1	IGSF8	1.13427
1	RP11-536C5.7	0.877687
1	PEA15	1.18289
1	DCAF8	-0.182291
1	DCAF8	-0.175281
1	RP11-574F21.2	0.363232
1	PEX19	0.342213
1	COPA	-0.0838845
1	NCSTN	0.252916
1	NHLH1	-0.360374
1	VANGL2	-0.363936
1	SLAMF6	1.84838
1	CD84	1.73488
1	SLAMF1	1.45388
1	RP11-404F10.2	-0.22143
1	CD48	1.74772
1	SLAMF7	1.41321
1	LY9	-1.5125
1	CD244	-0.125038
1	ITLN1	-0.840328
1	RP11-312J18.6	-0.356234
1	ITLN2	0.0977458
1	F11R	-0.770284
1	TSTD1	1.76369
1	USF1	-0.113794
1	ARHGAP30	2.20337
1	PVRL4	0.0787997
1	KLHDC9	-0.295612
1	PFDN2	-0.0277763
1	NIT1	-0.345363
1	DEDD	0.284942
1	UFC1	0.357467
1	RP11-297K8.2	-1.01564
1	USP21	-1.53251
1	PPOX	-2.14067
1	B4GALT3	0.262604
1	ADAMTS4	-0.239482
1	NDUFS2	-0.439706
1	FCER1G	1.11965
1	TOMM40L	-0.734041
1	MPZ	1.56982
1	SDHC	-0.188838
1	RP11-122G18.5	-1.26152
1	FCGR2A	-0.703709
1	HSPA6	-1.92425
1	FCGR3A	-0.206642
1	FCGR2B	0.545975
1	FCGR3B	0.268266
1	FCRLA	1.0461
1	FCRLB	0.20875
1	DUSP12	-0.181381
1	RP11-474I16.8	-0.317737
1	ATF6	-1.09154
1	OLFML2B	-0.0583426
1	NOS1AP	-0.578928
1	C1orf226	-0.165453
1	SH2D1B	-0.0709352
1	UHMK1	-1.02405
1	RP11-359K18.3	-0.0560087
1	UAP1	0.885387
1	DDR2	-0.218028
1	HSD17B7	0.898295
1	RGS5	-0.73437
1	RP11-267N12.3	-0.5965
1	NUF2	-2.80892
1	PBX1	-1.17708
1	RP11-306I1.2	-0.060972
1	MGST3	-3.12444
1	ALDH9A1	-0.229383
1	RP11-466F5.10	-0.330316
1	TMCO1	-0.863814
1	RP11-466F5.8	-0.172938
1	UCK2	-1.62147
1	RP11-276E17.2	-0.254506
1	POGK	0.781257
1	TADA1	-1.17578
1	ILDR2	-0.0168
1	MAEL	-0.0401269
1	GPA33	0.560956
1	DUSP27	-0.362123
1	RP11-277B15.3	-0.698525
1	POU2F1	0.368978
1	CD247	0.684734
1	RP11-104L21.3	0.189155
1	CREG1	0.172788
1	RP3-455J7.4	0.549374
1	RCSD1	2.22118
1	MPZL1	-0.559824
1	ADCY10	-0.742442
1	RP1-313L4.3	-0.198434
1	MPC2	-1.75729
1	DCAF6	-1.53446
1	GPR161	-1.74953
1	TIPRL	-0.368597
1	SFT2D2	0.409251
1	TBX19	-0.423074
1	RP5-968D22.1	-0.340289
1	XCL2	1.09907
1	XCL1	1.15434
1	ATP1B1	0.494947
1	NME7	-0.332359
1	BLZF1	-0.326307
1	CCDC181	0.0348846
1	SLC19A2	-0.913585
1	F5	1.02765
1	SELP	0.999865
1	C1orf112	-1.97526
1	SELL	2.00574
1	METTL18	-0.810452
1	SCYL3	-1.01567
1	KIFAP3	-1.17989
1	GORAB	1.31986
1	FMO3	-0.346813
1	FMO2	-0.208157
1	FMO1	0.274223
1	FMO4	0.316675
1	PRRC2C	0.280709
1	MYOC	-0.4922
1	VAMP4	-0.228047
1	METTL13	-1.55094
1	DNM3	0.693958
1	PIGC	-0.706939
1	C1orf105	-0.0366335
1	SUCO	-1.23661
1	FASLG	0.483813
1	RP3-471M13.2	-0.0653324
1	TNFSF18	-0.250248
1	TNFSF4	0.129349
1	RP11-296O14.3	-0.92154
1	PRDX6	-0.782532
1	SLC9C2	-0.362983
1	ANKRD45	-0.185548
1	KLHL20	-0.67126
1	CENPL	-1.34957
1	DARS2	-2.32962
1	GAS5-AS1	-0.0518872
1	ZBTB37	0.504909
1	RC3H1	0.606665
1	RP11-160H22.3	-0.592275
1	RP11-160H22.5	-0.283335
1	RABGAP1L	-0.721609
1	GPR52	-1.73889
1	CACYBP	-0.597063
1	MRPS14	-0.368682
1	TNN	-0.336286
1	KIAA0040	1.37036
1	RP11-318C24.2	0.424242
1	RFWD2	-0.796997
1	RP11-195C7.1	-0.357451
1	PAPPA2	-0.307861
1	SEC16B	-0.0982762
1	RASAL2-AS1	-0.268018
1	RASAL2	0.290323
1	TEX35	-0.39041
1	C1orf220	-0.052402
1	RP5-1098D14.1	-0.403693
1	RP11-428K3.1	-0.323992
1	RALGPS2	0.33094
1	FAM20B	-0.980897
1	TOR3A	-0.28769
1	ABL2	0.583685
1	SOAT1	1.30059
1	AXDND1	-0.280242
1	RP11-12M5.3	-0.289672
1	TOR1AIP2	-0.619013
1	RP11-533E19.7	-1.26165
1	TOR1AIP1	0.363834
1	RP11-533E19.5	-0.185899
1	CEP350	-0.566646
1	RP11-502H18.2	-0.247724
1	QSOX1	1.45225
1	LHX4	-0.227837
1	RP5-1180C10.2	0.293241
1	ACBD6	-0.414712
1	XPR1	-0.320976
1	KIAA1614	0.00889026
1	RP11-46A10.5	-0.839585
1	RP11-46A10.4	-0.275839
1	STX6	0.353119
1	MR1	-0.37461
1	IER5	-0.567229
1	RP11-309G3.3	-0.665352
1	GLUL	0.105748
1	RNASEL	-1.00633
1	RGS16	0.614893
1	RP11-317P15.4	-0.00452958
1	NPL	-2.33645
1	DHX9	-0.678301
1	LAMC1	0.0151554
1	LAMC2	-0.287593
1	NMNAT2	-0.37899
1	SMG7	-0.0452005
1	NCF2	0.0529308
1	ARPC5	0.44224
1	RGL1	0.369339
1	COLGALT2	0.164578
1	TSEN15	-0.11096
1	RP11-382D12.2	-1.35251
1	C1orf21	0.858996
1	EDEM3	-0.30789
1	FAM129A	0.0201556
1	RNF2	-1.26501
1	TRMT1L	-0.769355
1	SWT1	-1.03382
1	IVNS1ABP	-0.597596
1	GS1-279B7.2	-0.0292925
1	GS1-204I12.4	-0.262333
1	PRG4	-0.135702
1	TPR	-0.605715
1	C1orf27	0.119405
1	PTGS2	0.495407
1	RP5-973M2.2	0.58318
1	PLA2G4A	-0.474212
1	LINC01036	-0.297314
1	LINC01037	-0.0109764
1	RP11-445P19.3	-0.56795
1	RP11-541F9.1	-0.133205
1	RP11-541F9.2	-0.218978
1	RGS18	1.47632
1	RGS1	1.93937
1	RGS13	0.356075
1	RGS2	1.97369
1	UCHL5	-1.17516
1	TROVE2	-0.932144
1	RP11-101E13.5	0.0947552
1	GLRX2	-0.966106
1	CDC73	-0.201267
1	B3GALT2	-1.30292
1	RP11-563D10.1	-0.262333
1	KCNT2	-0.348557
1	CFH	0.853949
1	F13B	-0.340132
1	ASPM	-2.83599
1	ZBTB41	-0.060554
1	CRB1	-2.59148
1	RP11-75C23.1	-0.34122
1	DENND1B	-0.837469
1	C1orf53	-1.34797
1	NEK7	-0.869536
1	RP11-553K8.2	0.691413
1	PTPRC	1.58317
1	MIR181A1HG	1.04175
1	RP11-16L9.2	-0.368237
1	RP11-16L9.3	-0.0468309
1	LINC00862	-0.221904
1	ZNF281	0.847055
1	KIF14	-1.87538
1	DDX59	0.275406
1	RP11-92G12.3	1.03265
1	CAMSAP2	-0.0290292
1	C1orf106	-0.281585
1	KIF21B	-0.0589776
1	TMEM9	-1.87923
1	PKP1	-0.366088
1	RP11-134G8.8	-0.365786
1	PHLDA3	0.138455
1	CSRP1	0.202355
1	RP11-134G8.7	0.665175
1	RPS10P7	0.620021
1	AC096677.1	-0.232328
1	NAV1	0.969664
1	IPO9-AS1	0.701016
1	IPO9	-1.39032
1	SHISA4	-1.06799
1	LMOD1	-0.29431
1	TIMM17A	-0.406379
1	RNPEP	1.22548
1	ELF3	-1.27318
1	GPR37L1	-0.317368
1	ARL8A	1.18694
1	PTPN7	-0.402327
1	LGR6	0.440734
1	UBE2T	-3.40772
1	PPP1R12B	-1.03699
1	RP11-569A11.1	0.0298465
1	KDM5B	0.266909
1	RP11-480I12.10	-0.365063
1	PCAT6	0.830148
1	RABIF	0.0938292
1	KLHL12	-0.708283
1	ADIPOR1	-0.307627
1	CYB5R1	-0.688065
1	TMEM183A	-0.480864
1	PPFIA4	-1.37791
1	ADORA1	-0.36077
1	MYBPH	0.136031
1	CHI3L1	-1.21451
1	CHIT1	-0.872278
1	RP11-134P9.3	1.0142
1	LINC01136	0.387767
1	BTG2	0.0873549
1	PRELP	-0.279332
1	ATP2B4	-1.46836
1	LAX1	0.853247
1	ZC3H11A	-0.36995
1	ZBED6	-1.65533
1	SNRPE	-0.718085
1	SOX13	-0.0642268
1	ETNK2	-0.0485833
1	KISS1	-0.363656
1	GOLT1A	-0.0493452
1	PLEKHA6	0.196232
1	PPP1R15B	-0.690851
1	PIK3C2B	0.779004
1	MDM4	-0.542563
1	LRRN2	-2.35064
1	RP11-430C7.5	0.0376056
1	NFASC	-0.357828
1	TMEM81	-1.7373
1	RBBP5	-1.44008
1	DSTYK	-0.852996
1	TMCC2	-1.18853
1	NUAK2	1.1985
1	KLHDC8A	-2.36398
1	RP11-576D8.4	-0.242407
1	CDK18	0.267267
1	MFSD4	-0.0639641
1	ELK4	-0.726353
1	SLC45A3	0.724604
1	NUCKS1	-1.37502
1	RAB7L1	0.932862
1	SLC41A1	-1.75481
1	PM20D1	-0.302511
1	SLC26A9	-0.347975
1	RP11-312O7.2	-0.496747
1	FAM72A	-2.44408
1	C1orf186	-0.260718
1	CTSE	-5.67345
1	SRGAP2	-1.10992
1	IKBKE	2.47643
1	RP11-534L20.5	-0.264398
1	RASSF5	2.40774
1	EIF2D	-0.303252
1	RP11-343H5.6	-1.45439
1	DYRK3	-1.13537
1	MAPKAPK2	1.11596
1	IL10	0.529601
1	IL19	-0.30675
1	FAIM3	0.708451
1	C1orf116	-1.24686
1	YOD1	-1.16307
1	PFKFB2	0.138515
1	C4BPB	-0.0259659
1	C4BPA	-0.287499
1	CD55	0.857233
1	CR2	0.538852
1	CR1	-1.14425
1	CR1L	-4.44209
1	CD46	-0.611842
1	CD34	2.13767
1	PLXNA2	0.356428
1	LAMB3	-1.27304
1	RP1-28O10.1	0.00998481
1	G0S2	-1.49687
1	HSD11B1	-0.0135887
1	TRAF3IP3	1.43378
1	C1orf74	0.0791041
1	IRF6	-1.09364
1	DIEXF	0.134272
1	HHAT	0.508412
1	RCOR3	-0.248928
1	TRAF5	0.679365
1	RP11-318L16.6	-0.385459
1	SLC30A1	-1.43295
1	NEK2	-3.263
1	RP11-122M14.1	-0.327545
1	LPGAT1	1.03518
1	INTS7	-1.9837
1	DTL	-2.575
1	PPP2R5A	0.944837
1	RP11-384C4.7	-0.217039
1	TMEM206	0.96911
1	NENF	-1.01586
1	RP11-61J19.4	-0.145568
1	ATF3	-1.82436
1	FAM71A	-1.72044
1	BATF3	-0.233865
1	NSL1	-1.2971
1	TATDN3	-0.00459083
1	C1orf227	-0.254088
1	FLVCR1-AS1	-0.42591
1	FLVCR1	-0.495531
1	VASH2	-0.34713
1	ANGEL2	-0.16337
1	RPS6KC1	-1.75355
1	PROX1	-0.34591
1	SMYD2	1.99197
1	PTPN14	-0.131119
1	CENPF	-2.65681
1	KCTD3	-1.06558
1	GPATCH2	-0.646
1	RRP15	-1.26581
1	TGFB2	-0.206151
1	C1orf143	-0.307894
1	RP11-135J2.4	0.0912965
1	LYPLAL1	-0.810089
1	SLC30A10	-1.91906
1	EPRS	-1.87496
1	BPNT1	0.248982
1	IARS2	0.996005
1	RAB3GAP2	-0.601365
1	C1orf115	-1.27038
1	2016-03-02	-0.0424064
1	2016-03-01	0.151769
1	RP11-295M18.6	-0.36911
1	HLA-AS1	-0.220113
1	HLX	2.60803
1	DUSP10	1.94923
1	RP11-191N8.2	-0.337641
1	RP11-815M8.1	-0.178002
1	RP11-400N13.3	0.0128863
1	TAF1A	-0.313267
1	RP11-378J18.3	-0.271836
1	MIA3	-0.480213
1	RP11-378J18.8	0.333809
1	AIDA	-1.58994
1	BROX	-0.712183
1	FAM177B	0.149074
1	RP11-452F19.3	-0.0592583
1	DISP1	-0.753995
1	TLR5	0.8663
1	SUSD4	0.323334
1	CAPN2	0.431838
1	TP53BP2	-1.82103
1	RP11-504P24.8	-1.35342
1	RP11-504P24.6	0.033557
1	FBXO28	-0.45407
1	DEGS1	-0.376515
1	RP11-365O16.6	-1.04507
1	NVL	-0.877126
1	CNIH4	-0.27997
1	WDR26	0.613323
1	CNIH3	1.20263
1	DNAH14	0.285534
1	LBR	-2.05799
1	AC092811.1	-0.117347
1	ENAH	-0.152362
1	SRP9	-0.858486
1	EPHX1	-1.09307
1	RP11-285F7.2	-0.626166
1	TMEM63A	0.443624
1	LEFTY1	0.0850703
1	PYCR2	-0.995406
1	LEFTY2	-0.0969245
1	SDE2	-0.669053
1	RP11-396C23.4	-0.778219
1	H3F3A	-0.447284
1	RP11-396C23.2	-0.0722795
1	ACBD3	-0.461482
1	MIXL1	0.177394
1	LIN9	-3.05937
1	PARP1	-0.599789
1	C1orf95	-0.190902
1	ITPKB	0.160833
1	ITPKB-AS1	0.303301
1	PSEN2	1.5736
1	ADCK3	0.456784
1	CDC42BPA	-2.78155
1	CTD-2090I13.1	-0.765852
1	ZNF678	-0.171542
1	SNAP47	-1.6383
1	JMJD4	-0.607037
1	WNT9A	-0.254234
1	WNT3A	-0.233166
1	ARF1	0.173347
1	C1orf35	-1.39692
1	MRPL55	-0.587092
1	GUK1	-0.677072
1	GJC2	-0.237423
1	IBA57-AS1	-1.1076
1	IBA57	-0.740169
1	C1orf145	0.00358582
1	OBSCN	1.17436
1	TRIM11	-0.474784
1	HIST3H2A	-3.54063
1	HIST3H2BB	-3.28721
1	RNF187	-1.38793
1	RHOU	-0.215896
1	RP5-1065P14.2	-1.54448
1	RAB4A	0.178019
1	RP4-803J11.2	-0.0694845
1	CCSAP	-0.759633
1	ACTA1	-0.297675
1	RP5-1068B5.3	-0.245223
1	NUP133	-1.42247
1	RP4-613A2.1	0.0805788
1	ABCB10	-3.39337
1	TAF5L	-0.770164
1	URB2	-0.982563
1	RP11-552D4.1	0.214974
1	GALNT2	0.853053
1	RP5-956O18.2	-0.352556
1	PGBD5	-0.277748
1	COG2	-0.667487
1	C1orf198	-3.31658
1	TTC13	-0.88596
1	ARV1	-2.36894
1	FAM89A	-0.393681
1	TRIM67	-0.379603
1	C1orf131	-1.10777
1	GNPAT	-1.0299
1	EXOC8	-0.723323
1	SPRTN	-0.0220195
1	EGLN1	1.32576
1	RP11-295G20.2	-0.90524
1	TSNAX-DISC1	-0.174742
1	TSNAX	-0.312575
1	LINC00582	-0.300746
1	DISC1	0.97237
1	SIPA1L2	0.661258
1	MAP10	-0.121936
1	NTPCR	1.04818
1	PCNXL2	0.643202
1	MLK4	0.0729509
1	KCNK1	-0.0665138
1	SLC35F3	0.297189
1	RP5-827C21.6	-1.24778
1	RP5-827C21.4	0.0196521
1	COA6	-0.722147
1	TARBP1	-0.565813
1	IRF2BP2	0.522713
1	RP4-781K5.2	-0.698085
1	LINC00184	-0.284898
1	RP4-781K5.4	-0.282326
1	RP4-781K5.5	-0.311175
1	RP4-781K5.7	-0.38156
1	LINC01132	-0.105457
1	RP11-443B7.2	-0.175454
1	RP11-443B7.1	2.13398
1	RP11-443B7.3	0.643225
1	RP4-597N16.4	-0.627976
1	TOMM20	-0.0235277
1	RBM34	0.729421
1	ARID4B	0.823191
1	GGPS1	0.404438
1	TBCE	-0.367478
1	B3GALNT2	0.00752652
1	GNG4	-0.316269
1	LYST	0.317126
1	RP5-940F7.2	-0.244737
1	NID1	-1.02088
1	GPR137B	1.3838
1	ERO1LB	3.14901
1	EDARADD	-0.31609
1	LGALS8	-0.46868
1	LGALS8-AS1	-0.876415
1	RP11-385F5.5	0.378733
1	RP11-385F5.4	-0.261825
1	HEATR1	-0.428172
1	ACTN2	-1.53443
1	MTR	-1.16914
1	RYR2	-0.31786
1	CHRM3	0.225353
1	RP11-35L17.3	-0.263511
1	GREM2	-0.210662
1	RGS7	-0.297186
1	RP11-527D7.1	-0.295513
1	FH	-1.56441
1	KMO	1.23431
1	OPN3	1.78753
1	CHML	0.0715127
1	WDR64	-0.357661
1	EXO1	-3.11111
1	RP11-561I11.3	-0.286883
1	RP11-261C10.3	-0.299762
1	CEP170	0.222535
1	SDCCAG8	0.538848
1	AKT3	1.02303
1	ZBTB18	-0.128688
1	RP11-278H7.4	-0.304346
1	RP11-518L10.5	-0.213715
1	ADSS	0.400881
1	C1orf101	-0.0891879
1	DESI2	-0.314884
1	COX20	-0.390866
1	HNRNPU-AS1	-0.08149
1	HNRNPU	-0.467175
1	RP11-11N7.4	0.747318
1	RP11-156E8.1	1.32342
1	EFCAB2	1.2472
1	SMYD3	1.28774
1	TFB2M	0.160136
1	CNST	0.329925
1	RP11-439E19.9	-0.0229508
1	RP11-439E19.7	-0.241736
1	SCCPDH	-0.845629
1	RP11-439E19.10	-0.373533
1	AHCTF1	-0.837353
1	ZNF670	-1.94246
1	ZNF695	-1.29921
1	ZNF669	1.44236
1	ZNF124	1.00462
1	RP11-488L18.10	0.127813
1	ZNF496	0.138872
1	NLRP3	-0.232491
1	GCSAML	0.920956
1	GCSAML-AS1	-0.217421
[truncated: 188,991 more rows]
